# Supplementary material for: Chromosomal-level genome and multi-omics dataset of Pueraria lobata var. thomsonii provide new insights into legume family and the isoflavone and puerarin biosynthesis pathways
Source: Hortic Res. 2022 Jan 19;9:uhab035. doi: 10.1093/hr/uhab035 (PMC8881381; doi:10.1093/hr/uhab035)
Supplement: Web_Material_uhab035 [file web_material_uhab035.zip]

Archive with 6 entries (6 files):
- Supplemantary file 1.xlsx
- Supplemantary file 2.xlsx
- Supplemantary file 3.xlsx
- Supplemantary file 4.xlsx
- Supplemantary file 5.xlsx
- Supplemantary file 6.xlsx
