# Supplementary material for: Chromosomal-level genome and multi-omics dataset of Pueraria lobata var. thomsonii provide new insights into legume family and the isoflavone and puerarin biosynthesis pathways
Source: Hortic Res. 2022 Jan 19;9:uhab035. doi: 10.1093/hr/uhab035 (PMC8881381; doi:10.1093/hr/uhab035)
Supplement: Web_Material_uhab035 [file web_material_uhab035.zip › Supplemantary file 1.xlsx]

## Sheet: Supplementary_file_1_gene_funct
ID	Chr	Start	End	Stand	KEGG	InterPro	TrEMBL	Swissprot	GO	NR
chr10_0.0	sample.clean.counts_GATC.10	32501	36365	+	no KO assigned | (RefSeq) uncharacterized LOC100796983	NA	Uncharacterized protein {ECO:0000313|EMBL:KHN24982.1} OS=Glycine soja (Wild soybean) ORFNames=glysoja_027096 {ECO:0000313|EMBL:KHN24982.1} PE=4	NA	NA	PREDICTED: uncharacterized protein LOC100796983 [Glycine max] >KHN24982.1 hypothetical protein glysoja_027096 [Glycine soja] >KRH46831.1 hypothetical protein GLYMA_08G359500 [Glycine max]
chr10_0.1	sample.clean.counts_GATC.10	78989	80454	+	K05909 laccase [EC:1.10.3.2] | (RefSeq) laccase-17-like	GO:0016491-GO:0055114	Laccase {ECO:0000256|RuleBase:RU361119} EC=1.10.3.2 {ECO:0000256|RuleBase:RU361119} Benzenediol:oxygen oxidoreductase {ECO:0000256|RuleBase:RU361119} Diphenol oxidase {ECO:0000256|RuleBase:RU361119} Urishiol oxidase {ECO:0000256|RuleBase:RU361119} OS=Glycine max (Soybean) (Glycine hispida) Name=LOC100798416 {ECO:0000313|EnsemblPlants:GLYMA08G47380.2} PE=3	Laccase-17 EC=1.10.3.2 Benzenediol:oxygen oxidoreductase 17 Diphenol oxidase 17 Urishiol oxidase 17 Precursor OS=Arabidopsis thaliana (Mouse-ear cress) Name=LAC17 OrderedLocusNames=At5g60020 ORFNames=MMN10.27 PE=2	GO:0005507; copper ion binding; molecular_function-GO:0016491; oxidoreductase activity; molecular_function-GO:0055114; oxidation-reduction process; biological_process	PREDICTED: laccase-17-like [Glycine max] >KRH46827.1 hypothetical protein GLYMA_08G359100 [Glycine max]
chr10_0.4	sample.clean.counts_GATC.10	78621	78734	+	K05909 laccase [EC:1.10.3.2] | (RefSeq) laccase/diphenol oxidase family protein		Laccase-17 {ECO:0000313|EMBL:KYP38607.1} EC=1.7.2.1 {ECO:0000313|EMBL:KYP38607.1} OS=Cajanus cajan (Pigeon pea) (Cajanus indicus) ORFNames=KK1_040131 {ECO:0000313|EMBL:KYP38607.1} PE=4	Laccase-2 EC=1.10.3.2 Benzenediol:oxygen oxidoreductase 2 Diphenol oxidase 2 Urishiol oxidase 2 Precursor OS=Arabidopsis thaliana (Mouse-ear cress) Name=LAC2 OrderedLocusNames=At2g29130 ORFNames=T9I4.21 PE=2	GO:0005507; copper ion binding; molecular_function	laccase-17-like [Cajanus cajan] >KYP38607.1 Laccase-17 [Cajanus cajan]
chr10_0.5	sample.clean.counts_GATC.10	37406	37558	-	K00083 cinnamyl-alcohol dehydrogenase [EC:1.1.1.195] | (RefSeq) probable mannitol dehydrogenase	NA	Uncharacterized protein {ECO:0000313|EMBL:KRG99878.1, ECO:0000313|EnsemblPlants:GLYMA18G38670.1} OS=Glycine max (Soybean) (Glycine hispida) ORFNames=GLYMA_18G177000 {ECO:0000313|EMBL:KRG99878.1} PE=4	Probable mannitol dehydrogenase 3 EC=1.1.1.255 NAD-dependent mannitol dehydrogenase 3 OS=Stylosanthes humilis (Townsville stylo) (Astyposanthes humilis) Name=CAD3 PE=2	NA	PREDICTED: probable mannitol dehydrogenase [Glycine max] >KRG99878.1 hypothetical protein GLYMA_18G177000 [Glycine max]
chr10_0.6	sample.clean.counts_GATC.10	57100	58388	-	K05909 laccase [EC:1.10.3.2] | (RefSeq) laccase-17-like	GO:0016491-GO:0055114	Laccase-17 {ECO:0000313|EMBL:KYP41453.1} Fragment OS=Cajanus cajan (Pigeon pea) (Cajanus indicus) ORFNames=KK1_037180 {ECO:0000313|EMBL:KYP41453.1} PE=3	Laccase-17 EC=1.10.3.2 Benzenediol:oxygen oxidoreductase 17 Diphenol oxidase 17 Urishiol oxidase 17 Precursor OS=Arabidopsis thaliana (Mouse-ear cress) Name=LAC17 OrderedLocusNames=At5g60020 ORFNames=MMN10.27 PE=2	GO:0005507; copper ion binding; molecular_function-GO:0016491; oxidoreductase activity; molecular_function-GO:0055114; oxidation-reduction process; biological_process	laccase-17-like [Cajanus cajan]
chr10_10.0	sample.clean.counts_GATC.10	1011505	1011537	+	NA	NA	NA	NA	NA	NA
chr10_10.1	sample.clean.counts_GATC.10	1031574	1031909	+	no KO assigned | (RefSeq) uncharacterized LOC105641392	GO:0004523	Uncharacterized protein {ECO:0000313|EMBL:KYP57800.1} OS=Cajanus cajan (Pigeon pea) (Cajanus indicus) ORFNames=KK1_004079 {ECO:0000313|EMBL:KYP57800.1} PE=4	NA	GO:0003676; nucleic acid binding; molecular_function-GO:0004523; RNA-DNA hybrid ribonuclease activity; molecular_function	hypothetical protein KK1_004079 [Cajanus cajan]
chr10_10.2	sample.clean.counts_GATC.10	1044908	1045078	-	no KO assigned | (RefSeq) hypothetical protein	NA	Uncharacterized protein {ECO:0000313|EMBL:KHN06948.1} Fragment OS=Glycine soja (Wild soybean) ORFNames=glysoja_032791 {ECO:0000313|EMBL:KHN06948.1} PE=4	NA	NA	hypothetical protein glysoja_032791, partial [Glycine soja]
chr10_10.3	sample.clean.counts_GATC.10	1085307	1085513	-	no KO assigned | (RefSeq) uncharacterized LOC105644944	NA	Uncharacterized protein {ECO:0000313|EMBL:KRH11134.1} OS=Glycine max (Soybean) (Glycine hispida) ORFNames=GLYMA_15G091100 {ECO:0000313|EMBL:KRH11134.1} PE=4	NA	NA	hypothetical protein GLYMA_15G091100 [Glycine max]
chr10_100.0	sample.clean.counts_GATC.10	10042242	10044330	+	no KO assigned | (RefSeq) hypothetical protein		Uncharacterized protein {ECO:0000313|EMBL:ESW08699.1} OS=Phaseolus vulgaris (Kidney bean) (French bean) ORFNames=PHAVU_009G067000g {ECO:0000313|EMBL:ESW08699.1} PE=4	NA	GO:0005515; protein binding; molecular_function	hypothetical protein PHAVU_009G067000g [Phaseolus vulgaris] >ESW08699.1 hypothetical protein PHAVU_009G067000g [Phaseolus vulgaris]
chr10_100.17	sample.clean.counts_GATC.10	10050355	10054358	-	K00654 serine palmitoyltransferase [EC:2.3.1.50] | (RefSeq) long chain base biosynthesis protein 1-like	GO:0030170	long chain base biosynthesis protein 1-like isoform X1 {ECO:0000313|RefSeq:XP_004490625.1} OS=Cicer arietinum (Chickpea) (Garbanzo) Name=LOC101510976 {ECO:0000313|RefSeq:XP_004490625.1} PE=4	Long chain base biosynthesis protein 1 Short=AtLCB1 EC=2.3.1.50 Protein EMBRYO DEFECTIVE 2779 Protein FUMONISIN B1 RESISTANT 11 OS=Arabidopsis thaliana (Mouse-ear cress) ORFNames=AP22, C7A10.880 PE=1	GO:0009058; biosynthetic process; biological_process-GO:0030170; pyridoxal phosphate binding; molecular_function	PREDICTED: long chain base biosynthesis protein 1-like isoform X1 [Cicer arietinum]
chr10_100.2	sample.clean.counts_GATC.10	10072697	10077500	+	K10395 kinesin family member 4/21/27 | (RefSeq) kinesin-like protein FRA1	GO:0007018	Uncharacterized protein {ECO:0000313|EMBL:KRH61333.1, ECO:0000313|EnsemblPlants:GLYMA04G04380.1} OS=Glycine max (Soybean) (Glycine hispida) ORFNames=GLYMA_04G041300 {ECO:0000313|EMBL:KRH61333.1} PE=3	Kinesin-like protein KIN-4A {ECO:0000305} AtKINESIN-4A {ECO:0000303|PubMed:25600279} Protein FRAGILE FIBER 1 {ECO:0000303|PubMed:12468730} OS=Arabidopsis thaliana (Mouse-ear cress) ORFNames=MCA23.16 {ECO:0000312|EMBL:BAB11329.1} PE=1	GO:0003777; microtubule motor activity; molecular_function-GO:0007018; microtubule-based movement; biological_process	PREDICTED: kinesin-like protein FRA1 isoform X1 [Glycine max] >KRH61333.1 hypothetical protein GLYMA_04G041300 [Glycine max]
chr10_100.4	sample.clean.counts_GATC.10	10068507	10071677	+	K10395 kinesin family member 4/21/27 | (RefSeq) kinesin-like protein FRA1	GO:0005524-GO:0007018-GO:0008017	Kinesin-like protein {ECO:0000256|RuleBase:RU000394} OS=Glycine max (Soybean) (Glycine hispida) ORFNames=GLYMA_06G042400 {ECO:0000313|EMBL:KRH52033.1} PE=3	Kinesin-like protein KIN-4A {ECO:0000305} GhKINESIN-4A {ECO:0000303|PubMed:25600279} OS=Gossypium hirsutum (Upland cotton) (Gossypium mexicanum) Name=KIN4A {ECO:0000305} PE=2	GO:0003777; microtubule motor activity; molecular_function-GO:0005524; ATP binding; molecular_function-GO:0007018; microtubule-based movement; biological_process-GO:0008017; microtubule binding; molecular_function	hypothetical protein GLYMA_06G042400 [Glycine max]
chr10_100.5	sample.clean.counts_GATC.10	9997427	9998378	-	no KO assigned | (RefSeq) WUSCHEL-related homeobox 4-like		Putative uncharacterized protein {ECO:0000313|EMBL:ACU20736.1} OS=Glycine max (Soybean) (Glycine hispida) ORFNames=GLYMA_06G041800 {ECO:0000313|EMBL:KRH52024.1} PE=2	WUSCHEL-related homeobox 4 OS=Arabidopsis thaliana (Mouse-ear cress) Name=WOX4 OrderedLocusNames=At1g46480 ORFNames=F2G19.11 PE=2	GO:0003677; DNA binding; molecular_function	uncharacterized protein LOC100781015 [Glycine max]
chr10_100.6	sample.clean.counts_GATC.10	10020687	10021097	-	K09286 EREBP-like factor | (RefSeq) DREB2; ethylene-responsive transcription factor RAP2-1	GO:0006355	Uncharacterized protein {ECO:0000313|EMBL:KRH61332.1} OS=Glycine max (Soybean) (Glycine hispida) ORFNames=GLYMA_04G041200 {ECO:0000313|EMBL:KRH61332.1} PE=4	Ethylene-responsive transcription factor ERF011 OS=Arabidopsis thaliana (Mouse-ear cress) Name=ERF011 OrderedLocusNames=At3g50260 ORFNames=F11C1.100 PE=2	GO:0003700; transcription factor activity, sequence-specific DNA binding; molecular_function-GO:0006355; regulation of transcription, DNA-templated; biological_process	hypothetical protein GLYMA_04G041200 [Glycine max]
chr10_1000.0	sample.clean.counts_GATC.10	100047864	100048169	+	no KO assigned | (RefSeq) albumin-1-like	NA	Albumin-1 {ECO:0000313|EMBL:KHN38148.1} OS=Glycine soja (Wild soybean) ORFNames=glysoja_007190 {ECO:0000313|EMBL:KHN38148.1} PE=4	Albumin-1 Short=A1 Albumin-1 chain b Short=A1b Leginsulin Albumin-1 chain a Short=A1a Precursor OS=Glycine max (Soybean) (Glycine hispida) PE=1	NA	Albumin-1 [Glycine soja]
chr10_1000.16	sample.clean.counts_GATC.10	100026544	100026807	-	no KO assigned | (RefSeq) serine/threonine-protein phosphatase 7 long form homolog	NA	Uncharacterized protein {ECO:0000313|EMBL:GAU10620.1} OS=Trifolium subterraneum (Subterranean clover) ORFNames=TSUD_418300 {ECO:0000313|EMBL:GAU10620.1} PE=4	NA	NA	PREDICTED: serine/threonine-protein phosphatase 7 long form homolog [Glycine max]
chr10_1000.7	sample.clean.counts_GATC.10	99998323	99998852	-	no KO assigned | (RefSeq) albumin-1	GO:0045735	albumin-1 {ECO:0000313|RefSeq:XP_014524585.1} OS=Vigna radiata var. radiata (Mung bean) (Phaseolus aureus) Name=LOC106780795 {ECO:0000313|RefSeq:XP_014524585.1} PE=4	Albumin-1 Short=A1 Albumin-1 chain b Short=A1b Leginsulin Albumin-1 chain a Short=A1a Precursor OS=Glycine max (Soybean) (Glycine hispida) PE=1	GO:0009405; pathogenesis; biological_process-GO:0045735; nutrient reservoir activity; molecular_function	PREDICTED: albumin-1 [Vigna radiata var. radiata]
chr10_1003.0	sample.clean.counts_GATC.10	100324146	100324325	+	no KO assigned | (RefSeq) albumin-1	NA	albumin-1 {ECO:0000313|RefSeq:XP_014524583.1} OS=Vigna radiata var. radiata (Mung bean) (Phaseolus aureus) Name=LOC106780793 {ECO:0000313|RefSeq:XP_014524583.1} PE=4	Albumin-1 Short=A1 Albumin-1 chain b Short=A1b Leginsulin Albumin-1 chain a Short=A1a Precursor OS=Glycine max (Soybean) (Glycine hispida) PE=1	NA	PREDICTED: albumin-1 [Vigna radiata var. radiata]
chr10_1004.0	sample.clean.counts_GATC.10	100486350	100486867	-	no KO assigned | (RefSeq) hypothetical protein	GO:0045735	Albumin-1C {ECO:0000313|EMBL:AGV54160.1} OS=Phaseolus vulgaris (Kidney bean) (French bean) PE=2	Albumin-1 Short=A1 Albumin-1 chain b Short=A1b Leginsulin Albumin-1 chain a Short=A1a Precursor OS=Glycine max (Soybean) (Glycine hispida) PE=1	GO:0009405; pathogenesis; biological_process-GO:0045735; nutrient reservoir activity; molecular_function	albumin-1C [Phaseolus vulgaris] >AGV54295.1 albumin-1C [Phaseolus vulgaris]
chr10_1006.0	sample.clean.counts_GATC.10	100597096	100597613	+	no KO assigned | (RefSeq) albumin-1-like	GO:0045735	Albumin-1C {ECO:0000313|EMBL:AGV54160.1} OS=Phaseolus vulgaris (Kidney bean) (French bean) PE=2	Albumin-1 Short=A1 Albumin-1 chain b Short=A1b Leginsulin Albumin-1 chain a Short=A1a Precursor OS=Glycine max (Soybean) (Glycine hispida) PE=1	GO:0009405; pathogenesis; biological_process-GO:0045735; nutrient reservoir activity; molecular_function	albumin-1C [Phaseolus vulgaris] >AGV54295.1 albumin-1C [Phaseolus vulgaris]
chr10_1006.10	sample.clean.counts_GATC.10	100672781	100673002	+	no KO assigned | (RefSeq) albumin-1-like	NA	albumin-1-like {ECO:0000313|RefSeq:XP_014501907.1} OS=Vigna radiata var. radiata (Mung bean) (Phaseolus aureus) Name=LOC106762476 {ECO:0000313|RefSeq:XP_014501907.1} PE=4	Albumin-1 Short=A1 Albumin-1 chain b Short=A1b Leginsulin Albumin-1 chain a Short=A1a Precursor OS=Glycine max (Soybean) (Glycine hispida) PE=1	NA	PREDICTED: albumin-1-like [Vigna radiata var. radiata]
chr10_1006.11	sample.clean.counts_GATC.10	100678749	100679266	-	no KO assigned | (RefSeq) hypothetical protein	GO:0045735	Albumin-1C {ECO:0000313|EMBL:AGV54160.1} OS=Phaseolus vulgaris (Kidney bean) (French bean) PE=2	Albumin-1 Short=A1 Albumin-1 chain b Short=A1b Leginsulin Albumin-1 chain a Short=A1a Precursor OS=Glycine max (Soybean) (Glycine hispida) PE=1	GO:0009405; pathogenesis; biological_process-GO:0045735; nutrient reservoir activity; molecular_function	albumin-1C [Phaseolus vulgaris] >AGV54295.1 albumin-1C [Phaseolus vulgaris]
chr10_1007.0	sample.clean.counts_GATC.10	100773524	100774041	-	no KO assigned | (RefSeq) hypothetical protein	GO:0045735	Albumin-1C {ECO:0000313|EMBL:AGV54160.1} OS=Phaseolus vulgaris (Kidney bean) (French bean) PE=2	Albumin-1 Short=A1 Albumin-1 chain b Short=A1b Leginsulin Albumin-1 chain a Short=A1a Precursor OS=Glycine max (Soybean) (Glycine hispida) PE=1	GO:0009405; pathogenesis; biological_process-GO:0045735; nutrient reservoir activity; molecular_function	albumin-1C [Phaseolus vulgaris] >AGV54295.1 albumin-1C [Phaseolus vulgaris]
chr10_1008.0	sample.clean.counts_GATC.10	100850440	100857112	-	no KO assigned | (RefSeq) exocyst complex component EXO70B1-like	GO:0006887	Uncharacterized protein {ECO:0000313|EnsemblPlants:GLYMA06G21695.1} OS=Glycine max (Soybean) (Glycine hispida) Name=LOC100792392 {ECO:0000313|EnsemblPlants:GLYMA06G21695.1} PE=4	NA	GO:0000145; exocyst; cellular_component-GO:0006887; exocytosis; biological_process	PREDICTED: exocyst complex component EXO70B1-like isoform X1 [Glycine max]
chr10_1008.5	sample.clean.counts_GATC.10	100841018	100841446	-	no KO assigned | (RefSeq) exocyst complex component EXO70B1-like	NA	Exocyst complex component 7 {ECO:0000313|EMBL:KHN17799.1} Fragment OS=Glycine soja (Wild soybean) ORFNames=glysoja_029107 {ECO:0000313|EMBL:KHN17799.1} PE=4	NA	NA	Exocyst complex component 7, partial [Glycine soja]
chr10_1008.6	sample.clean.counts_GATC.10	100869851	100870393	-	no KO assigned | (RefSeq) exocyst complex component EXO70B1-like	GO:0006887	Uncharacterized protein {ECO:0000313|EnsemblPlants:GLYMA06G21710.2} OS=Glycine max (Soybean) (Glycine hispida) Name=LOC100795016 {ECO:0000313|EnsemblPlants:GLYMA06G21710.2} PE=4	NA	GO:0000145; exocyst; cellular_component-GO:0006887; exocytosis; biological_process	PREDICTED: exocyst complex component EXO70B1-like isoform X1 [Glycine max]
chr10_1009.0	sample.clean.counts_GATC.10	100894569	100901059	-	no KO assigned | (RefSeq) exocyst complex component EXO70B1-like	GO:0006887	Uncharacterized protein {ECO:0000313|EnsemblPlants:GLYMA06G21710.2} OS=Glycine max (Soybean) (Glycine hispida) Name=LOC100795016 {ECO:0000313|EnsemblPlants:GLYMA06G21710.2} PE=4	NA	GO:0000145; exocyst; cellular_component-GO:0006887; exocytosis; biological_process	PREDICTED: exocyst complex component EXO70B1-like isoform X1 [Glycine max]
chr10_1009.17	sample.clean.counts_GATC.10	100971744	100973607	-	K17471 sulfate transporter 3 | (RefSeq) probable sulfate transporter 3.3	GO:0008272-GO:0015116-GO:0016020-GO:0016021-GO:0055085	Putative sulfate transporter 3.3 {ECO:0000313|EMBL:KHN43015.1} OS=Glycine soja (Wild soybean) ORFNames=glysoja_007545 {ECO:0000313|EMBL:KHN43015.1} PE=3	Probable sulfate transporter 3.3 AST91 OS=Arabidopsis thaliana (Mouse-ear cress) Name=SULTR33 OrderedLocusNames=At1g23090 ORFNames=T26J12.13 PE=2	GO:0008271; secondary active sulfate transmembrane transporter activity; molecular_function-GO:0008272; sulfate transport; biological_process-GO:0015116; sulfate transmembrane transporter activity; molecular_function-GO:0016020; membrane; cellular_component-GO:0016021; integral component of membrane; cellular_component-GO:0055085; transmembrane transport; biological_process	Putative sulfate transporter 3.3 [Glycine soja]
chr10_1009.18	sample.clean.counts_GATC.10	100968863	100969235	-	K17471 sulfate transporter 3 | (RefSeq) probable sulfate transporter 3.3	GO:0008272-GO:0016020-GO:0055085	Uncharacterized protein {ECO:0000313|EMBL:KRH50380.1} OS=Glycine max (Soybean) (Glycine hispida) ORFNames=GLYMA_07G218800 {ECO:0000313|EMBL:KRH50380.1} PE=3	Probable sulfate transporter 3.3 AST91 OS=Arabidopsis thaliana (Mouse-ear cress) Name=SULTR33 OrderedLocusNames=At1g23090 ORFNames=T26J12.13 PE=2	GO:0008271; secondary active sulfate transmembrane transporter activity; molecular_function-GO:0008272; sulfate transport; biological_process-GO:0016020; membrane; cellular_component-GO:0055085; transmembrane transport; biological_process	hypothetical protein GLYMA_07G218800 [Glycine max]
chr10_1009.5	sample.clean.counts_GATC.10	100885020	100885448	-	no KO assigned | (RefSeq) exocyst complex component EXO70B1-like	NA	Exocyst complex component 7 {ECO:0000313|EMBL:KHN17799.1} Fragment OS=Glycine soja (Wild soybean) ORFNames=glysoja_029107 {ECO:0000313|EMBL:KHN17799.1} PE=4	NA	NA	Exocyst complex component 7, partial [Glycine soja]
chr10_1009.6	sample.clean.counts_GATC.10	100913215	100914324	-	no KO assigned | (RefSeq) exocyst complex component EXO70B1-like	GO:0006887	Uncharacterized protein {ECO:0000313|EnsemblPlants:GLYMA06G21710.2} OS=Glycine max (Soybean) (Glycine hispida) Name=LOC100795016 {ECO:0000313|EnsemblPlants:GLYMA06G21710.2} PE=4	Exocyst complex component EXO70B1 {ECO:0000303|PubMed:23944713} Short=AtExo70b1 {ECO:0000303|PubMed:23944713} Exocyst subunit Exo70 family protein B1 {ECO:0000303|PubMed:23944713} OS=Arabidopsis thaliana (Mouse-ear cress) ORFNames=MQJ2.3 {ECO:0000312|EMBL:BAB10258.1} PE=1	GO:0000145; exocyst; cellular_component-GO:0006887; exocytosis; biological_process	PREDICTED: exocyst complex component EXO70B1-like isoform X1 [Glycine max]
chr10_101.0	sample.clean.counts_GATC.10	10089270	10093631	+	no KO assigned | (RefSeq) cysteine proteinase RD21a-like	GO:0008234	Cysteine proteinase RD21a {ECO:0000313|EMBL:KHN04480.1} EC=3.4.22.- {ECO:0000313|EMBL:KHN04480.1} OS=Glycine soja (Wild soybean) ORFNames=glysoja_019567 {ECO:0000313|EMBL:KHN04480.1} PE=3	Cysteine proteinase RD21A {ECO:0000305} EC=3.4.22.- {ECO:0000305} Protein RESPONSIVE TO DEHYDRATION 21 {ECO:0000303|PubMed:8325504} Short=RD21 {ECO:0000303|PubMed:8325504} Precursor OS=Arabidopsis thaliana (Mouse-ear cress) ORFNames=F2G19.31 PE=1	GO:0006508; proteolysis; biological_process-GO:0008234; cysteine-type peptidase activity; molecular_function	Cysteine proteinase RD21a [Glycine soja]
chr10_101.12	sample.clean.counts_GATC.10	10129099	10132983	+	no KO assigned | (RefSeq) protein DCL, chloroplastic	NA	Uncharacterized protein {ECO:0000313|EMBL:KRH61347.1, ECO:0000313|EnsemblPlants:GLYMA04G04450.1} OS=Glycine max (Soybean) (Glycine hispida) ORFNames=GLYMA_04G041900 {ECO:0000313|EMBL:KRH61347.1} PE=4	Protein DCL homolog, chloroplastic {ECO:0000305} Short=AtDCL {ECO:0000303|PubMed:15197595} Precursor OS=Arabidopsis thaliana (Mouse-ear cress) ORFNames=F2G19.1 {ECO:0000312|EMBL:AAG50632.1} PE=2	NA	PREDICTED: protein DCL, chloroplastic [Glycine max] >KRH61347.1 hypothetical protein GLYMA_04G041900 [Glycine max]
chr10_101.13	sample.clean.counts_GATC.10	10150424	10151853	+	K14505 cyclin D3, plant | (RefSeq) hypothetical protein		Uncharacterized protein {ECO:0000313|EMBL:ESW08705.1} OS=Phaseolus vulgaris (Kidney bean) (French bean) ORFNames=PHAVU_009G067600g {ECO:0000313|EMBL:ESW08705.1} PE=3	Cyclin-D3-1 Cyclin-delta-3 Short=Cyclin-d3 G1/S-specific cyclin-D3-1 Short=CycD3 OS=Arabidopsis thaliana (Mouse-ear cress) ORFNames=F28A23.80 PE=1	GO:0005634; nucleus; cellular_component	hypothetical protein PHAVU_009G067600g [Phaseolus vulgaris] >ESW08705.1 hypothetical protein PHAVU_009G067600g [Phaseolus vulgaris]
chr10_101.16	sample.clean.counts_GATC.10	10164347	10165815	+	no KO assigned | (RefSeq) uncharacterized LOC101499422		Uncharacterized protein {ECO:0000313|EMBL:KHN46351.1} Fragment OS=Glycine soja (Wild soybean) ORFNames=glysoja_036429 {ECO:0000313|EMBL:KHN46351.1} PE=4	NA	GO:0008270; zinc ion binding; molecular_function	hypothetical protein TSUD_161700 [Trifolium subterraneum]
chr10_101.24	sample.clean.counts_GATC.10	10183162	10185125	+	K13051 beta-aspartyl-peptidase (threonine type) [EC:3.4.19.5] | (RefSeq) probable isoaspartyl peptidase/L-asparaginase 2		probable isoaspartyl peptidase/L-asparaginase 2 isoform X1 {ECO:0000313|RefSeq:XP_014500822.1} OS=Vigna radiata var. radiata (Mung bean) (Phaseolus aureus) Name=LOC106761766 {ECO:0000313|RefSeq:XP_014500822.1} PE=4	Probable isoaspartyl peptidase/L-asparaginase 2 EC=3.4.19.5 L-asparagine amidohydrolase 2 Isoaspartyl peptidase/L-asparaginase 2 subunit alpha Isoaspartyl peptidase/L-asparaginase 2 subunit beta Precursor OS=Arabidopsis thaliana (Mouse-ear cress) OrderedLocusNames=At3g16150 ORFNames=MSL1.19 PE=2	GO:0016787; hydrolase activity; molecular_function	PREDICTED: probable isoaspartyl peptidase/L-asparaginase 2 isoform X1 [Vigna radiata var. radiata]
chr10_101.26	sample.clean.counts_GATC.10	10100121	10101365	-	no KO assigned | (RefSeq) transcription factor EMB1444-like	NA	Putative basic helix-loop-helix protein {ECO:0000313|EMBL:KHN45177.1} OS=Glycine soja (Wild soybean) ORFNames=glysoja_031405 {ECO:0000313|EMBL:KHN45177.1} PE=4	Protein RICE SALT SENSITIVE 3 {ECO:0000303|PubMed:23715469} OS=Oryza sativa subsp. japonica (Rice) LOC_Os11g25920 {ECO:0000312|EMBL:ABA93307.2} PE=1	NA	PREDICTED: transcription factor EMB1444-like isoform X2 [Glycine max]
chr10_101.27	sample.clean.counts_GATC.10	10115457	10123624	-	K10273 F-box and leucine-rich repeat protein 7 | (RefSeq) F-box protein SKIP2-like	NA	Uncharacterized protein {ECO:0000313|EMBL:OMP03903.1} OS=Corchorus olitorius ORFNames=COLO4_10116 {ECO:0000313|EMBL:OMP03903.1} PE=4	Putative F-box/LRR-repeat protein 8 OS=Arabidopsis thaliana (Mouse-ear cress) ORFNames=F28D6.13 PE=4	NA	hypothetical protein COLO4_10116 [Corchorus olitorius]
chr10_1010.0	sample.clean.counts_GATC.10	101041222	101041797	-	no KO assigned | (RefSeq) exocyst complex component EXO70B1-like	NA	Uncharacterized protein {ECO:0000313|EMBL:KHN38829.1} OS=Glycine soja (Wild soybean) ORFNames=glysoja_048896 {ECO:0000313|EMBL:KHN38829.1} PE=4	NA	NA	hypothetical protein glysoja_048896 [Glycine soja]
chr10_1010.1	sample.clean.counts_GATC.10	101041900	101047700	-	no KO assigned | (RefSeq) exocyst complex component EXO70B1-like	NA	Uncharacterized protein {ECO:0000313|EnsemblPlants:GLYMA06G21710.2} OS=Glycine max (Soybean) (Glycine hispida) Name=LOC100795016 {ECO:0000313|EnsemblPlants:GLYMA06G21710.2} PE=4	NA	NA	uncharacterized protein LOC109809895, partial [Cajanus cajan]
chr10_1010.2	sample.clean.counts_GATC.10	101031713	101032141	-	no KO assigned | (RefSeq) exocyst complex component EXO70B1-like	NA	Exocyst complex component 7 {ECO:0000313|EMBL:KHN17799.1} Fragment OS=Glycine soja (Wild soybean) ORFNames=glysoja_029107 {ECO:0000313|EMBL:KHN17799.1} PE=4	NA	NA	Exocyst complex component 7, partial [Glycine soja]
chr10_1010.3	sample.clean.counts_GATC.10	101059024	101060980	-	no KO assigned | (RefSeq) exocyst complex component EXO70B1-like	GO:0006887	Uncharacterized protein {ECO:0000313|EnsemblPlants:GLYMA06G21710.2} OS=Glycine max (Soybean) (Glycine hispida) Name=LOC100795016 {ECO:0000313|EnsemblPlants:GLYMA06G21710.2} PE=4	Exocyst complex component EXO70B1 {ECO:0000303|PubMed:23944713} Short=AtExo70b1 {ECO:0000303|PubMed:23944713} Exocyst subunit Exo70 family protein B1 {ECO:0000303|PubMed:23944713} OS=Arabidopsis thaliana (Mouse-ear cress) ORFNames=MQJ2.3 {ECO:0000312|EMBL:BAB10258.1} PE=1	GO:0000145; exocyst; cellular_component-GO:0006887; exocytosis; biological_process	PREDICTED: exocyst complex component EXO70B1-like isoform X1 [Glycine max]
chr10_1011.0	sample.clean.counts_GATC.10	101088362	101088991	+	no KO assigned | (RefSeq) exocyst complex component EXO70B1-like	GO:0006887	Uncharacterized protein {ECO:0000313|EnsemblPlants:GLYMA06G21710.2} OS=Glycine max (Soybean) (Glycine hispida) Name=LOC100795016 {ECO:0000313|EnsemblPlants:GLYMA06G21710.2} PE=4	NA	GO:0000145; exocyst; cellular_component-GO:0006887; exocytosis; biological_process	PREDICTED: exocyst complex component EXO70B1-like isoform X1 [Glycine max]
chr10_1012.0	sample.clean.counts_GATC.10	101227562	101234371	+	no KO assigned | (RefSeq) exocyst complex component EXO70B1-like	GO:0006887	Uncharacterized protein {ECO:0000313|EnsemblPlants:GLYMA06G21695.1} OS=Glycine max (Soybean) (Glycine hispida) Name=LOC100792392 {ECO:0000313|EnsemblPlants:GLYMA06G21695.1} PE=4	NA	GO:0000145; exocyst; cellular_component-GO:0006887; exocytosis; biological_process	PREDICTED: exocyst complex component EXO70B1-like isoform X1 [Glycine max]
chr10_1012.15	sample.clean.counts_GATC.10	101254374	101258689	+	K07964 heparanase [EC:3.2.1.166] | (RefSeq) heparanase-like protein 1	GO:0016798	Uncharacterized protein {ECO:0000313|EMBL:KRH63267.1, ECO:0000313|EnsemblPlants:GLYMA04G32745.2} OS=Glycine max (Soybean) (Glycine hispida) ORFNames=GLYMA_04G164500 {ECO:0000313|EMBL:KRH63267.1} PE=4	Heparanase-like protein 1 EC=3.2.-.- Precursor OS=Arabidopsis thaliana (Mouse-ear cress) OrderedLocusNames=At5g07830 ORFNames=F13G24.30 PE=2	GO:0016020; membrane; cellular_component-GO:0016798; hydrolase activity, acting on glycosyl bonds; molecular_function	PREDICTED: heparanase-like protein 1 [Glycine max] >XP_006578557.1 PREDICTED: heparanase-like protein 1 [Glycine max] >KRH63267.1 hypothetical protein GLYMA_04G164500 [Glycine max] >KRH63268.1 hypothetical protein GLYMA_04G164500 [Glycine max]
chr10_1012.23	sample.clean.counts_GATC.10	101260467	101262353	-	K18211 synaptosomal-associated protein 25 | (RefSeq) SNAP25 homologous protein SNAP33-like	NA	SNAP25 like protein SNAP33 {ECO:0000313|EMBL:KHN04136.1} OS=Glycine soja (Wild soybean) ORFNames=glysoja_048865 {ECO:0000313|EMBL:KHN04136.1} PE=4	SNAP25 homologous protein SNAP33 {ECO:0000303|PubMed:12746539} Short=AtSNAP33 {ECO:0000303|PubMed:12746539} Snap25a {ECO:0000303|PubMed:11718726} Synaptosomal-associated protein SNAP25-like 1 {ECO:0000303|PubMed:11718726} Short=SNAP-25-like protein 1 {ECO:0000303|PubMed:11718726} OS=Arabidopsis thaliana (Mouse-ear cress) ORFNames=MAF19.21 {ECO:0000312|EMBL:BAB10383.1} PE=1	NA	SNAP25 like protein SNAP33 [Glycine soja]
chr10_1014.0	sample.clean.counts_GATC.10	101469393	101470443	-	no KO assigned | (RefSeq) exocyst complex component EXO70B1-like	GO:0006887	Uncharacterized protein {ECO:0000313|EnsemblPlants:GLYMA06G21710.2} OS=Glycine max (Soybean) (Glycine hispida) Name=LOC100795016 {ECO:0000313|EnsemblPlants:GLYMA06G21710.2} PE=4	NA	GO:0000145; exocyst; cellular_component-GO:0006887; exocytosis; biological_process	PREDICTED: exocyst complex component EXO70B1-like isoform X1 [Glycine max]
chr10_1014.1	sample.clean.counts_GATC.10	101484416	101485111	-	no KO assigned | (RefSeq) exocyst complex component EXO70B1-like	GO:0006887	Uncharacterized protein {ECO:0000313|EnsemblPlants:GLYMA06G21710.2} OS=Glycine max (Soybean) (Glycine hispida) Name=LOC100795016 {ECO:0000313|EnsemblPlants:GLYMA06G21710.2} PE=4	NA	GO:0000145; exocyst; cellular_component-GO:0006887; exocytosis; biological_process	PREDICTED: exocyst complex component EXO70B1-like isoform X1 [Glycine max]
chr10_1018.0	sample.clean.counts_GATC.10	101788766	101789507	+	no KO assigned | (RefSeq) exocyst complex component EXO70B1-like	GO:0006887	Uncharacterized protein {ECO:0000313|EnsemblPlants:GLYMA06G21710.2} OS=Glycine max (Soybean) (Glycine hispida) Name=LOC100795016 {ECO:0000313|EnsemblPlants:GLYMA06G21710.2} PE=4	NA	GO:0000145; exocyst; cellular_component-GO:0006887; exocytosis; biological_process	PREDICTED: exocyst complex component EXO70B1-like isoform X1 [Glycine max]
chr10_1018.3	sample.clean.counts_GATC.10	101798980	101799243	+	no KO assigned | (RefSeq) exocyst complex component EXO70B1-like	GO:0006887	Uncharacterized protein {ECO:0000313|EMBL:KRH54649.1, ECO:0000313|EnsemblPlants:GLYMA06G21620.1} OS=Glycine max (Soybean) (Glycine hispida) ORFNames=GLYMA_06G200600 {ECO:0000313|EMBL:KRH54649.1} PE=4	Exocyst complex component EXO70B1 {ECO:0000303|PubMed:23944713} Short=AtExo70b1 {ECO:0000303|PubMed:23944713} Exocyst subunit Exo70 family protein B1 {ECO:0000303|PubMed:23944713} OS=Arabidopsis thaliana (Mouse-ear cress) ORFNames=MQJ2.3 {ECO:0000312|EMBL:BAB10258.1} PE=1	GO:0000145; exocyst; cellular_component-GO:0006887; exocytosis; biological_process	hypothetical protein GLYMA_06G200600 [Glycine max]
chr10_1018.5	sample.clean.counts_GATC.10	101803394	101803693	+	no KO assigned | (RefSeq) exocyst complex component EXO70B1-like	NA	Uncharacterized protein {ECO:0000313|EnsemblPlants:GLYMA06G21710.2} OS=Glycine max (Soybean) (Glycine hispida) Name=LOC100795016 {ECO:0000313|EnsemblPlants:GLYMA06G21710.2} PE=4	NA	NA	PREDICTED: exocyst complex component EXO70B1-like isoform X1 [Glycine max]
chr10_1019.0	sample.clean.counts_GATC.10	101911617	101912152	+	no KO assigned | (RefSeq) exocyst complex component EXO70B1-like	NA	Uncharacterized protein {ECO:0000313|EnsemblPlants:GLYMA06G21710.2} OS=Glycine max (Soybean) (Glycine hispida) Name=LOC100795016 {ECO:0000313|EnsemblPlants:GLYMA06G21710.2} PE=4	NA	NA	PREDICTED: exocyst complex component EXO70B1-like isoform X1 [Glycine max]
chr10_1019.1	sample.clean.counts_GATC.10	101926337	101926951	+	no KO assigned | (RefSeq) exocyst complex component EXO70B1-like	GO:0006887	Uncharacterized protein {ECO:0000313|EnsemblPlants:GLYMA06G21710.2} OS=Glycine max (Soybean) (Glycine hispida) Name=LOC100795016 {ECO:0000313|EnsemblPlants:GLYMA06G21710.2} PE=4	NA	GO:0000145; exocyst; cellular_component-GO:0006887; exocytosis; biological_process	PREDICTED: exocyst complex component EXO70B1-like isoform X1 [Glycine max]
chr10_1019.11	sample.clean.counts_GATC.10	101983786	101984331	+	no KO assigned | (RefSeq) exocyst complex component EXO70B1-like	GO:0006887	Uncharacterized protein {ECO:0000313|EMBL:KRH54655.1, ECO:0000313|EnsemblPlants:GLYMA06G21710.3} OS=Glycine max (Soybean) (Glycine hispida) ORFNames=GLYMA_06G201100 {ECO:0000313|EMBL:KRH54655.1} PE=4	Exocyst complex component EXO70B1 {ECO:0000303|PubMed:23944713} Short=AtExo70b1 {ECO:0000303|PubMed:23944713} Exocyst subunit Exo70 family protein B1 {ECO:0000303|PubMed:23944713} OS=Arabidopsis thaliana (Mouse-ear cress) ORFNames=MQJ2.3 {ECO:0000312|EMBL:BAB10258.1} PE=1	GO:0000145; exocyst; cellular_component-GO:0006887; exocytosis; biological_process	PREDICTED: exocyst complex component EXO70B1-like isoform X2 [Glycine max] >KRH54655.1 hypothetical protein GLYMA_06G201100 [Glycine max]
chr10_1019.6	sample.clean.counts_GATC.10	101977123	101977638	+	no KO assigned | (RefSeq) exocyst complex component EXO70B1-like	GO:0006887	Uncharacterized protein {ECO:0000313|EnsemblPlants:GLYMA06G21710.2} OS=Glycine max (Soybean) (Glycine hispida) Name=LOC100795016 {ECO:0000313|EnsemblPlants:GLYMA06G21710.2} PE=4	NA	GO:0000145; exocyst; cellular_component-GO:0006887; exocytosis; biological_process	PREDICTED: exocyst complex component EXO70B1-like isoform X1 [Glycine max]
chr10_102.0	sample.clean.counts_GATC.10	10230467	10231192	+	K09422 myb proto-oncogene protein, plant | (RefSeq) MYB68; MYB transcription factor MYB68	NA	MYB/HD-like transcription factor {ECO:0000313|EMBL:ALA09212.1} Fragment OS=Glycine max (Soybean) (Glycine hispida) ORFNames=Glyma04g04490.1 {ECO:0000313|EMBL:ALA09212.1} PE=2	Transcription factor MYB44 Myb-related protein 44 Short=AtMYB44 Myb-related protein R1 Short=AtMYBR1 OS=Arabidopsis thaliana (Mouse-ear cress) ORFNames=K8K14.2 PE=2	NA	MYB/HD-like transcription factor, partial [Glycine max]
chr10_102.10	sample.clean.counts_GATC.10	10245019	10246023	+	K04733 interleukin-1 receptor-associated kinase 4 [EC:2.7.11.1] | (RefSeq) putative receptor protein kinase ZmPK1	GO:0005524-GO:0006468	Uncharacterized protein {ECO:0000313|EMBL:KRH61352.1, ECO:0000313|EnsemblPlants:GLYMA04G04500.2} OS=Glycine max (Soybean) (Glycine hispida) ORFNames=GLYMA_04G042400 {ECO:0000313|EMBL:KRH61352.1} PE=4	Putative receptor protein kinase ZmPK1 EC=2.7.11.1 Precursor OS=Zea mays (Maize) Name=PK1 PE=2	GO:0004672; protein kinase activity; molecular_function-GO:0005524; ATP binding; molecular_function-GO:0006468; protein phosphorylation; biological_process	PREDICTED: putative receptor protein kinase ZmPK1 [Gossypium arboreum]
chr10_102.30	sample.clean.counts_GATC.10	10191152	10193435	-	no KO assigned | (RefSeq) probable carbohydrate esterase At4g34215	NA	Putative carbohydrate esterase {ECO:0000313|EMBL:KHN04474.1} OS=Glycine soja (Wild soybean) ORFNames=glysoja_019561 {ECO:0000313|EMBL:KHN04474.1} PE=4	Probable carbohydrate esterase At4g34215 EC=3.1.-.- OS=Arabidopsis thaliana (Mouse-ear cress) OrderedLocusNames=At4g34215 ORFNames=F10M10.12, F28A23_20 PE=1	NA	PREDICTED: probable carbohydrate esterase At4g34215 isoform X1 [Glycine max] >KHN04474.1 Putative carbohydrate esterase [Glycine soja] >KRH61350.1 hypothetical protein GLYMA_04G042200 [Glycine max]
chr10_102.36	sample.clean.counts_GATC.10	10256557	10258935	-	no KO assigned | (RefSeq) putative receptor protein kinase ZmPK1	GO:0005524-GO:0006468-GO:0048544	Putative receptor protein kinase ZmPK1 {ECO:0000313|EMBL:KHN45175.1} EC=2.7.10.1 {ECO:0000313|EMBL:KHN45175.1} Fragment OS=Glycine soja (Wild soybean) ORFNames=glysoja_031403 {ECO:0000313|EMBL:KHN45175.1} PE=4	Putative receptor protein kinase ZmPK1 EC=2.7.11.1 Precursor OS=Zea mays (Maize) Name=PK1 PE=2	GO:0004672; protein kinase activity; molecular_function-GO:0005524; ATP binding; molecular_function-GO:0006468; protein phosphorylation; biological_process-GO:0048544; recognition of pollen; biological_process	Putative receptor protein kinase ZmPK1, partial [Glycine soja]
chr10_102.56	sample.clean.counts_GATC.10	10274146	10274664	-	K14495 F-box protein GID2 | (RefSeq) uncharacterized LOC100527591		Putative uncharacterized protein {ECO:0000313|EMBL:ACU16704.1} OS=Glycine max (Soybean) (Glycine hispida) ORFNames=GLYMA_04G042900 {ECO:0000313|EMBL:KRH61359.1} PE=2	F-box protein GID2 Protein SLEEPY 1 OS=Arabidopsis thaliana (Mouse-ear cress) ORFNames=T22A6.40 PE=1	GO:0005515; protein binding; molecular_function	uncharacterized protein LOC100527591 [Glycine max]
chr10_102.57	sample.clean.counts_GATC.10	10281500	10281613	-	NA	NA	NA	NA	NA	NA
chr10_1020.0	sample.clean.counts_GATC.10	102002869	102004449	+	no KO assigned | (RefSeq) exocyst complex component EXO70B1-like	GO:0006887	Uncharacterized protein {ECO:0000313|EnsemblPlants:GLYMA06G21710.2} OS=Glycine max (Soybean) (Glycine hispida) Name=LOC100795016 {ECO:0000313|EnsemblPlants:GLYMA06G21710.2} PE=4	Exocyst complex component EXO70B1 {ECO:0000303|PubMed:23944713} Short=AtExo70b1 {ECO:0000303|PubMed:23944713} Exocyst subunit Exo70 family protein B1 {ECO:0000303|PubMed:23944713} OS=Arabidopsis thaliana (Mouse-ear cress) ORFNames=MQJ2.3 {ECO:0000312|EMBL:BAB10258.1} PE=1	GO:0000145; exocyst; cellular_component-GO:0006887; exocytosis; biological_process	PREDICTED: exocyst complex component EXO70B1-like isoform X1 [Glycine max]
chr10_1020.10	sample.clean.counts_GATC.10	102016136	102022464	+	no KO assigned | (RefSeq) exocyst complex component EXO70B1-like	GO:0006887	Uncharacterized protein {ECO:0000313|EMBL:KRH54654.1} OS=Glycine max (Soybean) (Glycine hispida) ORFNames=GLYMA_06G201000 {ECO:0000313|EMBL:KRH54654.1} PE=4	NA	GO:0000145; exocyst; cellular_component-GO:0006887; exocytosis; biological_process	hypothetical protein GLYMA_06G201000 [Glycine max]
chr10_1020.12	sample.clean.counts_GATC.10	102051041	102061349	-	no KO assigned | (RefSeq) exocyst complex component EXO70B1-like	GO:0006887	Uncharacterized protein {ECO:0000313|EnsemblPlants:GLYMA06G21710.2} OS=Glycine max (Soybean) (Glycine hispida) Name=LOC100795016 {ECO:0000313|EnsemblPlants:GLYMA06G21710.2} PE=4	NA	GO:0000145; exocyst; cellular_component-GO:0006887; exocytosis; biological_process	PREDICTED: exocyst complex component EXO70B1-like isoform X1 [Glycine max]
chr10_1021.0	sample.clean.counts_GATC.10	102103912	102104778	+	no KO assigned | (RefSeq) exocyst complex component EXO70B1-like	GO:0006887	Uncharacterized protein {ECO:0000313|EnsemblPlants:GLYMA06G21695.1} OS=Glycine max (Soybean) (Glycine hispida) Name=LOC100792392 {ECO:0000313|EnsemblPlants:GLYMA06G21695.1} PE=4	NA	GO:0000145; exocyst; cellular_component-GO:0006887; exocytosis; biological_process	PREDICTED: exocyst complex component EXO70B1-like isoform X1 [Glycine max]
chr10_1021.6	sample.clean.counts_GATC.10	102113757	102114185	+	no KO assigned | (RefSeq) exocyst complex component EXO70B1-like	NA	Exocyst complex component 7 {ECO:0000313|EMBL:KHN17799.1} Fragment OS=Glycine soja (Wild soybean) ORFNames=glysoja_029107 {ECO:0000313|EMBL:KHN17799.1} PE=4	NA	NA	Exocyst complex component 7, partial [Glycine soja]
chr10_1021.7	sample.clean.counts_GATC.10	102155632	102156072	-	no KO assigned | (RefSeq) hypothetical protein	NA	Putative disease resistance protein RGA1 {ECO:0000313|EMBL:KHN26316.1} OS=Glycine soja (Wild soybean) ORFNames=glysoja_029270 {ECO:0000313|EMBL:KHN26316.1} PE=3	Probable disease resistance protein RPP1 {ECO:0000305} Protein RECOGNITION OF PERONOSPORA PARASITICA 1 {ECO:0000305} OS=Arabidopsis thaliana (Mouse-ear cress) ORFNames=F14L2_30 {ECO:0000312|EMBL:CAB88530.1} PE=2	NA	Putative disease resistance protein RGA1 [Glycine soja]
chr10_1025.0	sample.clean.counts_GATC.10	102518040	102518492	+	no KO assigned | (RefSeq) hypothetical protein	NA	Putative disease resistance protein RGA1 {ECO:0000313|EMBL:KHN26316.1} OS=Glycine soja (Wild soybean) ORFNames=glysoja_029270 {ECO:0000313|EMBL:KHN26316.1} PE=3	Disease resistance protein TAO1 {ECO:0000305} Protein TARGET OF AVRB OPERATION 1 {ECO:0000303|PubMed:18424557} OS=Arabidopsis thaliana (Mouse-ear cress) ORFNames=MFC16.19 {ECO:0000312|EMBL:BAB09158.1} PE=4	NA	Putative disease resistance protein RGA1 [Glycine soja]
chr10_1026.0	sample.clean.counts_GATC.10	102592228	102592680	-	no KO assigned | (RefSeq) hypothetical protein	NA	Putative disease resistance protein RGA1 {ECO:0000313|EMBL:KHN26316.1} OS=Glycine soja (Wild soybean) ORFNames=glysoja_029270 {ECO:0000313|EMBL:KHN26316.1} PE=3	Disease resistance protein TAO1 {ECO:0000305} Protein TARGET OF AVRB OPERATION 1 {ECO:0000303|PubMed:18424557} OS=Arabidopsis thaliana (Mouse-ear cress) ORFNames=MFC16.19 {ECO:0000312|EMBL:BAB09158.1} PE=4	NA	Putative disease resistance protein RGA1 [Glycine soja]
chr10_1027.0	sample.clean.counts_GATC.10	102775713	102776438	+	no KO assigned | (RefSeq) hypothetical protein	NA	Putative disease resistance protein RGA1 {ECO:0000313|EMBL:KHN26316.1} OS=Glycine soja (Wild soybean) ORFNames=glysoja_029270 {ECO:0000313|EMBL:KHN26316.1} PE=3	Disease resistance protein TAO1 {ECO:0000305} Protein TARGET OF AVRB OPERATION 1 {ECO:0000303|PubMed:18424557} OS=Arabidopsis thaliana (Mouse-ear cress) ORFNames=MFC16.19 {ECO:0000312|EMBL:BAB09158.1} PE=4	NA	Putative disease resistance protein RGA1 [Glycine soja]
chr10_1028.0	sample.clean.counts_GATC.10	102860316	102862487	-	K16040 trans-resveratrol di-O-methyltransferase [EC:2.1.1.240] | (RefSeq) trans-resveratrol di-O-methyltransferase-like	GO:0008171-GO:0046983	Uncharacterized protein {ECO:0000313|EnsemblPlants:GLYMA14G38090.1} OS=Glycine max (Soybean) (Glycine hispida) Name=LOC100808660 {ECO:0000313|EnsemblPlants:GLYMA14G38090.1} PE=3	Probable O-methyltransferase 3 {ECO:0000303|PubMed:18223037} Short=HlOMT3 {ECO:0000303|PubMed:18223037} EC=2.1.1.- {ECO:0000305} OS=Humulus lupulus (European hop) Name=OMT3 {ECO:0000303|PubMed:18223037} PE=2	GO:0008168; methyltransferase activity; molecular_function-GO:0008171; O-methyltransferase activity; molecular_function-GO:0046983; protein dimerization activity; molecular_function	PREDICTED: trans-resveratrol di-O-methyltransferase-like [Glycine max] >KRH17137.1 hypothetical protein GLYMA_14G201100 [Glycine max]
chr10_1029.0	sample.clean.counts_GATC.10	102939084	102941039	+	no KO assigned | (RefSeq) protein LURP-one-related 7-like	NA	Protein LURP-one-related 7 {ECO:0000313|EMBL:KHN19131.1} OS=Glycine soja (Wild soybean) ORFNames=glysoja_045782 {ECO:0000313|EMBL:KHN19131.1} PE=4	Protein LURP-one-related 7 OS=Arabidopsis thaliana (Mouse-ear cress) OrderedLocusNames=At2g30270 ORFNames=T9D9.8 PE=2	NA	Protein LURP-one-related 7 [Glycine soja]
chr10_1029.1	sample.clean.counts_GATC.10	102965829	102966185	+	no KO assigned | (RefSeq) uncharacterized LOC100792027	NA	Uncharacterized protein {ECO:0000313|EnsemblPlants:GLYMA14G38040.1} OS=Glycine max (Soybean) (Glycine hispida) Name=LOC100792027 {ECO:0000313|EnsemblPlants:GLYMA14G38040.1} PE=4	Senescence associated gene 20 {ECO:0000303|PubMed:10444084} Protein WOUND-INDUCED 12 {ECO:0000303|PubMed:12857840} Short=AtWI-12 {ECO:0000303|PubMed:12857840} OS=Arabidopsis thaliana (Mouse-ear cress) ORFNames=F9F8.20 {ECO:0000312|EMBL:AAF01523.1} PE=2	NA	PREDICTED: uncharacterized protein LOC100792027 [Glycine max] >KRH17129.1 hypothetical protein GLYMA_14G200500 [Glycine max]
chr10_1029.11	sample.clean.counts_GATC.10	102915232	102917407	-	K16040 trans-resveratrol di-O-methyltransferase [EC:2.1.1.240] | (RefSeq) trans-resveratrol di-O-methyltransferase-like	GO:0008171-GO:0046983	Uncharacterized protein {ECO:0000313|EnsemblPlants:GLYMA14G38090.1} OS=Glycine max (Soybean) (Glycine hispida) Name=LOC100808660 {ECO:0000313|EnsemblPlants:GLYMA14G38090.1} PE=3	Probable O-methyltransferase 3 {ECO:0000303|PubMed:18223037} Short=HlOMT3 {ECO:0000303|PubMed:18223037} EC=2.1.1.- {ECO:0000305} OS=Humulus lupulus (European hop) Name=OMT3 {ECO:0000303|PubMed:18223037} PE=2	GO:0008168; methyltransferase activity; molecular_function-GO:0008171; O-methyltransferase activity; molecular_function-GO:0046983; protein dimerization activity; molecular_function	PREDICTED: trans-resveratrol di-O-methyltransferase-like [Glycine max] >KRH17137.1 hypothetical protein GLYMA_14G201100 [Glycine max]
chr10_1029.3	sample.clean.counts_GATC.10	102972418	102972711	+	K11094 U2 small nuclear ribonucleoprotein B'' | (RefSeq) U2 small nuclear ribonucleoprotein B''-like		U2 small nuclear ribonucleoprotein B {ECO:0000313|EMBL:KYP72939.1} OS=Cajanus cajan (Pigeon pea) (Cajanus indicus) ORFNames=KK1_005544 {ECO:0000313|EMBL:KYP72939.1} PE=4	U2 small nuclear ribonucleoprotein B'' Short=U2 snRNP B'' OS=Arabidopsis thaliana (Mouse-ear cress) Name=U2B'' OrderedLocusNames=At2g30260 ORFNames=T9D9 PE=1	GO:0003676; nucleic acid binding; molecular_function	U2 small nuclear ribonucleoprotein B'' 2-like [Cajanus cajan] >KYP72939.1 U2 small nuclear ribonucleoprotein B'' [Cajanus cajan]
chr10_1029.5	sample.clean.counts_GATC.10	102970487	102970687	+	K11094 U2 small nuclear ribonucleoprotein B'' | (RefSeq) hypothetical protein		Uncharacterized protein {ECO:0000313|EMBL:ESW14076.1} OS=Phaseolus vulgaris (Kidney bean) (French bean) ORFNames=PHAVU_008G251100g {ECO:0000313|EMBL:ESW14076.1} PE=4	U2 small nuclear ribonucleoprotein B'' 2 Short=U2 snRNP B'' 2 OS=Arabidopsis thaliana (Mouse-ear cress) OrderedLocusNames=At1g06960 ORFNames=F10K1.32 PE=1	GO:0003676; nucleic acid binding; molecular_function	hypothetical protein PHAVU_008G251100g [Phaseolus vulgaris] >ESW14076.1 hypothetical protein PHAVU_008G251100g [Phaseolus vulgaris]
chr10_1029.6	sample.clean.counts_GATC.10	102980066	102984138	+	K10268 F-box and leucine-rich repeat protein 2/20 | (RefSeq) F-box/LRR-repeat protein 3-like		F-box/LRR-repeat protein 3 {ECO:0000313|EMBL:KHN19134.1} OS=Glycine soja (Wild soybean) ORFNames=glysoja_045785 {ECO:0000313|EMBL:KHN19134.1} PE=4	F-box/LRR-repeat protein 3 OS=Arabidopsis thaliana (Mouse-ear cress) Name=FBL3 OrderedLocusNames=At5g01720 ORFNames=F7A7.240 PE=2	GO:0005515; protein binding; molecular_function	F-box/LRR-repeat protein 3 [Glycine soja]
chr10_1029.7	sample.clean.counts_GATC.10	102889207	102889860	-	K16040 trans-resveratrol di-O-methyltransferase [EC:2.1.1.240] | (RefSeq) trans-resveratrol di-O-methyltransferase-like	GO:0008171-GO:0046983	8-hydroxyquercetin 8-O-methyltransferase {ECO:0000313|EMBL:KHN08844.1} EC=2.1.1.- {ECO:0000313|EMBL:KHN08844.1} OS=Glycine soja (Wild soybean) ORFNames=glysoja_044026 {ECO:0000313|EMBL:KHN08844.1} PE=3	Probable O-methyltransferase 3 {ECO:0000303|PubMed:18223037} Short=HlOMT3 {ECO:0000303|PubMed:18223037} EC=2.1.1.- {ECO:0000305} OS=Humulus lupulus (European hop) Name=OMT3 {ECO:0000303|PubMed:18223037} PE=2	GO:0008168; methyltransferase activity; molecular_function-GO:0008171; O-methyltransferase activity; molecular_function-GO:0046983; protein dimerization activity; molecular_function	8-hydroxyquercetin 8-O-methyltransferase [Glycine soja]
chr10_1029.8	sample.clean.counts_GATC.10	102887781	102888095	-	K16040 trans-resveratrol di-O-methyltransferase [EC:2.1.1.240] | (RefSeq) trans-resveratrol di-O-methyltransferase-like	GO:0008171	8-hydroxyquercetin 8-O-methyltransferase {ECO:0000313|EMBL:KHN08846.1} EC=2.1.1.- {ECO:0000313|EMBL:KHN08846.1} OS=Glycine soja (Wild soybean) ORFNames=glysoja_044028 {ECO:0000313|EMBL:KHN08846.1} PE=3	Probable O-methyltransferase 3 {ECO:0000303|PubMed:18223037} Short=HlOMT3 {ECO:0000303|PubMed:18223037} EC=2.1.1.- {ECO:0000305} OS=Humulus lupulus (European hop) Name=OMT3 {ECO:0000303|PubMed:18223037} PE=2	GO:0008168; methyltransferase activity; molecular_function-GO:0008171; O-methyltransferase activity; molecular_function	8-hydroxyquercetin 8-O-methyltransferase [Glycine soja]
chr10_1029.9	sample.clean.counts_GATC.10	102902881	102903174	-	K16040 trans-resveratrol di-O-methyltransferase [EC:2.1.1.240] | (RefSeq) trans-resveratrol di-O-methyltransferase-like	GO:0008171	Tabersonine 16-O-methyltransferase {ECO:0000313|EMBL:KHN46106.1} EC=2.1.1.- {ECO:0000313|EMBL:KHN46106.1} OS=Glycine soja (Wild soybean) ORFNames=glysoja_022748 {ECO:0000313|EMBL:KHN46106.1} PE=3	Myricetin O-methyltransferase EC=2.1.1.267 CrOMT2 {ECO:0000303|PubMed:12482447} Flavonoid O-methyltransferase {ECO:0000312|EMBL:AAM97497.1} OS=Catharanthus roseus (Madagascar periwinkle) (Vinca rosea) PE=1	GO:0008168; methyltransferase activity; molecular_function-GO:0008171; O-methyltransferase activity; molecular_function	Tabersonine 16-O-methyltransferase [Glycine soja]
chr10_103.0	sample.clean.counts_GATC.10	10293391	10293657	+	no KO assigned | (RefSeq) uncharacterized LOC100500455	NA	Uncharacterized protein {ECO:0000313|EMBL:KHN04466.1} OS=Glycine soja (Wild soybean) ORFNames=glysoja_019553 {ECO:0000313|EMBL:KHN04466.1} PE=4	NA	NA	uncharacterized protein LOC100500455 precursor [Glycine max]
chr10_103.10	sample.clean.counts_GATC.10	10310055	10313162	-	no KO assigned | (RefSeq) uncharacterized LOC104885245	NA	Uncharacterized protein {ECO:0000313|EnsemblPlants:GLYMA15G30066.1} OS=Glycine max (Soybean) (Glycine hispida) PE=4	NA	NA	hypothetical protein GLYMA_01G078500, partial [Glycine max]
chr10_103.12	sample.clean.counts_GATC.10	10354059	10360774	-	K06627 cyclin A | (RefSeq) putative cyclin-A3-1		Uncharacterized protein {ECO:0000313|EMBL:KRH61371.1, ECO:0000313|EnsemblPlants:GLYMA04G04610.1} OS=Glycine max (Soybean) (Glycine hispida) ORFNames=GLYMA_04G043500 {ECO:0000313|EMBL:KRH61371.1} PE=3	Putative cyclin-A3-1 G2/mitotic-specific cyclin-A3-1 Short=CycA3 OS=Arabidopsis thaliana (Mouse-ear cress) Name=CYCA3-1 OrderedLocusNames=At5g43080 ORFNames=MMG4.10 PE=3	GO:0005634; nucleus; cellular_component	PREDICTED: putative cyclin-A3-1 [Glycine max] >KRH61371.1 hypothetical protein GLYMA_04G043500 [Glycine max]
chr10_103.18	sample.clean.counts_GATC.10	10374615	10376557	-	K09260 MADS-box transcription enhancer factor 2A | (RefSeq) MADS-box transcription factor family protein	NA	Uncharacterized protein {ECO:0000313|EnsemblPlants:GLYMA04G04641.2} OS=Glycine max (Soybean) (Glycine hispida) PE=4	NA	NA	MADS-box transcription factor 3 [Glycine soja]
chr10_103.19	sample.clean.counts_GATC.10	10379307	10379498	-	no KO assigned | (RefSeq) agamous-like MADS-box protein AGL104	GO:0046983	Uncharacterized protein {ECO:0000313|EMBL:EYU25484.1} OS=Erythranthe guttata (Yellow monkey flower) (Mimulus guttatus) ORFNames=MIMGU_mgv11b022920mg {ECO:0000313|EMBL:EYU25484.1} PE=4	Agamous-like MADS-box protein AGL104 {ECO:0000305} OS=Arabidopsis thaliana (Mouse-ear cress) ORFNames=F2E2.20 {ECO:0000312|EMBL:AAF86555.1} PE=1	GO:0003677; DNA binding; molecular_function-GO:0046983; protein dimerization activity; molecular_function	hypothetical protein MIMGU_mgv11b022920mg [Erythranthe guttata]
chr10_103.2	sample.clean.counts_GATC.10	10325254	10328820	+	K04508 transducin (beta)-like 1 | (RefSeq) hypothetical protein		Uncharacterized protein {ECO:0000313|EMBL:ESW08717.1} OS=Phaseolus vulgaris (Kidney bean) (French bean) ORFNames=PHAVU_009G068800g {ECO:0000313|EMBL:ESW08717.1} PE=4	WD40 repeat-containing protein HOS15 {ECO:0000305} HIGH OSMOTIC STRESS GENE EXPRESSION 15 {ECO:0000303|PubMed:18356294} OS=Arabidopsis thaliana (Mouse-ear cress) ORFNames=K8K14.4 {ECO:0000312|EMBL:BAB09017.1} PE=2	GO:0005515; protein binding; molecular_function	hypothetical protein PHAVU_009G068800g [Phaseolus vulgaris] >ESW08717.1 hypothetical protein PHAVU_009G068800g [Phaseolus vulgaris]
chr10_103.3	sample.clean.counts_GATC.10	10333206	10334659	+	K06627 cyclin A | (RefSeq) mitotic cyclin a1-type		Putative cyclin-A3-1 {ECO:0000313|EMBL:KHN04464.1} OS=Glycine soja (Wild soybean) ORFNames=glysoja_019551 {ECO:0000313|EMBL:KHN04464.1} PE=3	Putative cyclin-A3-1 G2/mitotic-specific cyclin-A3-1 Short=CycA3 OS=Arabidopsis thaliana (Mouse-ear cress) Name=CYCA3-1 OrderedLocusNames=At5g43080 ORFNames=MMG4.10 PE=3	GO:0005634; nucleus; cellular_component	Putative cyclin-A3-1 [Glycine soja]
chr10_103.5	sample.clean.counts_GATC.10	10370588	10373041	+	K06627 cyclin A | (RefSeq) putative cyclin-A3-1		Putative cyclin-A3-1 {ECO:0000313|EMBL:KHN04460.1} OS=Glycine soja (Wild soybean) ORFNames=glysoja_019547 {ECO:0000313|EMBL:KHN04460.1} PE=3	Putative cyclin-A3-1 G2/mitotic-specific cyclin-A3-1 Short=CycA3 OS=Arabidopsis thaliana (Mouse-ear cress) Name=CYCA3-1 OrderedLocusNames=At5g43080 ORFNames=MMG4.10 PE=3	GO:0005634; nucleus; cellular_component	Putative cyclin-A3-1 [Glycine soja]
chr10_103.8	sample.clean.counts_GATC.10	10300344	10300847	-	no KO assigned | (RefSeq) hypothetical protein	NA	Uncharacterized protein {ECO:0000313|EMBL:ESW08716.1} OS=Phaseolus vulgaris (Kidney bean) (French bean) ORFNames=PHAVU_009G068700g {ECO:0000313|EMBL:ESW08716.1} PE=4	MFP1 attachment factor 1 OS=Solanum lycopersicum (Tomato) (Lycopersicon esculentum) Name=MAF1 PE=1	NA	hypothetical protein PHAVU_009G068700g [Phaseolus vulgaris] >ESW08716.1 hypothetical protein PHAVU_009G068700g [Phaseolus vulgaris]
chr10_1030.0	sample.clean.counts_GATC.10	103006892	103009764	+	K13424 WRKY transcription factor 33 | (RefSeq) WRKY, WRKY49; probable WRKY transcription factor 25	GO:0006355-GO:0043565	Putative WRKY transcription factor 33 {ECO:0000313|EMBL:KHN19135.1} OS=Glycine soja (Wild soybean) ORFNames=glysoja_045786 {ECO:0000313|EMBL:KHN19135.1} PE=4	WRKY transcription factor WRKY24 {ECO:0000303|PubMed:16919842} Short=OsWRKY24 {ECO:0000303|PubMed:16919842} OS=Oryza sativa subsp. indica (Rice) ORFNames=OsI_04274 {ECO:0000312|EMBL:EAY76340.1} PE=2	GO:0003700; transcription factor activity, sequence-specific DNA binding; molecular_function-GO:0006355; regulation of transcription, DNA-templated; biological_process-GO:0043565; sequence-specific DNA binding; molecular_function	probable WRKY transcription factor 25 [Glycine max]
chr10_1030.13	sample.clean.counts_GATC.10	103013412	103016348	+	no KO assigned | (RefSeq) cation/H(+) antiporter 15-like	GO:0015299-GO:0016021-GO:0055085	Uncharacterized protein {ECO:0000313|EMBL:KRH17124.1} OS=Glycine max (Soybean) (Glycine hispida) ORFNames=GLYMA_14G200100 {ECO:0000313|EMBL:KRH17124.1} PE=4	Cation/H(+) antiporter 15 Protein CATION/H+ EXCHANGER 15 Short=AtCHX15 OS=Arabidopsis thaliana (Mouse-ear cress) Name=CHX15 OrderedLocusNames=At2g13620 ORFNames=T10F5.16 PE=2	GO:0006812; cation transport; biological_process-GO:0015299; solute:proton antiporter activity; molecular_function-GO:0016021; integral component of membrane; cellular_component-GO:0055085; transmembrane transport; biological_process	PREDICTED: cation/H(+) antiporter 15-like [Glycine max] >KRH17124.1 hypothetical protein GLYMA_14G200100 [Glycine max]
chr10_1032.0	sample.clean.counts_GATC.10	103267351	103267731	+	no KO assigned | (RefSeq) hypothetical protein	NA	Uncharacterized protein {ECO:0000313|EMBL:KYP53638.1} OS=Cajanus cajan (Pigeon pea) (Cajanus indicus) ORFNames=KK1_024533 {ECO:0000313|EMBL:KYP53638.1} PE=4	NA	NA	uncharacterized protein LOC109810223 [Cajanus cajan]
chr10_1032.1	sample.clean.counts_GATC.10	103195956	103197821	-	no KO assigned | (RefSeq) hypothetical protein	NA	Uncharacterized protein {ECO:0000313|EnsemblPlants:GLYMA19G32180.2} OS=Glycine max (Soybean) (Glycine hispida) Name=LOC100796527 {ECO:0000313|EnsemblPlants:GLYMA19G32180.2} PE=3	Putative disease resistance RPP13-like protein 1 OS=Arabidopsis thaliana (Mouse-ear cress) Name=RPPL1 OrderedLocusNames=At3g14470 ORFNames=MOA2.9 PE=3	NA	putative disease resistance protein RGA4 [Cajanus cajan]
chr10_1033.0	sample.clean.counts_GATC.10	103294919	103297078	-	no KO assigned | (RefSeq) uncharacterized LOC102664449	NA	Uncharacterized protein {ECO:0000313|EMBL:KHN10106.1} OS=Glycine soja (Wild soybean) ORFNames=glysoja_049322 {ECO:0000313|EMBL:KHN10106.1} PE=4	NA	NA	PREDICTED: uncharacterized protein LOC102664449 [Glycine max] >KHN10106.1 hypothetical protein glysoja_049322 [Glycine soja] >KRG88810.1 hypothetical protein GLYMA_U026500 [Glycine max]
chr10_1034.0	sample.clean.counts_GATC.10	103422478	103422711	+	no KO assigned | (RefSeq) hypothetical protein	NA	Uncharacterized protein {ECO:0000313|EMBL:ESW12848.1} Fragment OS=Phaseolus vulgaris (Kidney bean) (French bean) ORFNames=PHAVU_008G1473001g {ECO:0000313|EMBL:ESW12848.1} PE=4	NA	NA	hypothetical protein PHAVU_008G1473001g, partial [Phaseolus vulgaris] >ESW12848.1 hypothetical protein PHAVU_008G1473001g, partial [Phaseolus vulgaris]
chr10_1035.0	sample.clean.counts_GATC.10	103509918	103510410	+	no KO assigned | (RefSeq) albumin-1-like	GO:0045735	Leginsulin 1 {ECO:0000313|EMBL:AEO44997.1} OS=Glycine max (Soybean) (Glycine hispida) PE=4	Albumin-1 Short=A1 Albumin-1 chain b Short=A1b Leginsulin Albumin-1 chain a Short=A1a Precursor OS=Glycine max (Soybean) (Glycine hispida) PE=1	GO:0009405; pathogenesis; biological_process-GO:0045735; nutrient reservoir activity; molecular_function	leginsulin 1 [Glycine max]
chr10_1036.0	sample.clean.counts_GATC.10	103628052	103628285	+	no KO assigned | (RefSeq) hypothetical protein	NA	Uncharacterized protein {ECO:0000313|EMBL:ESW12848.1} Fragment OS=Phaseolus vulgaris (Kidney bean) (French bean) ORFNames=PHAVU_008G1473001g {ECO:0000313|EMBL:ESW12848.1} PE=4	NA	NA	hypothetical protein PHAVU_008G1473001g, partial [Phaseolus vulgaris] >ESW12848.1 hypothetical protein PHAVU_008G1473001g, partial [Phaseolus vulgaris]
chr10_1036.1	sample.clean.counts_GATC.10	103652613	103652846	-	no KO assigned | (RefSeq) hypothetical protein	NA	Uncharacterized protein {ECO:0000313|EMBL:ESW12848.1} Fragment OS=Phaseolus vulgaris (Kidney bean) (French bean) ORFNames=PHAVU_008G1473001g {ECO:0000313|EMBL:ESW12848.1} PE=4	NA	NA	hypothetical protein PHAVU_008G1473001g, partial [Phaseolus vulgaris] >ESW12848.1 hypothetical protein PHAVU_008G1473001g, partial [Phaseolus vulgaris]
chr10_1037.0	sample.clean.counts_GATC.10	103763298	103763531	+	no KO assigned | (RefSeq) hypothetical protein	NA	Uncharacterized protein {ECO:0000313|EMBL:ESW12848.1} Fragment OS=Phaseolus vulgaris (Kidney bean) (French bean) ORFNames=PHAVU_008G1473001g {ECO:0000313|EMBL:ESW12848.1} PE=4	NA	NA	hypothetical protein PHAVU_008G1473001g, partial [Phaseolus vulgaris] >ESW12848.1 hypothetical protein PHAVU_008G1473001g, partial [Phaseolus vulgaris]
chr10_104.0	sample.clean.counts_GATC.10	10387870	10391303	+	K21398 natural resistance-associated macrophage protein 2 | (RefSeq) metal transporter Nramp2-like	GO:0030001-GO:0046873	Uncharacterized protein {ECO:0000313|EMBL:KRH52059.1, ECO:0000313|EnsemblPlants:GLYMA06G04720.1} OS=Glycine max (Soybean) (Glycine hispida) ORFNames=GLYMA_06G044200 {ECO:0000313|EMBL:KRH52059.1} PE=3	Metal transporter Nramp2 Short=AtNramp2 OS=Arabidopsis thaliana (Mouse-ear cress) Name=NRAMP2 OrderedLocusNames=At1g47240 ORFNames=F8G22.4 PE=2	GO:0016020; membrane; cellular_component-GO:0030001; metal ion transport; biological_process-GO:0046873; metal ion transmembrane transporter activity; molecular_function	PREDICTED: metal transporter Nramp2-like isoform X1 [Glycine max] >KRH52059.1 hypothetical protein GLYMA_06G044200 [Glycine max]
chr10_104.12	sample.clean.counts_GATC.10	10442517	10442723	+	no KO assigned | (RefSeq) hypothetical protein	NA	Uncharacterized protein {ECO:0000313|EMBL:ESW08733.1} OS=Phaseolus vulgaris (Kidney bean) (French bean) ORFNames=PHAVU_009G070200g {ECO:0000313|EMBL:ESW08733.1} PE=3	NA	NA	hypothetical protein PHAVU_009G070200g [Phaseolus vulgaris] >ESW08733.1 hypothetical protein PHAVU_009G070200g [Phaseolus vulgaris]
chr10_104.13	sample.clean.counts_GATC.10	10444811	10445598	+	no KO assigned | (RefSeq) cytochrome b5-like	NA	Uncharacterized protein {ECO:0000313|EMBL:KRH61382.1} OS=Glycine max (Soybean) (Glycine hispida) ORFNames=GLYMA_04G044300 {ECO:0000313|EMBL:KRH61382.1} PE=3	Cytochrome B5 isoform D {ECO:0000303|PubMed:19054355} Short=AtCb5-D {ECO:0000303|PubMed:19054355} Cytochrome b5 isoform B {ECO:0000303|PubMed:22384013} Short=AtCb5-B {ECO:0000303|PubMed:22384013} OS=Arabidopsis thaliana (Mouse-ear cress) ORFNames=K24G6.14 PE=1	NA	Cytochrome b5 [Glycine soja]
chr10_104.14	sample.clean.counts_GATC.10	10451340	10452985	+	K18477 type IV protein arginine methyltransferase [EC:2.1.1.322] | (RefSeq) protein arginine N-methyltransferase 2		Uncharacterized protein {ECO:0000313|EMBL:KRH52071.1, ECO:0000313|EnsemblPlants:GLYMA06G04800.1} OS=Glycine max (Soybean) (Glycine hispida) ORFNames=GLYMA_06G045000 {ECO:0000313|EMBL:KRH52071.1} PE=4	NA	GO:0005515; protein binding; molecular_function	PREDICTED: protein arginine N-methyltransferase 2 [Glycine max] >KRH52071.1 hypothetical protein GLYMA_06G045000 [Glycine max]
chr10_104.16	sample.clean.counts_GATC.10	10408506	10408907	-	no KO assigned | (RefSeq) peamaclein-like	NA	Snakin-1 {ECO:0000313|EMBL:KYP70471.1} OS=Cajanus cajan (Pigeon pea) (Cajanus indicus) ORFNames=KK1_009691 {ECO:0000313|EMBL:KYP70471.1} PE=4	Snakin-1 Precursor OS=Solanum tuberosum (Potato) Name=SN1 PE=1	NA	peamaclein-like [Cajanus cajan] >KYP70471.1 Snakin-1 [Cajanus cajan]
chr10_104.20	sample.clean.counts_GATC.10	10448412	10449959	-	no KO assigned | (RefSeq) uncharacterized LOC100795867	GO:0048193	Uncharacterized protein {ECO:0000313|EMBL:KYP70490.1} OS=Cajanus cajan (Pigeon pea) (Cajanus indicus) ORFNames=KK1_009710 {ECO:0000313|EMBL:KYP70490.1} PE=4	NA	GO:0016020; membrane; cellular_component-GO:0048193; Golgi vesicle transport; biological_process	hypothetical protein KK1_009710 [Cajanus cajan]
chr10_104.21	sample.clean.counts_GATC.10	10454637	10456094	-	no KO assigned | (RefSeq) subtilisin-like protease SBT1.7	GO:0006508	Subtilisin-like protease {ECO:0000313|EMBL:KHN04450.1} EC=3.4.21.- {ECO:0000313|EMBL:KHN04450.1} OS=Glycine soja (Wild soybean) ORFNames=glysoja_019537 {ECO:0000313|EMBL:KHN04450.1} PE=4	Subtilisin-like protease SBT1.7 {ECO:0000303|PubMed:16193095} EC=3.4.21.- {ECO:0000305} Cucumisin-like serine protease Subtilase subfamily 1 member 7 {ECO:0000303|PubMed:16193095} Short=AtSBT1.7 {ECO:0000303|PubMed:16193095} Subtilisin-like serine protease 1 {ECO:0000303|PubMed:12702015} Short=At-SLP1 {ECO:0000303|PubMed:12702015} Precursor OS=Arabidopsis thaliana (Mouse-ear cress) ORFNames=K8K14…	GO:0004252; serine-type endopeptidase activity; molecular_function-GO:0006508; proteolysis; biological_process	Subtilisin-like protease [Glycine soja]
chr10_104.34	sample.clean.counts_GATC.10	10456437	10456736	-	no KO assigned | (RefSeq) subtilisin-like protease SBT1.7	NA	Subtilisin-like protease {ECO:0000313|EMBL:KHN04450.1} EC=3.4.21.- {ECO:0000313|EMBL:KHN04450.1} OS=Glycine soja (Wild soybean) ORFNames=glysoja_019537 {ECO:0000313|EMBL:KHN04450.1} PE=4	Subtilisin-like protease SBT1.7 {ECO:0000303|PubMed:16193095} EC=3.4.21.- {ECO:0000305} Cucumisin-like serine protease Subtilase subfamily 1 member 7 {ECO:0000303|PubMed:16193095} Short=AtSBT1.7 {ECO:0000303|PubMed:16193095} Subtilisin-like serine protease 1 {ECO:0000303|PubMed:12702015} Short=At-SLP1 {ECO:0000303|PubMed:12702015} Precursor OS=Arabidopsis thaliana (Mouse-ear cress) ORFNames=K8K14…	NA	Subtilisin-like protease [Glycine soja]
chr10_104.4	sample.clean.counts_GATC.10	10399815	10402170	+	no KO assigned | (RefSeq) pumilio homolog 12-like		Putative pumilio like 7, chloroplastic {ECO:0000313|EMBL:KHN45166.1} OS=Glycine soja (Wild soybean) ORFNames=glysoja_031394 {ECO:0000313|EMBL:KHN45166.1} PE=4	Pumilio homolog 12 Short=APUM-12 Short=AtPUM12 OS=Arabidopsis thaliana (Mouse-ear cress) Name=APUM12 OrderedLocusNames=At5g56510 ORFNames=MKN22.2 PE=2	GO:0003723; RNA binding; molecular_function	PREDICTED: pumilio homolog 12-like [Glycine max] >KHN45166.1 Putative pumilio like 7, chloroplastic [Glycine soja] >KRH52060.1 hypothetical protein GLYMA_06G044300 [Glycine max]
chr10_104.40	sample.clean.counts_GATC.10	10475831	10484470	-	K03129 transcription initiation factor TFIID subunit 4 | (RefSeq) transcription initiation factor TFIID subunit 4b-like	GO:0006352	Transcription initiation factor TFIID subunit 4 {ECO:0000313|EMBL:KHN45155.1} Fragment OS=Glycine soja (Wild soybean) ORFNames=glysoja_031383 {ECO:0000313|EMBL:KHN45155.1} PE=4	Transcription initiation factor TFIID subunit 4b TBP-associated factor 4b Short=AtTAF4b OS=Arabidopsis thaliana (Mouse-ear cress) Name=TAF4B OrderedLocusNames=At5g43130 ORFNames=AAF24960.1 PE=1	GO:0005669; transcription factor TFIID complex; cellular_component-GO:0006352; DNA-templated transcription, initiation; biological_process	Transcription initiation factor TFIID subunit 4, partial [Glycine soja]
chr10_104.5	sample.clean.counts_GATC.10	10427728	10429560	+	no KO assigned | (RefSeq) uncharacterized LOC100777591		Tetratricopeptide repeat protein 1 {ECO:0000313|EMBL:KHN04456.1} OS=Glycine soja (Wild soybean) ORFNames=glysoja_019543 {ECO:0000313|EMBL:KHN04456.1} PE=4	NA	GO:0005515; protein binding; molecular_function	Tetratricopeptide repeat protein 1 [Glycine soja]
chr10_104.7	sample.clean.counts_GATC.10	10435331	10436582	+	no KO assigned | (RefSeq) 3-oxo-Delta(4,5)-steroid 5-beta-reductase	NA	Uncharacterized protein {ECO:0000313|EMBL:KRH52063.1, ECO:0000313|EnsemblPlants:GLYMA06G04760.1} OS=Glycine max (Soybean) (Glycine hispida) ORFNames=GLYMA_06G044600 {ECO:0000313|EMBL:KRH52063.1} PE=4	3-oxo-Delta(4,5)-steroid 5-beta-reductase EC=1.3.1.3 {ECO:0000269|PubMed:19166903, ECO:0000269|PubMed:20598327, ECO:0000269|PubMed:22357344} Delta(4)-3-oxosteroid 5-beta-reductase Delta-4,5-steroid 5-beta-reductase Short=At5beta-StR Progesterone 5-beta-reductase Short=5beta-POR Protein VEIN PATTERNING 1 OS=Arabidopsis thaliana (Mouse-ear cress) ORFNames=T22A6.50 PE=1	NA	PREDICTED: 3-oxo-Delta(4,5)-steroid 5-beta-reductase [Glycine max] >KRH52063.1 hypothetical protein GLYMA_06G044600 [Glycine max]
chr10_1040.0	sample.clean.counts_GATC.10	103997244	103997567	-	no KO assigned | (RefSeq) uncharacterized LOC101492457	NA	uncharacterized protein LOC101492457 isoform X2 {ECO:0000313|RefSeq:XP_012572970.1} OS=Cicer arietinum (Chickpea) (Garbanzo) Name=LOC101492457 {ECO:0000313|RefSeq:XP_012572970.1} PE=4	Protein MAIN-LIKE 1 {ECO:0000303|PubMed:24635680} OS=Arabidopsis thaliana (Mouse-ear cress) OrderedLocusNames=At2g25010 {ECO:0000312|Araport:AT2G25010} PE=2	NA	PREDICTED: uncharacterized protein LOC101492457 isoform X2 [Cicer arietinum]
chr10_1042.0	sample.clean.counts_GATC.10	104195236	104196030	+	no KO assigned | (RefSeq) hypothetical protein	NA	Uncharacterized protein {ECO:0000313|EMBL:ESW11958.1} OS=Phaseolus vulgaris (Kidney bean) (French bean) ORFNames=PHAVU_008G073600g {ECO:0000313|EMBL:ESW11958.1} PE=4	F-box/LRR-repeat protein At3g48880 OS=Arabidopsis thaliana (Mouse-ear cress) OrderedLocusNames=At3g48880 ORFNames=T21J18.150 PE=2	NA	hypothetical protein PHAVU_008G073600g [Phaseolus vulgaris] >ESW11958.1 hypothetical protein PHAVU_008G073600g [Phaseolus vulgaris]
chr10_1042.3	sample.clean.counts_GATC.10	104237597	104238817	+	no KO assigned | (RefSeq) hypothetical protein		Uncharacterized protein {ECO:0000313|EMBL:ESW11958.1} OS=Phaseolus vulgaris (Kidney bean) (French bean) ORFNames=PHAVU_008G073600g {ECO:0000313|EMBL:ESW11958.1} PE=4	F-box/LRR-repeat protein At3g48880 OS=Arabidopsis thaliana (Mouse-ear cress) OrderedLocusNames=At3g48880 ORFNames=T21J18.150 PE=2	GO:0005515; protein binding; molecular_function	hypothetical protein PHAVU_008G073600g [Phaseolus vulgaris] >ESW11958.1 hypothetical protein PHAVU_008G073600g [Phaseolus vulgaris]
chr10_1042.8	sample.clean.counts_GATC.10	104209562	104209675	-	no KO assigned | (RefSeq) hypothetical protein		Uncharacterized protein {ECO:0000313|EMBL:BAT83812.1} OS=Vigna angularis var. angularis ORFNames=VIGAN_04103800 {ECO:0000313|EMBL:BAT83812.1} PE=4	NA	GO:0005515; protein binding; molecular_function	hypothetical protein VIGAN_04103800 [Vigna angularis var. angularis]
chr10_1043.0	sample.clean.counts_GATC.10	104300222	104300524	+	no KO assigned | (RefSeq) A1, pa1; albumin 1	GO:0045735	Albumin-1C {ECO:0000313|EMBL:AGV54160.1} OS=Phaseolus vulgaris (Kidney bean) (French bean) PE=2	Albumin-1 Short=A1 Albumin-1 chain b Short=A1b Leginsulin Albumin-1 chain a Short=A1a Precursor OS=Glycine max (Soybean) (Glycine hispida) PE=1	GO:0009405; pathogenesis; biological_process-GO:0045735; nutrient reservoir activity; molecular_function	albumin-1C [Phaseolus vulgaris] >AGV54295.1 albumin-1C [Phaseolus vulgaris]
chr10_1043.10	sample.clean.counts_GATC.10	104411747	104412271	-	no KO assigned | (RefSeq) uncharacterized LOC101498519	NA	uncharacterized protein LOC101498519 {ECO:0000313|RefSeq:XP_004505630.1} OS=Cicer arietinum (Chickpea) (Garbanzo) Name=LOC101498519 {ECO:0000313|RefSeq:XP_004505630.1} PE=4	NA	NA	PREDICTED: uncharacterized protein LOC101498519 [Cicer arietinum]
chr10_1043.12	sample.clean.counts_GATC.10	104422603	104422950	-	no KO assigned | (Kazusa) Lj2g3v1985430.1; -	NA	Ribonuclease H {ECO:0000313|EMBL:ABE80156.1} OS=Medicago truncatula (Barrel medic) (Medicago tribuloides) ORFNames=MtrDRAFT_AC139526g25v2 {ECO:0000313|EMBL:ABE80156.1} PE=4	Putative ribonuclease H protein At1g65750 EC=3.1.26.4 OS=Arabidopsis thaliana (Mouse-ear cress) OrderedLocusNames=At1g65750 ORFNames=F1E22.12 PE=3	NA	hypothetical protein TSUD_95870 [Trifolium subterraneum]
chr10_1043.7	sample.clean.counts_GATC.10	104306392	104306667	-	no KO assigned | (RefSeq) hypothetical protein	NA	Uncharacterized protein {ECO:0000313|EMBL:ESW05728.1} OS=Phaseolus vulgaris (Kidney bean) (French bean) ORFNames=PHAVU_011G204700g {ECO:0000313|EMBL:ESW05728.1} PE=4	Albumin-1 Short=A1 Albumin-1 chain b Short=A1b Leginsulin Albumin-1 chain a Short=A1a Precursor OS=Glycine max (Soybean) (Glycine hispida) PE=1	NA	hypothetical protein PHAVU_011G204700g [Phaseolus vulgaris] >ESW05728.1 hypothetical protein PHAVU_011G204700g [Phaseolus vulgaris]
chr10_1043.8	sample.clean.counts_GATC.10	104317736	104317900	-	no KO assigned | (RefSeq) albumin-1	NA	albumin-1 {ECO:0000313|RefSeq:XP_014524583.1} OS=Vigna radiata var. radiata (Mung bean) (Phaseolus aureus) Name=LOC106780793 {ECO:0000313|RefSeq:XP_014524583.1} PE=4	Albumin-1 Short=A1 Albumin-1 chain b Short=A1b Leginsulin Albumin-1 chain a Short=A1a Precursor OS=Glycine max (Soybean) (Glycine hispida) PE=1	NA	PREDICTED: albumin-1 [Vigna radiata var. radiata]
chr10_1043.9	sample.clean.counts_GATC.10	104410275	104411019	-	no KO assigned | (RefSeq) uncharacterized LOC105851785		uncharacterized protein LOC105851785 {ECO:0000313|RefSeq:XP_012569048.1} OS=Cicer arietinum (Chickpea) (Garbanzo) Name=LOC105851785 {ECO:0000313|RefSeq:XP_012569048.1} PE=4	NA	GO:0008270; zinc ion binding; molecular_function	PREDICTED: uncharacterized protein LOC105851785 [Cicer arietinum]
chr10_105.0	sample.clean.counts_GATC.10	10571249	10573219	+	no KO assigned | (RefSeq) protein FAR1-RELATED SEQUENCE 5-like	GO:0006355-GO:0008270	Uncharacterized protein {ECO:0000313|EMBL:OMP01039.1} OS=Corchorus capsularis ORFNames=CCACVL1_03188 {ECO:0000313|EMBL:OMP01039.1} PE=4	Protein FAR1-RELATED SEQUENCE 5 OS=Arabidopsis thaliana (Mouse-ear cress) Name=FRS5 OrderedLocusNames=At4g38180 ORFNames=F20D10.300 PE=2	GO:0003676; nucleic acid binding; molecular_function-GO:0006355; regulation of transcription, DNA-templated; biological_process-GO:0008270; zinc ion binding; molecular_function	hypothetical protein TSUD_252610 [Trifolium subterraneum]
chr10_105.10	sample.clean.counts_GATC.10	10518821	10520004	-	K09285 AP2-like factor, ANT lineage | (RefSeq) AP2-like ethylene-responsive transcription factor ANT	GO:0006355	AP2-like ethylene-responsive transcription factor ANT {ECO:0000313|EMBL:KHN45122.1} OS=Glycine soja (Wild soybean) ORFNames=glysoja_031350 {ECO:0000313|EMBL:KHN45122.1} PE=4	AP2-like ethylene-responsive transcription factor ANT Complementing a protein kinase C mutant protein 1 Protein AINTEGUMENTA Protein DRAGON Protein OVULE MUTANT OS=Arabidopsis thaliana (Mouse-ear cress) ORFNames=T28I19.30 PE=1	GO:0003700; transcription factor activity, sequence-specific DNA binding; molecular_function-GO:0006355; regulation of transcription, DNA-templated; biological_process	AP2-like ethylene-responsive transcription factor ANT [Glycine soja]
chr10_105.12	sample.clean.counts_GATC.10	10548516	10549755	-	K14411 RNA-binding protein Musashi | (RefSeq) RNA-binding protein 1-like	GO:0003729-GO:0007281	DAZ-associated protein 1 {ECO:0000313|EMBL:KHN45123.1} OS=Glycine soja (Wild soybean) ORFNames=glysoja_031351 {ECO:0000313|EMBL:KHN45123.1} PE=4	RNA-binding protein 1 Short=AtRBP1 OS=Arabidopsis thaliana (Mouse-ear cress) ORFNames=F9K23.11 PE=2	GO:0003676; nucleic acid binding; molecular_function-GO:0003729; mRNA binding; molecular_function-GO:0007281; germ cell development; biological_process	DAZ-associated protein 1 [Glycine soja]
chr10_105.5	sample.clean.counts_GATC.10	10570917	10571210	+	no KO assigned | (RefSeq) transmembrane protein, putative	NA	Transmembrane protein, putative {ECO:0000313|EMBL:KEH36921.1} OS=Medicago truncatula (Barrel medic) (Medicago tribuloides) OrderedLocusNames=MTR_2g024230 {ECO:0000313|EMBL:KEH36921.1} PE=4	Protein FAR1-RELATED SEQUENCE 12 OS=Arabidopsis thaliana (Mouse-ear cress) Name=FRS12 OrderedLocusNames=At5g18960 ORFNames=F17K4.210 PE=2	NA	hypothetical protein TSUD_190630 [Trifolium subterraneum]
chr10_105.6	sample.clean.counts_GATC.10	10584685	10585158	+	no KO assigned | (RefSeq) hypothetical protein	NA	Uncharacterized protein {ECO:0000313|EMBL:KHN45124.1} OS=Glycine soja (Wild soybean) ORFNames=glysoja_031352 {ECO:0000313|EMBL:KHN45124.1} PE=4	NA	NA	hypothetical protein glysoja_031352 [Glycine soja] >KRH52134.1 hypothetical protein GLYMA_06G048700 [Glycine max]
chr10_105.7	sample.clean.counts_GATC.10	10500419	10501043	-	no KO assigned | (RefSeq) LOB domain-containing protein 39-like	NA	LOB domain-containing protein 38 {ECO:0000313|EMBL:KYP70417.1} OS=Cajanus cajan (Pigeon pea) (Cajanus indicus) ORFNames=KK1_009634 {ECO:0000313|EMBL:KYP70417.1} PE=4	LOB domain-containing protein 38 ASYMMETRIC LEAVES 2-like protein 40 Short=AS2-like protein 40 OS=Arabidopsis thaliana (Mouse-ear cress) ORFNames=F3A4.20 PE=2	NA	LOB domain-containing protein 38-like [Cajanus cajan] >KYP70417.1 LOB domain-containing protein 38 [Cajanus cajan]
chr10_106.0	sample.clean.counts_GATC.10	10663278	10664773	+	K00759 adenine phosphoribosyltransferase [EC:2.4.2.7] | (RefSeq) adenine phosphoribosyltransferase 1-like		Uncharacterized protein {ECO:0000313|EMBL:KOM42233.1} OS=Phaseolus angularis (Azuki bean) (Vigna angularis) ORFNames=LR48_Vigan04g243100 {ECO:0000313|EMBL:KOM42233.1} PE=4	Adenine phosphoribosyltransferase 1, chloroplastic Short=APRT 1 Short=AtAPT1 EC=2.4.2.7 Precursor OS=Arabidopsis thaliana (Mouse-ear cress) ORFNames=F17L21.24 PE=1	GO:0009116; nucleoside metabolic process; biological_process	hypothetical protein LR48_Vigan04g243100 [Vigna angularis]
chr10_106.2	sample.clean.counts_GATC.10	10685753	10686829	+	no KO assigned | (RefSeq) F-box/kelch-repeat protein At5g43190-like		F-box/kelch-repeat protein {ECO:0000313|EMBL:KHN04444.1} OS=Glycine soja (Wild soybean) ORFNames=glysoja_019531 {ECO:0000313|EMBL:KHN04444.1} PE=4	F-box/kelch-repeat protein At5g43190 OS=Arabidopsis thaliana (Mouse-ear cress) OrderedLocusNames=At5g43190 ORFNames=MNL12.1 PE=2	GO:0005515; protein binding; molecular_function	F-box/kelch-repeat protein [Glycine soja]
chr10_106.3	sample.clean.counts_GATC.10	10616296	10624935	-	K03129 transcription initiation factor TFIID subunit 4 | (RefSeq) transcription initiation factor TFIID subunit 4b-like	GO:0006352	Transcription initiation factor TFIID subunit 4 {ECO:0000313|EMBL:KHN45155.1} Fragment OS=Glycine soja (Wild soybean) ORFNames=glysoja_031383 {ECO:0000313|EMBL:KHN45155.1} PE=4	Transcription initiation factor TFIID subunit 4b TBP-associated factor 4b Short=AtTAF4b OS=Arabidopsis thaliana (Mouse-ear cress) Name=TAF4B OrderedLocusNames=At5g43130 ORFNames=AAF24960.1 PE=1	GO:0005669; transcription factor TFIID complex; cellular_component-GO:0006352; DNA-templated transcription, initiation; biological_process	Transcription initiation factor TFIID subunit 4, partial [Glycine soja]
chr10_106.6	sample.clean.counts_GATC.10	10640893	10641529	-	no KO assigned | (RefSeq) LOB domain-containing protein 39-like	NA	LOB domain-containing protein 38 {ECO:0000313|EMBL:KYP70417.1} OS=Cajanus cajan (Pigeon pea) (Cajanus indicus) ORFNames=KK1_009634 {ECO:0000313|EMBL:KYP70417.1} PE=4	LOB domain-containing protein 38 ASYMMETRIC LEAVES 2-like protein 40 Short=AS2-like protein 40 OS=Arabidopsis thaliana (Mouse-ear cress) ORFNames=F3A4.20 PE=2	NA	LOB domain-containing protein 38-like [Cajanus cajan] >KYP70417.1 LOB domain-containing protein 38 [Cajanus cajan]
chr10_106.9	sample.clean.counts_GATC.10	10655481	10656209	-	no KO assigned | (RefSeq) zinc finger protein ZAT10-like		Zinc finger protein ZAT10 {ECO:0000313|EMBL:KHN04447.1} OS=Glycine soja (Wild soybean) ORFNames=glysoja_019534 {ECO:0000313|EMBL:KHN04447.1} PE=4	Zinc finger protein ZAT10 Salt-tolerance zinc finger OS=Arabidopsis thaliana (Mouse-ear cress) ORFNames=T22C5.18 PE=2	GO:0003676; nucleic acid binding; molecular_function	Zinc finger protein ZAT10 [Glycine soja]
chr10_107.0	sample.clean.counts_GATC.10	10696092	10697424	+	no KO assigned | (RefSeq) transcription factor bHLH85-like		Uncharacterized protein {ECO:0000313|EMBL:KRH61404.1, ECO:0000313|EnsemblPlants:GLYMA04G04801.1} OS=Glycine max (Soybean) (Glycine hispida) ORFNames=GLYMA_04G045300 {ECO:0000313|EMBL:KRH61404.1} PE=4	Transcription factor bHLH85 Basic helix-loop-helix protein 85 Short=AtbHLH85 Short=bHLH 85 Transcription factor EN 115 bHLH transcription factor bHLH085 OS=Arabidopsis thaliana (Mouse-ear cress) ORFNames=F17I5.70 PE=2	GO:0046983; protein dimerization activity; molecular_function	hypothetical protein GLYMA_04G045300 [Glycine max]
chr10_107.15	sample.clean.counts_GATC.10	10751010	10754394	+	no KO assigned | (RefSeq) hypothetical protein	NA	Interferon-related developmental regulator 1 {ECO:0000313|EMBL:KHN04440.1} OS=Glycine soja (Wild soybean) ORFNames=glysoja_019527 {ECO:0000313|EMBL:KHN04440.1} PE=4	NA	NA	Interferon-related developmental regulator 1 [Glycine soja]
chr10_107.16	sample.clean.counts_GATC.10	10760053	10761546	+	no KO assigned | (RefSeq) increased DNA methylation 1	NA	Chromodomain-helicase-DNA-binding protein 4 {ECO:0000313|EMBL:KHN45144.1} EC=3.6.4.12 {ECO:0000313|EMBL:KHN45144.1} OS=Glycine soja (Wild soybean) ORFNames=glysoja_031372 {ECO:0000313|EMBL:KHN45144.1} PE=4	Increased DNA methylation 1 {ECO:0000303|PubMed:22700931} Histone H3 acetyltransferase IDM1 {ECO:0000305} EC=2.3.1.- {ECO:0000255|PROSITE-ProRule:PRU00532} Protein ROS4 {ECO:0000303|PubMed:22733760} Repressor of silencing 4 {ECO:0000303|PubMed:22733760} OS=Arabidopsis thaliana (Mouse-ear cress) ORFNames=K15M2.12 {ECO:0000312|EMBL:BAA97061.1} PE=1	NA	Chromodomain-helicase-DNA-binding protein 4 [Glycine soja]
chr10_107.18	sample.clean.counts_GATC.10	10772404	10775865	+	no KO assigned | (RefSeq) uncharacterized LOC100780807		Uncharacterized protein {ECO:0000313|EMBL:KRH61411.1, ECO:0000313|EnsemblPlants:GLYMA04G04850.1} OS=Glycine max (Soybean) (Glycine hispida) ORFNames=GLYMA_04G045800 {ECO:0000313|EMBL:KRH61411.1} PE=4	Protein NPGR1 {ECO:0000303|PubMed:12928497} NO POLLEN GERMINATION RELATED 1 {ECO:0000303|PubMed:12928497} OS=Arabidopsis thaliana (Mouse-ear cress) ORFNames=F17L21.25 {ECO:0000312|EMBL:AAF99738.1} PE=1	GO:0005515; protein binding; molecular_function	PREDICTED: uncharacterized protein LOC100780807 [Glycine max] >XP_006578052.1 PREDICTED: uncharacterized protein LOC100780807 [Glycine max] >XP_006578053.1 PREDICTED: uncharacterized protein LOC100780807 [Glycine max] >KRH61411.1 hypothetical protein GLYMA_04G045800 [Glycine max] >KRH61412.1 hypothetical protein GLYMA_04G045800 [Glycine max]
chr10_107.2	sample.clean.counts_GATC.10	10707898	10708281	+	no KO assigned | (RefSeq) U-box domain-containing protein 4-like		Uncharacterized protein {ECO:0000313|EMBL:KRH52088.1, ECO:0000313|EnsemblPlants:GLYMA06G04890.1} OS=Glycine max (Soybean) (Glycine hispida) ORFNames=GLYMA_06G045900 {ECO:0000313|EMBL:KRH52088.1} PE=4	U-box domain-containing protein 4 EC=2.3.2.27 Plant U-box protein 4 RING-type E3 ubiquitin transferase PUB4 {ECO:0000305} OS=Arabidopsis thaliana (Mouse-ear cress) Name=PUB4 OrderedLocusNames=At2g23140 ORFNames=T20D16.23 PE=1	GO:0005515; protein binding; molecular_function	PREDICTED: U-box domain-containing protein 4-like [Glycine max] >KRH52088.1 hypothetical protein GLYMA_06G045900 [Glycine max]
chr10_107.21	sample.clean.counts_GATC.10	10733481	10734886	-	K18811 cyclin D5, plant | (RefSeq) cyclin-D5-1-like		Cyclin-D5-1 {ECO:0000313|EMBL:KHN45148.1} OS=Glycine soja (Wild soybean) ORFNames=glysoja_031376 {ECO:0000313|EMBL:KHN45148.1} PE=3	Cyclin-D5-1 G1/S-specific cyclin-D5-1 Short=CycD5 OS=Arabidopsis thaliana (Mouse-ear cress) Name=CYCD5-1 OrderedLocusNames=At4g37630 ORFNames=F19F18.120 PE=2	GO:0005634; nucleus; cellular_component	Cyclin-D5-1 [Glycine soja]
chr10_107.22	sample.clean.counts_GATC.10	10763227	10766245	-	K10570 DNA excision repair protein ERCC-8 | (RefSeq) DNA excision repair protein ERCC-8-like	GO:0006283	DNA excision repair protein ERCC-8 {ECO:0000313|EMBL:KHN45145.1} EC=2.3.1.48 {ECO:0000313|EMBL:KHN45145.1} OS=Glycine soja (Wild soybean) ORFNames=glysoja_031373 {ECO:0000313|EMBL:KHN45145.1} PE=4	Dynein assembly factor with WDR repeat domains 1 Outer row dynein assembly protein 16 OS=Chlamydomonas reinhardtii (Chlamydomonas smithii) Name=DAW1 Synonyms=ODA16 PE=1	GO:0005515; protein binding; molecular_function-GO:0006283; transcription-coupled nucleotide-excision repair; biological_process	DNA excision repair protein ERCC-8 [Glycine soja]
chr10_107.23	sample.clean.counts_GATC.10	10778502	10778630	-	no KO assigned | (RefSeq) hypothetical protein	NA	Uncharacterized protein {ECO:0000313|EMBL:ESW32909.1} OS=Phaseolus vulgaris (Kidney bean) (French bean) ORFNames=PHAVU_001G027800g {ECO:0000313|EMBL:ESW32909.1} PE=4	NA	NA	hypothetical protein PHAVU_001G027800g [Phaseolus vulgaris] >ESW32909.1 hypothetical protein PHAVU_001G027800g [Phaseolus vulgaris]
chr10_107.24	sample.clean.counts_GATC.10	10784059	10784772	-	no KO assigned | (RefSeq) uncharacterized LOC102659758	NA	Uncharacterized protein {ECO:0000313|EMBL:KHN45141.1} OS=Glycine soja (Wild soybean) ORFNames=glysoja_031369 {ECO:0000313|EMBL:KHN45141.1} PE=4	NA	NA	hypothetical protein glysoja_031369 [Glycine soja]
chr10_107.6	sample.clean.counts_GATC.10	10719366	10724883	+	K01537 Ca2+-transporting ATPase [EC:3.6.3.8] | (RefSeq) calcium-transporting ATPase 1, chloroplastic-like	GO:0016021	Calcium-transporting ATPase {ECO:0000256|RuleBase:RU361146} EC=3.6.3.8 {ECO:0000256|RuleBase:RU361146} OS=Glycine max (Soybean) (Glycine hispida) ORFNames=GLYMA_04G045400 {ECO:0000313|EMBL:KRH61405.1} PE=3	Calcium-transporting ATPase 1 EC=3.6.3.8 Ca(2+)-ATPase isoform 1 Plastid envelope ATPase 1 OS=Arabidopsis thaliana (Mouse-ear cress) ORFNames=F28L5.1, T22C5.23 PE=1	GO:0005516; calmodulin binding; molecular_function-GO:0016021; integral component of membrane; cellular_component	PREDICTED: calcium-transporting ATPase 1, chloroplastic-like [Glycine max] >KRH61405.1 hypothetical protein GLYMA_04G045400 [Glycine max]
chr10_108.0	sample.clean.counts_GATC.10	10792804	10794783	+	K09377 cysteine and glycine-rich protein | (RefSeq) uncharacterized LOC100499957	NA	Pollen-specific protein SF3 {ECO:0000313|EMBL:KHN45139.1} OS=Glycine soja (Wild soybean) ORFNames=glysoja_031367 {ECO:0000313|EMBL:KHN45139.1} PE=4	LIM domain-containing protein WLIM1 {ECO:0000305} Widely-expressed LIM protein 1 {ECO:0000303|PubMed:11085265} Short=AtWLIM1 OS=Arabidopsis thaliana (Mouse-ear cress) ORFNames=F14N23.8 {ECO:0000312|EMBL:AAD32870.1} PE=1	NA	uncharacterized protein LOC100499957 [Glycine max] >KHN45139.1 Pollen-specific protein SF3 [Glycine soja]
chr10_108.11	sample.clean.counts_GATC.10	10827422	10827844	+	no KO assigned | (RefSeq) uncharacterized LOC100801392	NA	Uncharacterized protein {ECO:0000313|EMBL:KHN45136.1} OS=Glycine soja (Wild soybean) ORFNames=glysoja_031364 {ECO:0000313|EMBL:KHN45136.1} PE=4	NA	NA	hypothetical protein glysoja_031364 [Glycine soja]
chr10_108.12	sample.clean.counts_GATC.10	10848071	10871456	+	K05853 Ca2+ transporting ATPase, sarcoplasmic/endoplasmic reticulum [EC:3.6.3.8] | (RefSeq) calcium-transporting ATPase 3, endoplasmic reticulum-type		Calcium-transporting ATPase {ECO:0000256|RuleBase:RU361146} EC=3.6.3.8 {ECO:0000256|RuleBase:RU361146} OS=Glycine max (Soybean) (Glycine hispida) ORFNames=GLYMA_04G046700 {ECO:0000313|EMBL:KRH61432.1} PE=3	Calcium-transporting ATPase 3, endoplasmic reticulum-type Short=AtECA3 EC=3.6.3.8 OS=Arabidopsis thaliana (Mouse-ear cress) ORFNames=F14N23.1, T27I1.16 PE=2	GO:0016021; integral component of membrane; cellular_component	PREDICTED: calcium-transporting ATPase 3, endoplasmic reticulum-type isoform X1 [Glycine max] >KRH61432.1 hypothetical protein GLYMA_04G046700 [Glycine max]
chr10_108.13	sample.clean.counts_GATC.10	10788293	10789825	-	K06883 uncharacterized protein | (RefSeq) GPN-loop GTPase 2-like	NA	GPN-loop GTPase 2 {ECO:0000313|EMBL:KHN45140.1} OS=Glycine soja (Wild soybean) ORFNames=glysoja_031368 {ECO:0000313|EMBL:KHN45140.1} PE=4	NA	NA	GPN-loop GTPase 2 [Glycine soja]
chr10_108.15	sample.clean.counts_GATC.10	10875070	10884387	-	K16296 serine carboxypeptidase-like clade I [EC:3.4.16.-] | (RefSeq) serine carboxypeptidase-like 7	GO:0006508	Uncharacterized protein {ECO:0000313|EnsemblPlants:GLYMA06G05020.1} OS=Glycine max (Soybean) (Glycine hispida) Name=LOC100801015 {ECO:0000313|EnsemblPlants:GLYMA06G05020.1} PE=3	Serine carboxypeptidase-like 19 Protein SINAPOYLGLUCOSE ACCUMULATOR 2 Sinapoylglucose--choline O-sinapoyltransferase Short=SCT EC=2.3.1.91 Serine carboxypeptidase-like 19 chain A Serine carboxypeptidase-like 19 chain B Precursor OS=Arabidopsis thaliana (Mouse-ear cress) ORFNames=F17I14.170 PE=1	GO:0004185; serine-type carboxypeptidase activity; molecular_function-GO:0006508; proteolysis; biological_process	Serine carboxypeptidase-like 19 [Glycine soja]
chr10_108.2	sample.clean.counts_GATC.10	10808326	10811815	+	K14611 solute carrier family 23 (nucleobase transporter), member 1/2 | (RefSeq) putative nucleobase-ascorbate transporter 10	GO:0022857-GO:0055085	Uncharacterized protein {ECO:0000313|EMBL:KRH61427.1} OS=Glycine max (Soybean) (Glycine hispida) ORFNames=GLYMA_04G046400 {ECO:0000313|EMBL:KRH61427.1} PE=4	Putative nucleobase-ascorbate transporter 10 Short=AtNAT10 OS=Arabidopsis thaliana (Mouse-ear cress) Name=NAT10 OrderedLocusNames=At1g65550 ORFNames=F5I14.8 PE=3	GO:0016020; membrane; cellular_component-GO:0022857; transmembrane transporter activity; molecular_function-GO:0055085; transmembrane transport; biological_process	PREDICTED: putative nucleobase-ascorbate transporter 10 [Glycine max] >KRH61427.1 hypothetical protein GLYMA_04G046400 [Glycine max]
chr10_108.7	sample.clean.counts_GATC.10	10813644	10815867	+	K07297 adiponectin receptor | (RefSeq) heptahelical transmembrane protein ADIPOR3-like		Uncharacterized protein {ECO:0000313|EMBL:KRH52108.1, ECO:0000313|EnsemblPlants:GLYMA06G05001.1} OS=Glycine max (Soybean) (Glycine hispida) ORFNames=GLYMA_06G047200 {ECO:0000313|EMBL:KRH52108.1} PE=4	Heptahelical transmembrane protein ADIPOR3 PAQR family protein ADIPOR3 OS=Oryza sativa subsp. japonica (Rice) ORFNames=OJ1175C11.13 PE=2	GO:0016021; integral component of membrane; cellular_component	PREDICTED: heptahelical transmembrane protein 4-like isoform X1 [Glycine max] >XP_006581273.1 PREDICTED: heptahelical transmembrane protein 4-like isoform X1 [Glycine max] >KRH52108.1 hypothetical protein GLYMA_06G047200 [Glycine max] >KRH52109.1 hypothetical protein GLYMA_06G047200 [Glycine max]
chr10_109.0	sample.clean.counts_GATC.10	10907819	10909682	+	K06129 lysophospholipase III [EC:3.1.1.5] | (RefSeq) lecithin-cholesterol acyltransferase-like 1	GO:0008374	Lecithin-cholesterol acyltransferase-like 1 {ECO:0000313|EMBL:KHN45133.1} EC=3.1.1.5 {ECO:0000313|EMBL:KHN45133.1} OS=Glycine soja (Wild soybean) ORFNames=glysoja_031361 {ECO:0000313|EMBL:KHN45133.1} PE=4	Lecithin-cholesterol acyltransferase-like 1 EC=2.3.1.- OS=Arabidopsis thaliana (Mouse-ear cress) ORFNames=F17L21.27, F17L21.28 PE=2	GO:0006629; lipid metabolic process; biological_process-GO:0008374; O-acyltransferase activity; molecular_function	Lecithin-cholesterol acyltransferase-like 1 [Glycine soja]
chr10_109.1	sample.clean.counts_GATC.10	10917369	10918490	+	no KO assigned | (RefSeq) U-box domain-containing protein 30-like	GO:0016567	RING-type E3 ubiquitin transferase {ECO:0000256|SAAS:SAAS00702733} EC=2.3.2.27 {ECO:0000256|SAAS:SAAS00702733} OS=Glycine soja (Wild soybean) ORFNames=glysoja_031360 {ECO:0000313|EMBL:KHN45132.1} PE=4	U-box domain-containing protein 30 EC=2.3.2.27 Plant U-box protein 30 RING-type E3 ubiquitin transferase PUB30 {ECO:0000305} OS=Arabidopsis thaliana (Mouse-ear cress) Name=PUB30 OrderedLocusNames=At3g49810 ORFNames=T16K5.160 PE=2	GO:0004842; ubiquitin-protein transferase activity; molecular_function-GO:0016567; protein ubiquitination; biological_process	U-box domain-containing protein 30 [Glycine soja]
chr10_109.10	sample.clean.counts_GATC.10	10945074	10945462	-	no KO assigned | (RefSeq) phytosulfokines-like	GO:0008083-GO:0008283	Phytosulfokines 3 {ECO:0000313|EMBL:KHN45129.1} OS=Glycine soja (Wild soybean) ORFNames=glysoja_031357 {ECO:0000313|EMBL:KHN45129.1} PE=4	Phytosulfokines 3 Short=AtPSK3 Phytosulfokine-alpha Short=PSK-alpha Short=Phytosulfokine-a Phytosulfokine-beta Short=PSK-beta Short=Phytosulfokine-b Precursor OS=Arabidopsis thaliana (Mouse-ear cress) ORFNames=T16K5.130 PE=2	GO:0005576; extracellular region; cellular_component-GO:0008083; growth factor activity; molecular_function-GO:0008283; cell proliferation; biological_process	Phytosulfokines 3 [Glycine soja]
chr10_109.11	sample.clean.counts_GATC.10	10983349	10983822	-	no KO assigned | (RefSeq) hypothetical protein	NA	Uncharacterized protein {ECO:0000313|EMBL:KHN45124.1} OS=Glycine soja (Wild soybean) ORFNames=glysoja_031352 {ECO:0000313|EMBL:KHN45124.1} PE=4	NA	NA	hypothetical protein glysoja_031352 [Glycine soja] >KRH52134.1 hypothetical protein GLYMA_06G048700 [Glycine max]
chr10_109.3	sample.clean.counts_GATC.10	10923445	10926170	+	no KO assigned | (RefSeq) uncharacterized LOC100794286	NA	Uncharacterized protein {ECO:0000313|EMBL:KRH61439.1, ECO:0000313|EnsemblPlants:GLYMA04G04990.1} OS=Glycine max (Soybean) (Glycine hispida) ORFNames=GLYMA_04G047200 {ECO:0000313|EMBL:KRH61439.1} PE=4	NA	NA	PREDICTED: uncharacterized protein LOC100794286 [Glycine max] >KRH61439.1 hypothetical protein GLYMA_04G047200 [Glycine max]
chr10_109.4	sample.clean.counts_GATC.10	10939795	10941030	+	no KO assigned | (RefSeq) protein PHLOEM PROTEIN 2-LIKE A10-like	NA	Protein PHLOEM PROTEIN 2-LIKE A10 {ECO:0000313|EMBL:KHN45130.1} OS=Glycine soja (Wild soybean) ORFNames=glysoja_031358 {ECO:0000313|EMBL:KHN45130.1} PE=4	Protein PHLOEM PROTEIN 2-LIKE A10 Short=AtPP2-A10 OS=Arabidopsis thaliana (Mouse-ear cress) Name=PP2A10 OrderedLocusNames=At1g10150 ORFNames=F14N23.3 PE=2	NA	Protein PHLOEM PROTEIN 2-LIKE A10 [Glycine soja]
chr10_109.5	sample.clean.counts_GATC.10	10949086	10949430	+	no KO assigned | (RefSeq) uncharacterized LOC108331227	NA	Uncharacterized protein {ECO:0000313|EMBL:BAT77935.1} OS=Vigna angularis var. angularis ORFNames=VIGAN_02055100 {ECO:0000313|EMBL:BAT77935.1} PE=4	NA	NA	PREDICTED: uncharacterized protein LOC108331225 [Vigna angularis] >XP_017421363.1 PREDICTED: uncharacterized protein LOC108331227 [Vigna angularis] >KOM42205.1 hypothetical protein LR48_Vigan04g240300 [Vigna angularis] >KOM42206.1 hypothetical protein LR48_Vigan04g240400 [Vigna angularis] >BAT77935.1 hypothetical protein VIGAN_02055100 [Vigna angularis var. angularis]
chr10_109.6	sample.clean.counts_GATC.10	10954569	10961320	+	no KO assigned | (RefSeq) uncharacterized protein KIAA0930 homolog	NA	Uncharacterized protein {ECO:0000313|EMBL:KRH52130.1, ECO:0000313|EnsemblPlants:GLYMA06G05100.2} OS=Glycine max (Soybean) (Glycine hispida) ORFNames=GLYMA_06G048400 {ECO:0000313|EMBL:KRH52130.1} PE=4	NA	NA	PREDICTED: uncharacterized protein KIAA0930 homolog [Glycine max] >KRH52130.1 hypothetical protein GLYMA_06G048400 [Glycine max]
chr10_109.7	sample.clean.counts_GATC.10	10966811	10967275	+	no KO assigned | (RefSeq) light-inducible protein CPRF2-like	GO:0006355	Regulatory protein opaque-2 {ECO:0000313|EMBL:KHN45126.1} EC=2.7.11.24 {ECO:0000313|EMBL:KHN45126.1} OS=Glycine soja (Wild soybean) ORFNames=glysoja_031354 {ECO:0000313|EMBL:KHN45126.1} PE=4	bZIP transcription factor 2 {ECO:0000305} Short=AtbZIP2 {ECO:0000303|PubMed:11906833} G-box-binding factor 5 {ECO:0000303|Ref.1} Protein FLORAL TRANSITION AT THE MERISTEM 3 {ECO:0000303|PubMed:22319055} OS=Arabidopsis thaliana (Mouse-ear cress) OrderedLocusNames=At2g18160 {ECO:0000312|Araport:AT2G18160} PE=1	GO:0003700; transcription factor activity, sequence-specific DNA binding; molecular_function-GO:0006355; regulation of transcription, DNA-templated; biological_process	Regulatory protein opaque-2 [Glycine soja]
chr10_109.8	sample.clean.counts_GATC.10	10897467	10897847	-	no KO assigned | (RefSeq) uncharacterized LOC100785988	NA	Uncharacterized protein {ECO:0000313|EMBL:KRH61435.1, ECO:0000313|EnsemblPlants:GLYMA04G04940.1} OS=Glycine max (Soybean) (Glycine hispida) ORFNames=GLYMA_04G046800 {ECO:0000313|EMBL:KRH61435.1} PE=4	NA	NA	PREDICTED: uncharacterized protein LOC100785988 [Glycine max] >KRH61435.1 hypothetical protein GLYMA_04G046800 [Glycine max]
chr10_11.0	sample.clean.counts_GATC.10	1133021	1135018	+	no KO assigned | (RefSeq) cytochrome P450 71D11-like	GO:0016705-GO:0020037-GO:0055114	cytochrome P450 71D11-like {ECO:0000313|RefSeq:XP_014519963.1} OS=Vigna radiata var. radiata (Mung bean) (Phaseolus aureus) Name=LOC106776987 {ECO:0000313|RefSeq:XP_014519963.1} PE=3	Cytochrome P450 71D11 EC=1.14.-.- Fragment OS=Lotus japonicus (Lotus corniculatus var. japonicus) Name=CYP71D11 PE=2	GO:0005506; iron ion binding; molecular_function-GO:0016705; oxidoreductase activity, acting on paired donors, with incorporation or reduction of molecular oxygen; molecular_function-GO:0020037; heme binding; molecular_function-GO:0055114; oxidation-reduction process; biological_process	PREDICTED: cytochrome P450 71D11-like [Vigna radiata var. radiata]
chr10_110.0	sample.clean.counts_GATC.10	11018790	11020029	+	K14411 RNA-binding protein Musashi | (RefSeq) RNA-binding protein 1-like	GO:0003729-GO:0007281	DAZ-associated protein 1 {ECO:0000313|EMBL:KHN45123.1} OS=Glycine soja (Wild soybean) ORFNames=glysoja_031351 {ECO:0000313|EMBL:KHN45123.1} PE=4	RNA-binding protein 1 Short=AtRBP1 OS=Arabidopsis thaliana (Mouse-ear cress) ORFNames=F9K23.11 PE=2	GO:0003676; nucleic acid binding; molecular_function-GO:0003729; mRNA binding; molecular_function-GO:0007281; germ cell development; biological_process	DAZ-associated protein 1 [Glycine soja]
chr10_110.11	sample.clean.counts_GATC.10	11076385	11076636	+	no KO assigned | (RefSeq) transmembrane protein, putative	NA	Transmembrane protein, putative {ECO:0000313|EMBL:KEH36921.1} OS=Medicago truncatula (Barrel medic) (Medicago tribuloides) OrderedLocusNames=MTR_2g024230 {ECO:0000313|EMBL:KEH36921.1} PE=4	Protein FAR1-RELATED SEQUENCE 12 OS=Arabidopsis thaliana (Mouse-ear cress) Name=FRS12 OrderedLocusNames=At5g18960 ORFNames=F17K4.210 PE=2	NA	hypothetical protein TSUD_190630 [Trifolium subterraneum]
chr10_110.12	sample.clean.counts_GATC.10	10997459	10997752	-	no KO assigned | (RefSeq) transmembrane protein, putative	NA	Transmembrane protein, putative {ECO:0000313|EMBL:KEH36921.1} OS=Medicago truncatula (Barrel medic) (Medicago tribuloides) OrderedLocusNames=MTR_2g024230 {ECO:0000313|EMBL:KEH36921.1} PE=4	Protein FAR1-RELATED SEQUENCE 12 OS=Arabidopsis thaliana (Mouse-ear cress) Name=FRS12 OrderedLocusNames=At5g18960 ORFNames=F17K4.210 PE=2	NA	hypothetical protein TSUD_190630 [Trifolium subterraneum]
chr10_110.13	sample.clean.counts_GATC.10	11067062	11068620	-	no KO assigned | (Kazusa) Lj3g3v1788950.2; -	NA	LOW QUALITY PROTEIN: uncharacterized protein LOC101488896 {ECO:0000313|RefSeq:XP_012572976.1} OS=Cicer arietinum (Chickpea) (Garbanzo) Name=LOC101488896 {ECO:0000313|RefSeq:XP_012572976.1} PE=4	NA	NA	uncharacterized protein LOC107489693 [Arachis duranensis]
chr10_110.16	sample.clean.counts_GATC.10	11065426	11066202	-	K15255 ATP-dependent DNA helicase PIF1 [EC:3.6.4.12] | (Kazusa) Lj1g3v3328610.1; -	GO:0003678-GO:0006281	Uncharacterized protein {ECO:0000313|EMBL:GAU10056.1} Fragment OS=Trifolium subterraneum (Subterranean clover) ORFNames=TSUD_422180 {ECO:0000313|EMBL:GAU10056.1} PE=4	NA	GO:0000723; telomere maintenance; biological_process-GO:0003678; DNA helicase activity; molecular_function-GO:0006281; DNA repair; biological_process	ATP-dependent DNA helicase PIF1-like, partial [Arachis duranensis]
chr10_110.18	sample.clean.counts_GATC.10	11066211	11066435	-	no KO assigned | (Kazusa) Lj0g3v0121839.1; -	GO:0003678-GO:0006281	ATP-dependent DNA helicase PIF1-like {ECO:0000313|RefSeq:XP_016488355.1} OS=Nicotiana tabacum (Common tobacco) Name=LOC107808358 {ECO:0000313|RefSeq:XP_016488355.1} PE=4	NA	GO:0000723; telomere maintenance; biological_process-GO:0003678; DNA helicase activity; molecular_function-GO:0006281; DNA repair; biological_process	PREDICTED: uncharacterized protein LOC109191565 [Ipomoea nil]
chr10_110.3	sample.clean.counts_GATC.10	11043388	11046428	+	K09285 AP2-like factor, ANT lineage | (RefSeq) AP2-like ethylene-responsive transcription factor ANT	GO:0006355	AP2-like ethylene-responsive transcription factor ANT {ECO:0000313|EMBL:KHN04419.1} OS=Glycine soja (Wild soybean) ORFNames=glysoja_019506 {ECO:0000313|EMBL:KHN04419.1} PE=4	AP2-like ethylene-responsive transcription factor ANT Complementing a protein kinase C mutant protein 1 Protein AINTEGUMENTA Protein DRAGON Protein OVULE MUTANT OS=Arabidopsis thaliana (Mouse-ear cress) ORFNames=T28I19.30 PE=1	GO:0003700; transcription factor activity, sequence-specific DNA binding; molecular_function-GO:0006355; regulation of transcription, DNA-templated; biological_process	AP2-like ethylene-responsive transcription factor ANT [Glycine soja]
chr10_110.6	sample.clean.counts_GATC.10	11076675	11078648	+	no KO assigned | (RefSeq) protein FAR1-RELATED SEQUENCE 5-like	GO:0006355-GO:0008270	Uncharacterized protein {ECO:0000313|EMBL:OMP01039.1} OS=Corchorus capsularis ORFNames=CCACVL1_03188 {ECO:0000313|EMBL:OMP01039.1} PE=4	Protein FAR1-RELATED SEQUENCE 5 OS=Arabidopsis thaliana (Mouse-ear cress) Name=FRS5 OrderedLocusNames=At4g38180 ORFNames=F20D10.300 PE=2	GO:0003676; nucleic acid binding; molecular_function-GO:0006355; regulation of transcription, DNA-templated; biological_process-GO:0008270; zinc ion binding; molecular_function	hypothetical protein TSUD_252610 [Trifolium subterraneum]
chr10_111.0	sample.clean.counts_GATC.10	11141648	11145914	+	K00511 squalene monooxygenase [EC:1.14.14.17] | (RefSeq) squalene monooxygenase	GO:0016021-GO:0016126-GO:0050660-GO:0055114	Uncharacterized protein {ECO:0000313|EMBL:KRH52144.1, ECO:0000313|EnsemblPlants:GLYMA06G05200.1} OS=Glycine max (Soybean) (Glycine hispida) ORFNames=GLYMA_06G049500 {ECO:0000313|EMBL:KRH52144.1} PE=4	Squalene monooxygenase EC=1.14.14.17 {ECO:0000250|UniProtKB:Q9SM02} Squalene epoxidase Short=SE OS=Panax ginseng (Korean ginseng) PE=2	GO:0004506; squalene monooxygenase activity; molecular_function-GO:0016021; integral component of membrane; cellular_component-GO:0016126; sterol biosynthetic process; biological_process-GO:0050660; flavin adenine dinucleotide binding; molecular_function-GO:0055114; oxidation-reduction process; biological_process	PREDICTED: squalene monooxygenase [Glycine max] >KRH52144.1 hypothetical protein GLYMA_06G049500 [Glycine max]
chr10_111.11	sample.clean.counts_GATC.10	11120459	11123072	-	no KO assigned | (RefSeq) probable xyloglucan glycosyltransferase 12	NA	Uncharacterized protein {ECO:0000313|EMBL:KRH61452.1, ECO:0000313|EnsemblPlants:GLYMA04G05100.1} OS=Glycine max (Soybean) (Glycine hispida) ORFNames=GLYMA_04G048100 {ECO:0000313|EMBL:KRH61452.1} PE=4	Probable xyloglucan glycosyltransferase 12 EC=2.4.1.- Cellulose synthase-like protein C12 Short=AtCslC12 OS=Arabidopsis thaliana (Mouse-ear cress) Name=CSLC12 OrderedLocusNames=At4g07960 ORFNames=F1K3.3 PE=1	NA	PREDICTED: probable xyloglucan glycosyltransferase 12 [Glycine max] >KRH61452.1 hypothetical protein GLYMA_04G048100 [Glycine max]
chr10_111.17	sample.clean.counts_GATC.10	11147814	11150151	-	no KO assigned | (RefSeq) uncharacterized LOC100812371	NA	Chaperone protein dnaJ {ECO:0000313|EMBL:KYP70370.1} OS=Cajanus cajan (Pigeon pea) (Cajanus indicus) ORFNames=KK1_009586 {ECO:0000313|EMBL:KYP70370.1} PE=4	Chaperone protein dnaJ A6, chloroplastic {ECO:0000305} Short=atDjA6 {ECO:0000303|PubMed:23894646} Chaperone protein dnaJ A26 {ECO:0000303|PubMed:11599562} Short=AtDjA26 {ECO:0000303|PubMed:11599562} Precursor OS=Arabidopsis thaliana (Mouse-ear cress) OrderedLocusNames=At2g22360 {ECO:0000312|Araport:AT2G22360} PE=2	NA	uncharacterized protein LOC109797692 [Cajanus cajan] >XP_020213393.1 uncharacterized protein LOC109797692 [Cajanus cajan] >XP_020213394.1 uncharacterized protein LOC109797692 [Cajanus cajan] >KYP70370.1 Chaperone protein dnaJ [Cajanus cajan]
chr10_111.8	sample.clean.counts_GATC.10	11154141	11155414	+	no KO assigned | (RefSeq) uncharacterized protein At3g49720-like	NA	Uncharacterized protein {ECO:0000313|EMBL:KRH61459.1, ECO:0000313|EnsemblPlants:GLYMA04G05140.1} OS=Glycine max (Soybean) (Glycine hispida) ORFNames=GLYMA_04G048600 {ECO:0000313|EMBL:KRH61459.1} PE=4	Uncharacterized protein At3g49720 OS=Arabidopsis thaliana (Mouse-ear cress) OrderedLocusNames=At3g49720 ORFNames=T16K5.70 PE=2	NA	PREDICTED: uncharacterized protein At3g49720-like [Glycine max] >XP_006578067.1 PREDICTED: uncharacterized protein At3g49720-like [Glycine max] >XP_006578068.1 PREDICTED: uncharacterized protein At3g49720-like [Glycine max] >KRH61459.1 hypothetical protein GLYMA_04G048600 [Glycine max]
chr10_112.0	sample.clean.counts_GATC.10	11192267	11198201	+	no KO assigned | (RefSeq) 1-aminocyclopropane-1-carboxylate synthase 3-like	GO:0030170	Uncharacterized protein {ECO:0000313|EnsemblPlants:GLYMA04G05150.1} OS=Glycine max (Soybean) (Glycine hispida) Name=LOC100789346 {ECO:0000313|EnsemblPlants:GLYMA04G05150.1} PE=4	1-aminocyclopropane-1-carboxylate synthase 8 Short=ACC synthase 8 EC=4.4.1.14 S-adenosyl-L-methionine methylthioadenosine-lyase 8 OS=Arabidopsis thaliana (Mouse-ear cress) Name=ACS8 OrderedLocusNames=At4g37770 ORFNames=T28I19.50 PE=1	GO:0009058; biosynthetic process; biological_process-GO:0030170; pyridoxal phosphate binding; molecular_function	1-aminocyclopropane-1-carboxylate synthase 8 [Glycine soja]
chr10_112.11	sample.clean.counts_GATC.10	11211788	11212117	+	no KO assigned | (RefSeq) CSC1-like protein RXW8	NA	Uncharacterized protein {ECO:0000313|EMBL:KRH61461.1, ECO:0000313|EnsemblPlants:GLYMA04G05160.1} OS=Glycine max (Soybean) (Glycine hispida) ORFNames=GLYMA_04G048800 {ECO:0000313|EMBL:KRH61461.1} PE=4	CSC1-like protein RXW8 OS=Arabidopsis thaliana (Mouse-ear cress) Name=RXW8 OrderedLocusNames=At1g58520 ORFNames=R18I, X7J PE=2	NA	PREDICTED: CSC1-like protein RXW8 [Glycine max] >KRH61461.1 hypothetical protein GLYMA_04G048800 [Glycine max]
chr10_112.12	sample.clean.counts_GATC.10	11276372	11277872	+	K09338 homeobox-leucine zipper protein | (RefSeq) homeobox-leucine zipper protein HOX15-like	GO:0003700-GO:0006355-GO:0043565	Homeobox-leucine zipper protein HOX19 {ECO:0000313|EMBL:KYP70362.1} OS=Cajanus cajan (Pigeon pea) (Cajanus indicus) ORFNames=KK1_009578 {ECO:0000313|EMBL:KYP70362.1} PE=4	Homeobox-leucine zipper protein HAT14 Homeodomain-leucine zipper protein HAT14 Short=HD-ZIP protein 14 OS=Arabidopsis thaliana (Mouse-ear cress) Name=HAT14 OrderedLocusNames=At5g06710 ORFNames=MPH15.6 PE=2	GO:0003677; DNA binding; molecular_function-GO:0003700; transcription factor activity, sequence-specific DNA binding; molecular_function-GO:0006355; regulation of transcription, DNA-templated; biological_process-GO:0043565; sequence-specific DNA binding; molecular_function	homeobox-leucine zipper protein HOX15-like [Cajanus cajan] >KYP70362.1 Homeobox-leucine zipper protein HOX19 [Cajanus cajan]
chr10_112.15	sample.clean.counts_GATC.10	11229353	11229740	-	K09422 myb proto-oncogene protein, plant | (RefSeq) transcription factor RAX3-like	NA	Transcription factor RAX3 {ECO:0000313|EMBL:KHN13020.1} OS=Glycine soja (Wild soybean) ORFNames=glysoja_027308 {ECO:0000313|EMBL:KHN13020.1} PE=4	Transcription factor RAX3 Myb-related protein 84 Short=AtMYB84 Protein REGULATOR OF AXILLARY MERISTEMS 3 OS=Arabidopsis thaliana (Mouse-ear cress) ORFNames=T16K5.40 PE=2	NA	Transcription factor RAX3 [Glycine soja]
chr10_112.18	sample.clean.counts_GATC.10	11253684	11256946	-	K00826 branched-chain amino acid aminotransferase [EC:2.6.1.42] | (RefSeq) branched-chain-amino-acid aminotransferase 2, chloroplastic-like		Branched-chain-amino-acid aminotransferase {ECO:0000256|RuleBase:RU004517} EC=2.6.1.42 {ECO:0000256|RuleBase:RU004517} OS=Glycine max (Soybean) (Glycine hispida) PE=2	Branched-chain-amino-acid aminotransferase 2, chloroplastic Short=Atbcat-2 EC=2.6.1.42 Precursor OS=Arabidopsis thaliana (Mouse-ear cress) Name=BCAT2 OrderedLocusNames=At1g10070 ORFNames=T27I1.9 PE=1	GO:0003824; catalytic activity; molecular_function	hypothetical protein GLYMA_06G050100 [Glycine max]
chr10_112.4	sample.clean.counts_GATC.10	11215786	11219645	+	no KO assigned | (RefSeq) CSC1-like protein RXW8		Putative membrane protein C2G11.09 {ECO:0000313|EMBL:KHN29744.1} EC=2.4.1.25 {ECO:0000313|EMBL:KHN29744.1} OS=Glycine soja (Wild soybean) ORFNames=glysoja_016366 {ECO:0000313|EMBL:KHN29744.1} PE=4	CSC1-like protein RXW8 OS=Arabidopsis thaliana (Mouse-ear cress) Name=RXW8 OrderedLocusNames=At1g58520 ORFNames=R18I, X7J PE=2	GO:0016020; membrane; cellular_component	Putative membrane protein C2G11.09 [Glycine soja]
chr10_112.9	sample.clean.counts_GATC.10	11209109	11210736	+	no KO assigned | (RefSeq) hypothetical protein	NA	Uncharacterized protein {ECO:0000313|EMBL:KOM42193.1} OS=Phaseolus angularis (Azuki bean) (Vigna angularis) ORFNames=LR48_Vigan04g239100 {ECO:0000313|EMBL:KOM42193.1} PE=4	CSC1-like protein RXW8 OS=Arabidopsis thaliana (Mouse-ear cress) Name=RXW8 OrderedLocusNames=At1g58520 ORFNames=R18I, X7J PE=2	NA	hypothetical protein LR48_Vigan04g239100 [Vigna angularis]
chr10_113.0	sample.clean.counts_GATC.10	11317374	11320093	+	no KO assigned | (RefSeq) endo-1,4-beta-xylanase A-like	GO:0005975-GO:0016798	Uncharacterized protein {ECO:0000313|EMBL:KRH52164.1} OS=Glycine max (Soybean) (Glycine hispida) ORFNames=GLYMA_06G050200 {ECO:0000313|EMBL:KRH52164.1} PE=4	Putative Pol polyprotein from transposon element Bs1 Short=ORF 1 OS=Zea mays (Maize) PE=4	GO:0004553; hydrolase activity, hydrolyzing O-glycosyl compounds; molecular_function-GO:0005975; carbohydrate metabolic process; biological_process-GO:0016798; hydrolase activity, acting on glycosyl bonds; molecular_function	hypothetical protein GLYMA_06G050200 [Glycine max]
chr10_113.1	sample.clean.counts_GATC.10	11348369	11349019	+	no KO assigned | (RefSeq) zinc finger CCCH domain-containing protein 23-like		Uncharacterized protein {ECO:0000313|EMBL:KRH52166.1, ECO:0000313|EnsemblPlants:GLYMA06G05300.1} OS=Glycine max (Soybean) (Glycine hispida) ORFNames=GLYMA_06G050300 {ECO:0000313|EMBL:KRH52166.1} PE=4	Zinc finger CCCH domain-containing protein 20 Short=AtC3H20 OS=Arabidopsis thaliana (Mouse-ear cress) OrderedLocusNames=At2g19810 ORFNames=F6F22.16 PE=2	GO:0046872; metal ion binding; molecular_function	hypothetical protein GLYMA_06G050300 [Glycine max]
chr10_113.10	sample.clean.counts_GATC.10	11378034	11383210	-	no KO assigned | (RefSeq) hypothetical protein	NA	Uncharacterized protein {ECO:0000313|EMBL:KRH52167.1} OS=Glycine max (Soybean) (Glycine hispida) ORFNames=GLYMA_06G050400 {ECO:0000313|EMBL:KRH52167.1} PE=4	NA	NA	uncharacterized protein LOC109797255 [Cajanus cajan]
chr10_113.3	sample.clean.counts_GATC.10	11371578	11375800	+	K12125 protein EARLY FLOWERING 3 | (RefSeq) ELF3; protein EARLY FLOWERING 3-like		ELF3 protein {ECO:0000313|EMBL:AQX44338.1} Early flowering 3 {ECO:0000313|EMBL:ACJ61495.1} OS=Glycine max (Soybean) (Glycine hispida) ORFNames=GLYMA_04G050200 {ECO:0000313|EMBL:KRH61487.1} PE=2	Protein EARLY FLOWERING 3 Nematode-responsive protein OS=Arabidopsis thaliana (Mouse-ear cress) ORFNames=F17H15.25, T19L18.26 PE=1	GO:2000028; regulation of photoperiodism, flowering; biological_process	protein EARLY FLOWERING 3-like [Cajanus cajan]
chr10_113.6	sample.clean.counts_GATC.10	11287185	11291540	-	no KO assigned | (RefSeq) homeobox protein knotted-1-like 2	GO:0005634-GO:0006355	Uncharacterized protein {ECO:0000313|EMBL:KRH61471.1, ECO:0000313|EnsemblPlants:GLYMA04G05210.1} OS=Glycine max (Soybean) (Glycine hispida) ORFNames=GLYMA_04G049500 {ECO:0000313|EMBL:KRH61471.1} PE=3	Homeobox protein knotted-1-like 2 KNAP2 OS=Malus domestica (Apple) (Pyrus malus) PE=2	GO:0003677; DNA binding; molecular_function-GO:0005634; nucleus; cellular_component-GO:0006355; regulation of transcription, DNA-templated; biological_process	PREDICTED: homeobox protein knotted-1-like 2 [Glycine max] >KRH61471.1 hypothetical protein GLYMA_04G049500 [Glycine max]
chr10_113.8	sample.clean.counts_GATC.10	11292903	11293133	-	no KO assigned | (Kazusa) Lj4g3v1061070.1; -	NA	Uncharacterized protein {ECO:0000313|EMBL:KHN15633.1} Fragment OS=Glycine soja (Wild soybean) ORFNames=glysoja_031422 {ECO:0000313|EMBL:KHN15633.1} PE=4	NA	NA	hypothetical protein glysoja_031422, partial [Glycine soja]
chr10_113.9	sample.clean.counts_GATC.10	11339650	11341963	-	no KO assigned | (RefSeq) endo-1,4-beta-xylanase A-like	GO:0005975-GO:0016798	Uncharacterized protein {ECO:0000313|EMBL:KRH52164.1} OS=Glycine max (Soybean) (Glycine hispida) ORFNames=GLYMA_06G050200 {ECO:0000313|EMBL:KRH52164.1} PE=4	Putative Pol polyprotein from transposon element Bs1 Short=ORF 1 OS=Zea mays (Maize) PE=4	GO:0004553; hydrolase activity, hydrolyzing O-glycosyl compounds; molecular_function-GO:0005975; carbohydrate metabolic process; biological_process-GO:0016798; hydrolase activity, acting on glycosyl bonds; molecular_function	hypothetical protein GLYMA_06G050200 [Glycine max]
chr10_114.0	sample.clean.counts_GATC.10	11434801	11435106	+	K14291 phosphorylated adapter RNA export protein | (RefSeq) uncharacterized LOC100793038	NA	Uncharacterized protein {ECO:0000313|EMBL:KHN29738.1} OS=Glycine soja (Wild soybean) ORFNames=glysoja_016360 {ECO:0000313|EMBL:KHN29738.1} PE=4	NA	NA	hypothetical protein glysoja_016360 [Glycine soja]
chr10_114.1	sample.clean.counts_GATC.10	11435874	11439973	+	K14291 phosphorylated adapter RNA export protein | (RefSeq) uncharacterized LOC100793038		Uncharacterized protein {ECO:0000313|EMBL:KRH61478.1, ECO:0000313|EnsemblPlants:GLYMA04G05241.1} OS=Glycine max (Soybean) (Glycine hispida) ORFNames=GLYMA_04G049800 {ECO:0000313|EMBL:KRH61478.1} PE=4	NA	GO:0006408; snRNA export from nucleus; biological_process	PREDICTED: uncharacterized protein LOC100793038 [Glycine max] >XP_014629961.1 PREDICTED: uncharacterized protein LOC100793038 [Glycine max] >KRH61478.1 hypothetical protein GLYMA_04G049800 [Glycine max]
chr10_114.13	sample.clean.counts_GATC.10	11431915	11432787	-	no KO assigned | (RefSeq) uncharacterized LOC107607211	NA	Putative ribonuclease H protein At1g65750 family {ECO:0000313|EMBL:KYP66806.1} OS=Cajanus cajan (Pigeon pea) (Cajanus indicus) ORFNames=KK1_013117 {ECO:0000313|EMBL:KYP66806.1} PE=4	Putative ribonuclease H protein At1g65750 EC=3.1.26.4 OS=Arabidopsis thaliana (Mouse-ear cress) OrderedLocusNames=At1g65750 ORFNames=F1E22.12 PE=3	NA	Putative ribonuclease H protein At1g65750 family [Cajanus cajan]
chr10_114.14	sample.clean.counts_GATC.10	11441678	11443205	-	no KO assigned | (RefSeq) probable protein phosphatase 2C 72	GO:0004722-GO:0006470	Uncharacterized protein {ECO:0000313|EMBL:KHN32220.1} OS=Glycine soja (Wild soybean) ORFNames=glysoja_035313 {ECO:0000313|EMBL:KHN32220.1} PE=4	Probable protein phosphatase 2C 72 Short=AtPP2C72 EC=3.1.3.16 OS=Arabidopsis thaliana (Mouse-ear cress) OrderedLocusNames=At5g26010 ORFNames=T1N24.8 PE=2	GO:0003824; catalytic activity; molecular_function-GO:0004722; protein serine/threonine phosphatase activity; molecular_function-GO:0006470; protein dephosphorylation; biological_process	PREDICTED: probable protein phosphatase 2C 72 [Glycine max] >KHN32220.1 Hypothetical protein glysoja_035313 [Glycine soja] >KRH52174.1 hypothetical protein GLYMA_06G050900 [Glycine max]
chr10_114.15	sample.clean.counts_GATC.10	11459509	11460763	-	K20776 BRISC and BRCA1-A complex member 1 | (RefSeq) uncharacterized LOC106761254	GO:0070531-GO:0070552	uncharacterized protein LOC106761254 {ECO:0000313|RefSeq:XP_014500270.1} OS=Vigna radiata var. radiata (Mung bean) (Phaseolus aureus) Name=LOC106761254 {ECO:0000313|RefSeq:XP_014500270.1} PE=4	NA	GO:0045739; positive regulation of DNA repair; biological_process-GO:0070531; BRCA1-A complex; cellular_component-GO:0070552; BRISC complex; cellular_component	PREDICTED: uncharacterized protein LOC106761254 [Vigna radiata var. radiata]
chr10_114.16	sample.clean.counts_GATC.10	11468645	11473701	-	K13210 far upstream element-binding protein | (RefSeq) far upstream element-binding protein 2-like	GO:0003723	far upstream element-binding protein 2-like {ECO:0000313|RefSeq:XP_014500896.1} OS=Vigna radiata var. radiata (Mung bean) (Phaseolus aureus) Name=LOC106761841 {ECO:0000313|RefSeq:XP_014500896.1} PE=4	Protein BTR1 {ECO:0000303|PubMed:18762309} Binding to ToMV RNA 1 {ECO:0000303|PubMed:18762309} OS=Arabidopsis thaliana (Mouse-ear cress) ORFNames=T32M21_30 {ECO:0000312|EMBL:CAB85549.1} PE=1	GO:0003676; nucleic acid binding; molecular_function-GO:0003723; RNA binding; molecular_function	PREDICTED: far upstream element-binding protein 2-like [Vigna radiata var. radiata]
chr10_114.2	sample.clean.counts_GATC.10	11465253	11467573	+	K01772 protoporphyrin/coproporphyrin ferrochelatase [EC:4.99.1.1 4.99.1.9] | (RefSeq) ferrochelatase-2, chloroplastic	GO:0006783	Ferrochelatase {ECO:0000256|RuleBase:RU000607} EC=4.99.1.1 {ECO:0000256|RuleBase:RU000607} OS=Glycine soja (Wild soybean) ORFNames=glysoja_016354 {ECO:0000313|EMBL:KHN29732.1} PE=3	Ferrochelatase-2, chloroplastic EC=4.99.1.1 Ferrochelatase II Heme synthase 2 Protoheme ferro-lyase 2 Precursor OS=Cucumis sativus (Cucumber) Name=HEMH PE=2	GO:0004325; ferrochelatase activity; molecular_function-GO:0006783; heme biosynthetic process; biological_process	Ferrochelatase-2, chloroplastic [Glycine soja]
chr10_114.20	sample.clean.counts_GATC.10	11476495	11478393	-	K03940 NADH dehydrogenase (ubiquinone) Fe-S protein 7 [EC:1.6.5.3 1.6.99.3] | (RefSeq) NADH-quinone oxidoreductase subunit B 1	GO:0055114	Uncharacterized protein {ECO:0000313|EMBL:KMT17989.1} OS=Beta vulgaris subsp. vulgaris ORFNames=BVRB_2g033350 {ECO:0000313|EMBL:KMT17989.1} PE=3	NADH dehydrogenase [ubiquinone] iron-sulfur protein 7, mitochondrial EC=1.6.5.3 EC=1.6.99.3 Precursor OS=Brassica oleracea (Wild cabbage) PE=2	GO:0051536; iron-sulfur cluster binding; molecular_function-GO:0055114; oxidation-reduction process; biological_process	PREDICTED: uncharacterized protein LOC104886502 [Beta vulgaris subsp. vulgaris] >KMT17989.1 hypothetical protein BVRB_2g033350 [Beta vulgaris subsp. vulgaris]
chr10_114.4	sample.clean.counts_GATC.10	11395543	11402267	-	no KO assigned | (RefSeq) uncharacterized LOC106760447	NA	uncharacterized protein LOC106760447 {ECO:0000313|RefSeq:XP_014499364.1} OS=Vigna radiata var. radiata (Mung bean) (Phaseolus aureus) Name=LOC106760447 {ECO:0000313|RefSeq:XP_014499364.1} PE=4	NA	NA	uncharacterized protein LOC109797254 [Cajanus cajan]
chr10_114.7	sample.clean.counts_GATC.10	11403775	11404687	-	no KO assigned | (RefSeq) carboxyl-terminal peptidase	NA	Uncharacterized protein {ECO:0000313|EMBL:KYP70356.1} OS=Cajanus cajan (Pigeon pea) (Cajanus indicus) ORFNames=KK1_009570 {ECO:0000313|EMBL:KYP70356.1} PE=4	NA	NA	uncharacterized protein LOC109797254 [Cajanus cajan]
chr10_114.8	sample.clean.counts_GATC.10	11420054	11424636	-	K01369 legumain [EC:3.4.22.34] | (RefSeq) vacuolar-processing enzyme	GO:0008233	Vacuolar-processing enzyme {ECO:0000313|EMBL:KHN32223.1} EC=3.4.22.34 {ECO:0000313|EMBL:KHN32223.1} OS=Glycine soja (Wild soybean) ORFNames=glysoja_035316 {ECO:0000313|EMBL:KHN32223.1} PE=4	Vacuolar-processing enzyme Short=VPE EC=3.4.22.- Precursor OS=Citrus sinensis (Sweet orange) (Citrus aurantium var. sinensis) PE=2	GO:0006508; proteolysis; biological_process-GO:0008233; peptidase activity; molecular_function	Vacuolar-processing enzyme [Glycine soja]
chr10_115.0	sample.clean.counts_GATC.10	11491704	11494714	+	no KO assigned | (RefSeq) pollen-specific protein SF21-like	NA	Putative uncharacterized protein {ECO:0000313|EMBL:ACU17810.1} OS=Glycine max (Soybean) (Glycine hispida) Name=LOC100804729 {ECO:0000313|EnsemblPlants:GLYMA06G05420.1} PE=2	Pollen-specific protein SF21 OS=Helianthus annuus (Common sunflower) Name=SF21 PE=2	NA	uncharacterized protein LOC100804729 [Glycine max]
chr10_115.1	sample.clean.counts_GATC.10	11541413	11542713	+	no KO assigned | (RefSeq) myb-like protein J	GO:0008270	Uncharacterized protein {ECO:0000313|EMBL:KRH61502.1, ECO:0000313|EnsemblPlants:GLYMA04G05390.2} OS=Glycine max (Soybean) (Glycine hispida) ORFNames=GLYMA_04G051000 {ECO:0000313|EMBL:KRH61502.1} PE=4	Transcription factor MYBS3 {ECO:0000303|PubMed:12172034} Myb-related protein S3 {ECO:0000303|PubMed:12172034} Short=OsMYBS3 {ECO:0000303|PubMed:12172034} OS=Oryza sativa subsp. japonica (Rice) OSJNBb0089A17.8 {ECO:0000312|EMBL:AAK31280.1} PE=2	GO:0003676; nucleic acid binding; molecular_function-GO:0008270; zinc ion binding; molecular_function	hypothetical protein GLYMA_04G051000 [Glycine max]
chr10_115.10	sample.clean.counts_GATC.10	11536816	11537043	-	no KO assigned | (RefSeq) serine/threonine-protein phosphatase 7 long form homolog	NA	uncharacterized protein LOC105851523 {ECO:0000313|RefSeq:XP_012567965.1} OS=Cicer arietinum (Chickpea) (Garbanzo) Name=LOC105851523 {ECO:0000313|RefSeq:XP_012567965.1} PE=4	NA	NA	PREDICTED: serine/threonine-protein phosphatase 7 long form homolog [Glycine max]
chr10_115.2	sample.clean.counts_GATC.10	11495722	11497832	-	no KO assigned | (RefSeq) hypothetical protein	GO:0006355	Homeobox protein ATH1 {ECO:0000313|EMBL:KHN32214.1} OS=Glycine soja (Wild soybean) ORFNames=glysoja_035307 {ECO:0000313|EMBL:KHN32214.1} PE=4	Homeobox protein ATH1 OS=Arabidopsis thaliana (Mouse-ear cress) Name=ATH1 OrderedLocusNames=At4g32980 ORFNames=F26P21.100 PE=1	GO:0003677; DNA binding; molecular_function-GO:0006355; regulation of transcription, DNA-templated; biological_process	Homeobox protein ATH1 [Glycine soja]
chr10_115.3	sample.clean.counts_GATC.10	11520179	11520832	-	no KO assigned | (Kazusa) Lj6g3v2182050.1; -	NA	Uncharacterized protein {ECO:0000313|EMBL:BAT92299.1} OS=Vigna angularis var. angularis ORFNames=VIGAN_07099500 {ECO:0000313|EMBL:BAT92299.1} PE=4	NA	NA	PREDICTED: uncharacterized protein LOC108332825 [Vigna angularis]
chr10_115.4	sample.clean.counts_GATC.10	11529445	11530017	-	K14496 abscisic acid receptor PYR/PYL family | (RefSeq) abscisic acid receptor PYL2-like	NA	Uncharacterized protein {ECO:0000313|EMBL:KRH61500.1, ECO:0000313|EnsemblPlants:GLYMA04G05380.1} OS=Glycine max (Soybean) (Glycine hispida) ORFNames=GLYMA_04G050900 {ECO:0000313|EMBL:KRH61500.1} PE=4	Abscisic acid receptor PYL2 PYR1-like protein 2 Regulatory components of ABA receptor 14 OS=Arabidopsis thaliana (Mouse-ear cress) ORFNames=T19L18.15 PE=1	NA	PREDICTED: abscisic acid receptor PYL2-like [Glycine max] >KRH61500.1 hypothetical protein GLYMA_04G050900 [Glycine max]
chr10_116.0	sample.clean.counts_GATC.10	11615067	11615522	+	no KO assigned | (RefSeq) uncharacterized LOC108338319	NA	Serine/threonine protein phosphatase 7 long form isogeny {ECO:0000313|EMBL:KYP33064.1} OS=Cajanus cajan (Pigeon pea) (Cajanus indicus) ORFNames=KK1_046127 {ECO:0000313|EMBL:KYP33064.1} PE=4	Protein MAIN-LIKE 2 {ECO:0000303|PubMed:24635680} OS=Arabidopsis thaliana (Mouse-ear cress) OrderedLocusNames=At2g04865 {ECO:0000312|Araport:AT2G04865} PE=1	NA	protein MAINTENANCE OF MERISTEMS-like [Cajanus cajan]
chr10_116.1	sample.clean.counts_GATC.10	11621738	11624407	+	no KO assigned | (RefSeq) hypothetical protein	GO:0016021-GO:0016811	Uncharacterized protein {ECO:0000313|EMBL:ESW08823.1} OS=Phaseolus vulgaris (Kidney bean) (French bean) ORFNames=PHAVU_009G077800g {ECO:0000313|EMBL:ESW08823.1} PE=4	NA	GO:0006672; ceramide metabolic process; biological_process-GO:0016021; integral component of membrane; cellular_component-GO:0016811; hydrolase activity, acting on carbon-nitrogen (but not peptide) bonds, in linear amides; molecular_function	hypothetical protein PHAVU_009G077800g [Phaseolus vulgaris] >ESW08823.1 hypothetical protein PHAVU_009G077800g [Phaseolus vulgaris]
chr10_116.11	sample.clean.counts_GATC.10	11640572	11643549	-	K08955 ATP-dependent metalloprotease [EC:3.4.24.-] | (RefSeq) ATP-dependent zinc metalloprotease FTSH 4, mitochondrial	GO:0005524-GO:0006508	Uncharacterized protein {ECO:0000313|EMBL:OIW14939.1} OS=Lupinus angustifolius (Narrow-leaved blue lupine) ORFNames=TanjilG_30658 {ECO:0000313|EMBL:OIW14939.1} PE=3	ATP-dependent zinc metalloprotease FTSH 4, mitochondrial Short=AtFTSH4 EC=3.4.24.- Precursor OS=Arabidopsis thaliana (Mouse-ear cress) Name=FTSH4 OrderedLocusNames=At2g26140 ORFNames=T19L18.5 PE=1	GO:0004222; metalloendopeptidase activity; molecular_function-GO:0005524; ATP binding; molecular_function-GO:0006508; proteolysis; biological_process	ATP-dependent zinc metalloprotease FTSH 4, mitochondrial [Arachis duranensis]
chr10_116.2	sample.clean.counts_GATC.10	11631804	11632583	+	no KO assigned | (RefSeq) hypothetical protein	NA	Uncharacterized protein {ECO:0000313|EMBL:ESW08824.1} OS=Phaseolus vulgaris (Kidney bean) (French bean) ORFNames=PHAVU_009G077900g {ECO:0000313|EMBL:ESW08824.1} PE=4	NDR1/HIN1-like protein 13 {ECO:0000303|PubMed:26206852} OS=Arabidopsis thaliana (Mouse-ear cress) OrderedLocusNames=At2g27080 {ECO:0000312|Araport:AT2G27080} PE=2	NA	hypothetical protein PHAVU_009G077900g [Phaseolus vulgaris] >ESW08824.1 hypothetical protein PHAVU_009G077900g [Phaseolus vulgaris]
chr10_116.28	sample.clean.counts_GATC.10	11659277	11659504	-	K03676 glutaredoxin 3 | (RefSeq) glutaredoxin-C6-like	GO:0015035-GO:0045454	Uncharacterized protein {ECO:0000313|EMBL:KRH61512.1, ECO:0000313|EnsemblPlants:GLYMA04G05490.1} OS=Glycine max (Soybean) (Glycine hispida) ORFNames=GLYMA_04G051900 {ECO:0000313|EMBL:KRH61512.1} PE=4	Glutaredoxin-C6 Short=AtGrxC6 Protein ROXY 21 OS=Arabidopsis thaliana (Mouse-ear cress) ORFNames=F26P21.160 PE=2	GO:0009055; electron carrier activity; molecular_function-GO:0015035; protein disulfide oxidoreductase activity; molecular_function-GO:0045454; cell redox homeostasis; biological_process	PREDICTED: glutaredoxin-C6-like isoform X2 [Glycine max]
chr10_116.3	sample.clean.counts_GATC.10	11648425	11653417	+	K05863 solute carrier family 25 (mitochondrial adenine nucleotide translocator), member 4/5/6/31 | (RefSeq) probable ADP,ATP carrier protein At5g56450	GO:0022857-GO:0055085	Uncharacterized protein {ECO:0000313|EMBL:KRH61511.1, ECO:0000313|EnsemblPlants:GLYMA04G05480.1} OS=Glycine max (Soybean) (Glycine hispida) ORFNames=GLYMA_04G051800 {ECO:0000313|EMBL:KRH61511.1} PE=3	Probable ADP,ATP carrier protein At5g56450 ADP/ATP translocase At5g56450 Adenine nucleotide translocator At5g56450 OS=Arabidopsis thaliana (Mouse-ear cress) OrderedLocusNames=At5g56450 ORFNames=MCD7.21 PE=2	GO:0005743; mitochondrial inner membrane; cellular_component-GO:0022857; transmembrane transporter activity; molecular_function-GO:0055085; transmembrane transport; biological_process	PREDICTED: probable ADP,ATP carrier protein At5g56450 [Glycine max] >KRH61511.1 hypothetical protein GLYMA_04G051800 [Glycine max]
chr10_116.5	sample.clean.counts_GATC.10	11684413	11685564	+	K09419 heat shock transcription factor, other eukaryote | (RefSeq) heat shock factor protein HSF30-like	GO:0005634-GO:0006355-GO:0043565	Heat shock factor protein HSF30 {ECO:0000313|EMBL:KHN29715.1} OS=Glycine soja (Wild soybean) ORFNames=glysoja_016337 {ECO:0000313|EMBL:KHN29715.1} PE=3	Heat shock factor protein HSF30 Heat shock transcription factor 30 Short=HSTF 30 Heat stress transcription factor OS=Solanum peruvianum (Peruvian tomato) (Lycopersicon peruvianum) Name=HSF30 PE=2	GO:0003700; transcription factor activity, sequence-specific DNA binding; molecular_function-GO:0005634; nucleus; cellular_component-GO:0006355; regulation of transcription, DNA-templated; biological_process-GO:0043565; sequence-specific DNA binding; molecular_function	heat shock factor protein HSF30-like [Glycine max] >AFQ93676.1 heat shock transcription factor HSFA2 [Glycine max] >KHN29715.1 Heat shock factor protein HSF30 [Glycine soja]
chr10_117.0	sample.clean.counts_GATC.10	11703014	11711873	+	K20771 carlactone C-19 oxidase [EC:1.14.-.-] | (RefSeq) cytochrome P450 711A1-like	GO:0016705-GO:0020037-GO:0055114	Thromboxane-A synthase {ECO:0000313|EMBL:KYP70321.1} OS=Cajanus cajan (Pigeon pea) (Cajanus indicus) ORFNames=KK1_009534 {ECO:0000313|EMBL:KYP70321.1} PE=3	Cytochrome P450 711A1 EC=1.14.-.- Protein MORE AXILLARY BRANCHES 1 OS=Arabidopsis thaliana (Mouse-ear cress) ORFNames=T19L18.2, T1D16.2 PE=2	GO:0005506; iron ion binding; molecular_function-GO:0016705; oxidoreductase activity, acting on paired donors, with incorporation or reduction of molecular oxygen; molecular_function-GO:0020037; heme binding; molecular_function-GO:0055114; oxidation-reduction process; biological_process	cytochrome P450 711A1-like [Cajanus cajan]
chr10_117.14	sample.clean.counts_GATC.10	11727466	11727969	-	no KO assigned | (RefSeq) hypothetical protein	NA	Uncharacterized protein {ECO:0000313|EMBL:KHN29710.1} OS=Glycine soja (Wild soybean) ORFNames=glysoja_016332 {ECO:0000313|EMBL:KHN29710.1} PE=4	NA	NA	hypothetical protein glysoja_016332 [Glycine soja] >KRH61525.1 hypothetical protein GLYMA_04G052400 [Glycine max]
chr10_117.16	sample.clean.counts_GATC.10	11747295	11750983	-	no KO assigned | (RefSeq) probable magnesium transporter NIPA9	GO:0015693-GO:0016021	Probable magnesium transporter {ECO:0000256|RuleBase:RU363078} OS=Glycine max (Soybean) (Glycine hispida) ORFNames=GLYMA_04G052700 {ECO:0000313|EMBL:KRH61530.1} PE=3	Probable magnesium transporter NIPA9 OS=Arabidopsis thaliana (Mouse-ear cress) OrderedLocusNames=At5g11960 ORFNames=F14F18_130 PE=2	GO:0015095; magnesium ion transmembrane transporter activity; molecular_function-GO:0015693; magnesium ion transport; biological_process-GO:0016021; integral component of membrane; cellular_component	PREDICTED: probable magnesium transporter NIPA9 isoform X1 [Glycine max] >KRH61530.1 hypothetical protein GLYMA_04G052700 [Glycine max]
chr10_117.17	sample.clean.counts_GATC.10	11754654	11754953	-	no KO assigned | (RefSeq) uncharacterized LOC100527044	NA	Uncharacterized protein {ECO:0000313|EMBL:KYP70311.1} OS=Cajanus cajan (Pigeon pea) (Cajanus indicus) ORFNames=KK1_009524 {ECO:0000313|EMBL:KYP70311.1} PE=4	NA	NA	uncharacterized protein LOC109796939 [Cajanus cajan]
chr10_117.22	sample.clean.counts_GATC.10	11760232	11762324	-	K03257 translation initiation factor 4A | (RefSeq) eukaryotic initiation factor 4A-11	GO:0005524	Eukaryotic initiation factor 4A-11 {ECO:0000313|EMBL:KYP70310.1} OS=Cajanus cajan (Pigeon pea) (Cajanus indicus) ORFNames=KK1_009523 {ECO:0000313|EMBL:KYP70310.1} PE=3	Eukaryotic initiation factor 4A-11 Short=eIF-4A-11 EC=3.6.4.13 ATP-dependent RNA helicase eIF4A-11 OS=Nicotiana tabacum (Common tobacco) PE=2	GO:0003676; nucleic acid binding; molecular_function-GO:0005524; ATP binding; molecular_function	eukaryotic initiation factor 4A-11 [Cajanus cajan] >KYP70310.1 Eukaryotic initiation factor 4A-11 [Cajanus cajan]
chr10_117.3	sample.clean.counts_GATC.10	11735538	11737842	+	K06966 uncharacterized protein | (RefSeq) cytokinin riboside 5'-monophosphate phosphoribohydrolase LOG8	NA	Cytokinin riboside 5'-monophosphate phosphoribohydrolase {ECO:0000256|RuleBase:RU363015} EC=3.2.2.n1 {ECO:0000256|RuleBase:RU363015} OS=Vigna angularis var. angularis ORFNames=VIGAN_02061400 {ECO:0000313|EMBL:BAT77993.1} PE=3	Cytokinin riboside 5'-monophosphate phosphoribohydrolase LOG8 EC=3.2.2.n1 LOG family protein At5g11950 Protein LONELY GUY 8 OS=Arabidopsis thaliana (Mouse-ear cress) Name=LOG8 OrderedLocusNames=At5g11950 ORFNames=F14F18.120 PE=1	NA	PREDICTED: cytokinin riboside 5'-monophosphate phosphoribohydrolase LOG8 [Vigna angularis] >XP_017420600.1 PREDICTED: cytokinin riboside 5'-monophosphate phosphoribohydrolase LOG8 [Vigna angularis] >BAT77993.1 hypothetical protein VIGAN_02061400 [Vigna angularis var. angularis]
chr10_117.4	sample.clean.counts_GATC.10	11712673	11714121	-	no KO assigned | (RefSeq) hypothetical protein		Uncharacterized protein {ECO:0000313|EMBL:ESW08833.1} OS=Phaseolus vulgaris (Kidney bean) (French bean) ORFNames=PHAVU_009G078500g {ECO:0000313|EMBL:ESW08833.1} PE=4	Protein IQ-DOMAIN 1 {ECO:0000303|PubMed:15960618} OS=Arabidopsis thaliana (Mouse-ear cress) ORFNames=F11F8.30 {ECO:0000312|EMBL:AAF23301.1} PE=1	GO:0005515; protein binding; molecular_function	protein IQ-DOMAIN 1 isoform X1 [Cajanus cajan] >XP_020210970.1 protein IQ-DOMAIN 1 isoform X2 [Cajanus cajan]
chr10_117.9	sample.clean.counts_GATC.10	11719603	11724138	-	no KO assigned | (RefSeq) mitochondrial substrate carrier family protein P-like	GO:0055085	Mitochondrial substrate carrier family protein B {ECO:0000313|EMBL:KHN29711.1} OS=Glycine soja (Wild soybean) ORFNames=glysoja_016333 {ECO:0000313|EMBL:KHN29711.1} PE=3	Mitochondrial carrier protein CoAc1 {ECO:0000305} AtCoAc1 {ECO:0000303|PubMed:23590975} Mitochondrial coenzyme A transporter CoAc1 {ECO:0000305} OS=Arabidopsis thaliana (Mouse-ear cress) ORFNames=T5E21.6 {ECO:0000312|EMBL:AAF63166.1} PE=2	GO:0022857; transmembrane transporter activity; molecular_function-GO:0055085; transmembrane transport; biological_process	Mitochondrial substrate carrier family protein B [Glycine soja]
chr10_118.0	sample.clean.counts_GATC.10	11809102	11810262	+	no KO assigned | (RefSeq) putative nuclease HARBI1	NA	Putative nuclease HARBI1 {ECO:0000313|EMBL:KHN32196.1} OS=Glycine soja (Wild soybean) ORFNames=glysoja_035289 {ECO:0000313|EMBL:KHN32196.1} PE=4	Protein ALP1-like {ECO:0000305} EC=3.1.-.- OS=Arabidopsis thaliana (Mouse-ear cress) ORFNames=T22E16.10 {ECO:0000312|EMBL:CAB75893.1} PE=2	NA	PREDICTED: putative nuclease HARBI1 [Glycine max]
chr10_118.18	sample.clean.counts_GATC.10	11803792	11803965	-	no KO assigned | (RefSeq) U-box domain-containing protein 35-like	NA	Uncharacterized protein {ECO:0000313|EMBL:ESW08847.1} Fragment OS=Phaseolus vulgaris (Kidney bean) (French bean) ORFNames=PHAVU_009G0793000g {ECO:0000313|EMBL:ESW08847.1} PE=4	NA	NA	hypothetical protein PHAVU_009G0793000g, partial [Phaseolus vulgaris] >XP_007136853.1 hypothetical protein PHAVU_009G0793000g, partial [Phaseolus vulgaris] >ESW08846.1 hypothetical protein PHAVU_009G0793000g, partial [Phaseolus vulgaris] >ESW08847.1 hypothetical protein PHAVU_009G0793000g, partial [Phaseolus vulgaris]
chr10_118.19	sample.clean.counts_GATC.10	11817815	11818219	-	K17968 TRIAP1/MDM35 family protein | (RefSeq) hypothetical protein	NA	Uncharacterized protein {ECO:0000313|EMBL:ESW08848.1} OS=Phaseolus vulgaris (Kidney bean) (French bean) ORFNames=PHAVU_009G079400g {ECO:0000313|EMBL:ESW08848.1} PE=4	Uncharacterized protein At4g33100 OS=Arabidopsis thaliana (Mouse-ear cress) OrderedLocusNames=At4g33100 ORFNames=F4I10.30 PE=3	NA	hypothetical protein PHAVU_009G079400g [Phaseolus vulgaris] >XP_007136855.1 hypothetical protein PHAVU_009G079400g [Phaseolus vulgaris] >XP_007136856.1 hypothetical protein PHAVU_009G079400g [Phaseolus vulgaris] >ESW08848.1 hypothetical protein PHAVU_009G079400g [Phaseolus vulgaris] >ESW08849.1 hypothetical protein PHAVU_009G079400g [Phaseolus vulgaris] >ESW08850.1 hypothetical protein PHAVU_009G…
chr10_118.20	sample.clean.counts_GATC.10	11839927	11843640	-	K14497 protein phosphatase 2C [EC:3.1.3.16] | (RefSeq) protein phosphatase 2C 77-like	GO:0004722-GO:0006470	Uncharacterized protein {ECO:0000313|EMBL:KRH61549.1, ECO:0000313|EnsemblPlants:GLYMA04G05661.1} OS=Glycine max (Soybean) (Glycine hispida) ORFNames=GLYMA_04G053800 {ECO:0000313|EMBL:KRH61549.1} PE=3	Protein phosphatase 2C 16 Short=AtPP2C16 EC=3.1.3.16 AtP2C-HA Protein HYPERSENSITIVE TO ABA 1 Protein phosphatase 2C HAB1 Short=PP2C HAB1 Precursor OS=Arabidopsis thaliana (Mouse-ear cress) ORFNames=F28P22.4 PE=1	GO:0003824; catalytic activity; molecular_function-GO:0004722; protein serine/threonine phosphatase activity; molecular_function-GO:0006470; protein dephosphorylation; biological_process	PREDICTED: protein phosphatase 2C 77-like [Glycine max] >KRH61549.1 hypothetical protein GLYMA_04G053800 [Glycine max]
chr10_118.23	sample.clean.counts_GATC.10	11849305	11857555	-	no KO assigned | (RefSeq) serine/threonine-protein kinase tricorner-like	GO:0004674-GO:0005524-GO:0006468	Serine/threonine-protein kinase CBK1 {ECO:0000313|EMBL:KHN29697.1} EC=2.7.11.1 {ECO:0000313|EMBL:KHN29697.1} OS=Glycine soja (Wild soybean) ORFNames=glysoja_016319 {ECO:0000313|EMBL:KHN29697.1} PE=4	Probable serine/threonine protein kinase IRE4 {ECO:0000305} Short=AtIRE4 {ECO:0000303|PubMed:17237187} EC=2.7.11.1 {ECO:0000305} OS=Arabidopsis thaliana (Mouse-ear cress) ORFNames=F27F5.23 {ECO:0000312|EMBL:AAF69167.1} PE=2	GO:0004672; protein kinase activity; molecular_function-GO:0004674; protein serine/threonine kinase activity; molecular_function-GO:0005524; ATP binding; molecular_function-GO:0006468; protein phosphorylation; biological_process	Serine/threonine-protein kinase CBK1 [Glycine soja]
chr10_118.26	sample.clean.counts_GATC.10	11867964	11870786	-	K13384 (S)-coclaurine N-methyltransferase [EC:2.1.1.140] | (RefSeq) hypothetical protein	NA	Uncharacterized protein {ECO:0000313|EMBL:ESW08855.1} OS=Phaseolus vulgaris (Kidney bean) (French bean) ORFNames=PHAVU_009G079900g {ECO:0000313|EMBL:ESW08855.1} PE=4	(S)-coclaurine N-methyltransferase Short=TfCNMT EC=2.1.1.140 OS=Thalictrum flavum subsp. glaucum (Yellow meadow rue) PE=1	NA	hypothetical protein PHAVU_009G079900g [Phaseolus vulgaris] >ESW08855.1 hypothetical protein PHAVU_009G079900g [Phaseolus vulgaris]
chr10_118.27	sample.clean.counts_GATC.10	11885767	11887166	-	no KO assigned | (RefSeq) uncharacterized LOC108338319	NA	Uncharacterized protein {ECO:0000313|EMBL:BAT82649.1} OS=Vigna angularis var. angularis ORFNames=VIGAN_03269400 {ECO:0000313|EMBL:BAT82649.1} PE=4	Protein MAIN-LIKE 1 {ECO:0000303|PubMed:24635680} OS=Arabidopsis thaliana (Mouse-ear cress) OrderedLocusNames=At2g25010 {ECO:0000312|Araport:AT2G25010} PE=2	NA	PREDICTED: uncharacterized protein LOC108338319 [Vigna angularis] >BAT82649.1 hypothetical protein VIGAN_03269400 [Vigna angularis var. angularis]
chr10_118.3	sample.clean.counts_GATC.10	11818796	11824713	+	K08776 puromycin-sensitive aminopeptidase [EC:3.4.11.-] | (RefSeq) aminopeptidase M1	GO:0008237-GO:0008270	Aminopeptidase {ECO:0000256|RuleBase:RU364040} EC=3.4.11.- {ECO:0000256|RuleBase:RU364040} OS=Glycine max (Soybean) (Glycine hispida) ORFNames=GLYMA_04G053300 {ECO:0000313|EMBL:KRH61540.1} PE=3	Aminopeptidase M1 EC=3.4.11.2 Alpha-aminoacylpeptide hydrolase OS=Arabidopsis thaliana (Mouse-ear cress) Name=APM1 OrderedLocusNames=At4g33090 ORFNames=F4I10_20 PE=1	GO:0006508; proteolysis; biological_process-GO:0008237; metallopeptidase activity; molecular_function-GO:0008270; zinc ion binding; molecular_function	PREDICTED: aminopeptidase M1 isoform X2 [Glycine max] >XP_006578085.1 PREDICTED: aminopeptidase M1 isoform X2 [Glycine max] >KRH61540.1 hypothetical protein GLYMA_04G053300 [Glycine max] >KRH61541.1 hypothetical protein GLYMA_04G053300 [Glycine max]
chr10_118.5	sample.clean.counts_GATC.10	11864314	11866193	+	no KO assigned | (RefSeq) RNA-binding protein 1-like		Uncharacterized protein {ECO:0000313|EMBL:KHN29696.1} OS=Glycine soja (Wild soybean) ORFNames=glysoja_016318 {ECO:0000313|EMBL:KHN29696.1} PE=4	Nuclear speckle RNA-binding protein A {ECO:0000303|PubMed:25073154} Short=AtNSRA {ECO:0000303|PubMed:25073154} OS=Arabidopsis thaliana (Mouse-ear cress) ORFNames=F22K20.4 {ECO:0000312|EMBL:AAC00617.1} PE=2	GO:0003676; nucleic acid binding; molecular_function	hypothetical protein glysoja_016318 [Glycine soja]
chr10_118.6	sample.clean.counts_GATC.10	11800164	11803338	-	no KO assigned | (RefSeq) U-box domain-containing protein 35-like	GO:0005524-GO:0006468	Uncharacterized protein {ECO:0000313|EMBL:KRH61537.1, ECO:0000313|EnsemblPlants:GLYMA04G05600.2} OS=Glycine max (Soybean) (Glycine hispida) ORFNames=GLYMA_04G053100 {ECO:0000313|EMBL:KRH61537.1} PE=4	U-box domain-containing protein 35 Plant U-box protein 35 E3 ubiquitin ligase EC=2.3.2.27 RING-type E3 ubiquitin transferase {ECO:0000305} Serine/threonine-protein kinase EC=2.7.11.- OS=Arabidopsis thaliana (Mouse-ear cress) ORFNames=F13M23.300, F24A6.13 PE=1	GO:0004672; protein kinase activity; molecular_function-GO:0005524; ATP binding; molecular_function-GO:0006468; protein phosphorylation; biological_process	PREDICTED: U-box domain-containing protein 35-like isoform X2 [Glycine max] >KRH61537.1 hypothetical protein GLYMA_04G053100 [Glycine max]
chr10_119.0	sample.clean.counts_GATC.10	11964623	11968749	+	K15264 25S rRNA (cytosine2278-C5)-methyltransferase [EC:2.1.1.311] | (RefSeq) probable 28S rRNA (cytosine-C(5))-methyltransferase		Putative methyltransferase NSUN5 {ECO:0000313|EMBL:KHN29693.1} EC=2.1.1.- {ECO:0000313|EMBL:KHN29693.1} OS=Glycine soja (Wild soybean) ORFNames=glysoja_016315 {ECO:0000313|EMBL:KHN29693.1} PE=3	NA	GO:0008168; methyltransferase activity; molecular_function	PREDICTED: probable 28S rRNA (cytosine-C(5))-methyltransferase [Glycine max] >KHN29693.1 Putative methyltransferase NSUN5 [Glycine soja] >KRH61558.1 hypothetical protein GLYMA_04G054300 [Glycine max]
chr10_119.1	sample.clean.counts_GATC.10	11894094	11897139	-	K13384 (S)-coclaurine N-methyltransferase [EC:2.1.1.140] | (RefSeq) (S)-coclaurine N-methyltransferase-like	NA	(S)-coclaurine N-methyltransferase {ECO:0000313|EMBL:KHN32189.1} EC=2.1.1.79 {ECO:0000313|EMBL:KHN32189.1} OS=Glycine soja (Wild soybean) ORFNames=glysoja_035282 {ECO:0000313|EMBL:KHN32189.1} PE=4	(S)-coclaurine N-methyltransferase Short=TfCNMT EC=2.1.1.140 OS=Thalictrum flavum subsp. glaucum (Yellow meadow rue) PE=1	NA	(S)-coclaurine N-methyltransferase [Glycine soja]
chr10_119.2	sample.clean.counts_GATC.10	11969382	11969714	-	K13993 HSP20 family protein | (RefSeq) 17.9 kDa class II heat shock protein-like	NA	Class II small heat shock protein Le-HSP17.6 {ECO:0000313|EMBL:ACF74271.1} Fragment OS=Arachis hypogaea (Peanut) PE=2	17.9 kDa class II heat shock protein OS=Glycine max (Soybean) (Glycine hispida) Name=HSP17.9-D PE=3	NA	class II small heat shock protein Le-HSP17.6, partial [Arachis hypogaea]
chr10_12.0	sample.clean.counts_GATC.10	1202209	1202457	+	no KO assigned | (RefSeq) uncharacterized LOC102666358	NA	Uncharacterized protein {ECO:0000313|EMBL:KYP32408.1} OS=Cajanus cajan (Pigeon pea) (Cajanus indicus) ORFNames=KK1_046928 {ECO:0000313|EMBL:KYP32408.1} PE=4	NA	NA	hypothetical protein KK1_046928 [Cajanus cajan]
chr10_12.1	sample.clean.counts_GATC.10	1226753	1227340	+	no KO assigned | (RefSeq) cytochrome P450 71D11-like	NA	cytochrome P450 71D11-like {ECO:0000313|RefSeq:XP_014519963.1} OS=Vigna radiata var. radiata (Mung bean) (Phaseolus aureus) Name=LOC106776987 {ECO:0000313|RefSeq:XP_014519963.1} PE=3	Cytochrome P450 71D9 EC=1.14.-.- Cytochrome P450 CP3 OS=Glycine max (Soybean) (Glycine hispida) Name=CYP71D9 PE=2	NA	PREDICTED: cytochrome P450 71D11-like [Vigna radiata var. radiata]
chr10_12.6	sample.clean.counts_GATC.10	1253888	1254175	-	no KO assigned | (RefSeq) uncharacterized LOC105647818	GO:0004523	Uncharacterized protein {ECO:0000313|EMBL:KHN06948.1} Fragment OS=Glycine soja (Wild soybean) ORFNames=glysoja_032791 {ECO:0000313|EMBL:KHN06948.1} PE=4	NA	GO:0003676; nucleic acid binding; molecular_function-GO:0004523; RNA-DNA hybrid ribonuclease activity; molecular_function	hypothetical protein glysoja_032791, partial [Glycine soja]
chr10_120.0	sample.clean.counts_GATC.10	11990032	11991027	+	K15121 solute carrier family 25, member 44 | (RefSeq) solute carrier family 25 member 44-like	GO:0055085	Uncharacterized protein {ECO:0000313|EMBL:KRH61562.1, ECO:0000313|EnsemblPlants:GLYMA04G05740.1} OS=Glycine max (Soybean) (Glycine hispida) ORFNames=GLYMA_04G054600 {ECO:0000313|EMBL:KRH61562.1} PE=3	Probable S-adenosylmethionine carrier 2, chloroplastic Precursor OS=Arabidopsis thaliana (Mouse-ear cress) Name=SAMC2 OrderedLocusNames=At1g34065 ORFNames=F12G12.11 PE=2	GO:0022857; transmembrane transporter activity; molecular_function-GO:0055085; transmembrane transport; biological_process	PREDICTED: solute carrier family 25 member 44-like [Glycine max] >KRH61562.1 hypothetical protein GLYMA_04G054600 [Glycine max]
chr10_120.10	sample.clean.counts_GATC.10	12027195	12028075	-	no KO assigned | (RefSeq) uncharacterized LOC107620868	NA	Uncharacterized protein {ECO:0000313|EMBL:KRG89320.1} OS=Glycine max (Soybean) (Glycine hispida) ORFNames=GLYMA_20G016300 {ECO:0000313|EMBL:KRG89320.1} PE=4	NA	NA	hypothetical protein GLYMA_20G016300 [Glycine max]
chr10_120.11	sample.clean.counts_GATC.10	12026498	12026779	-	no KO assigned | (RefSeq) uncharacterized LOC102659972	NA	Uncharacterized protein {ECO:0000313|EMBL:KHN32181.1} OS=Glycine soja (Wild soybean) ORFNames=glysoja_035274 {ECO:0000313|EMBL:KHN32181.1} PE=4	NA	NA	hypothetical protein glysoja_035274 [Glycine soja]
chr10_120.4	sample.clean.counts_GATC.10	12037682	12042023	+	K13566 omega-amidase [EC:3.5.1.3] | (RefSeq) hypothetical protein		Uncharacterized protein {ECO:0000313|EMBL:ESW08867.1} OS=Phaseolus vulgaris (Kidney bean) (French bean) ORFNames=PHAVU_009G081000g {ECO:0000313|EMBL:ESW08867.1} PE=4	Omega-amidase, chloroplastic EC=3.5.1.3 {ECO:0000269|PubMed:24461228} Nitrilase-like protein 3 Precursor OS=Arabidopsis thaliana (Mouse-ear cress) Name=NLP3 OrderedLocusNames=At5g12040 ORFNames=F14F18.210 PE=1	GO:0006807; nitrogen compound metabolic process; biological_process	omega-amidase, chloroplastic isoform X2 [Cajanus cajan]
chr10_120.5	sample.clean.counts_GATC.10	12059535	12061389	+	K17535 serine/threonine-protein kinase TNNI3K [EC:2.7.11.1] | (RefSeq) serine/threonine-protein kinase STY46-like	GO:0005524-GO:0006468	Uncharacterized protein {ECO:0000313|EMBL:KRH52239.1, ECO:0000313|EnsemblPlants:GLYMA06G05790.2} OS=Glycine max (Soybean) (Glycine hispida) ORFNames=GLYMA_06G055300 {ECO:0000313|EMBL:KRH52239.1} PE=3	Serine/threonine-protein kinase STY46 {ECO:0000305} EC=2.7.11.1 {ECO:0000269|PubMed:17090544} Serine/threonine/tyrosine-protein kinase 46 {ECO:0000303|PubMed:16429265} OS=Arabidopsis thaliana (Mouse-ear cress) ORFNames=F20M13.30 {ECO:0000312|EMBL:CAB37503.1} PE=1	GO:0004672; protein kinase activity; molecular_function-GO:0005524; ATP binding; molecular_function-GO:0006468; protein phosphorylation; biological_process	PREDICTED: serine/threonine-protein kinase STY46-like [Glycine max] >KRH52239.1 hypothetical protein GLYMA_06G055300 [Glycine max]
chr10_120.8	sample.clean.counts_GATC.10	12077023	12080067	+	no KO assigned | (RefSeq) mechanosensitive ion channel protein 10	GO:0055085	mechanosensitive ion channel protein 10 {ECO:0000313|RefSeq:XP_014501246.1} OS=Vigna radiata var. radiata (Mung bean) (Phaseolus aureus) Name=LOC106762067 {ECO:0000313|RefSeq:XP_014501246.1} PE=4	Mechanosensitive ion channel protein 10 Mechanosensitive channel of small conductance-like 10 MscS-Like protein 10 Short=AtMSL10 OS=Arabidopsis thaliana (Mouse-ear cress) Name=MSL10 OrderedLocusNames=At5g12080 ORFNames=F14F18.230, MXC9.3 PE=1	GO:0016020; membrane; cellular_component-GO:0055085; transmembrane transport; biological_process	PREDICTED: mechanosensitive ion channel protein 10 [Vigna radiata var. radiata]
chr10_121.0	sample.clean.counts_GATC.10	12116091	12116995	+	no KO assigned | (RefSeq) cytochrome P450 CYP72A219-like	GO:0016705-GO:0020037-GO:0055114	Secologanin synthase {ECO:0000313|EMBL:KYP45595.1} OS=Cajanus cajan (Pigeon pea) (Cajanus indicus) ORFNames=KK1_032823 {ECO:0000313|EMBL:KYP45595.1} PE=3	11-oxo-beta-amyrin 30-oxidase EC=1.14.13.173 Cytochrome P450 72A154 OS=Glycyrrhiza uralensis (Chinese licorice) (Glycyrrhiza shiheziensis) Name=CYP72A154 PE=1	GO:0005506; iron ion binding; molecular_function-GO:0016705; oxidoreductase activity, acting on paired donors, with incorporation or reduction of molecular oxygen; molecular_function-GO:0020037; heme binding; molecular_function-GO:0055114; oxidation-reduction process; biological_process	cytochrome P450 CYP72A219-like isoform X1 [Cajanus cajan] >KYP45595.1 Secologanin synthase [Cajanus cajan]
chr10_121.1	sample.clean.counts_GATC.10	12115476	12115730	+	no KO assigned | (RefSeq) cytochrome P450 CYP72A219-like	NA	Secologanin synthase {ECO:0000313|EMBL:KYP45595.1} OS=Cajanus cajan (Pigeon pea) (Cajanus indicus) ORFNames=KK1_032823 {ECO:0000313|EMBL:KYP45595.1} PE=3	Cytochrome P450 CYP72A219 EC=1.14.-.- Cytochrome P450 CYP72A129 OS=Panax ginseng (Korean ginseng) PE=2	NA	cytochrome P450 CYP72A219-like isoform X1 [Cajanus cajan] >KYP45595.1 Secologanin synthase [Cajanus cajan]
chr10_121.11	sample.clean.counts_GATC.10	12160661	12169993	+	K01533 Cu2+-exporting ATPase [EC:3.6.3.4] | (RefSeq) copper-transporting ATPase PAA2, chloroplastic	GO:0046872	Putative copper-transporting ATPase PAA1 {ECO:0000313|EMBL:KYP45612.1} OS=Cajanus cajan (Pigeon pea) (Cajanus indicus) ORFNames=KK1_032840 {ECO:0000313|EMBL:KYP45612.1} PE=3	Copper-transporting ATPase PAA2, chloroplastic EC=3.6.3.4 Protein HEAVY METAL ATPASE 8 Precursor OS=Arabidopsis thaliana (Mouse-ear cress) ORFNames=F13M11, T6G21 PE=2	GO:0030001; metal ion transport; biological_process-GO:0046872; metal ion binding; molecular_function	copper-transporting ATPase PAA2, chloroplastic [Cajanus cajan]
chr10_121.12	sample.clean.counts_GATC.10	12185353	12188238	+	K20718 LRR receptor-like serine/threonine-protein kinase ERECTA [EC:2.7.11.1] | (RefSeq) LRR receptor-like serine/threonine-protein kinase ERECTA	GO:0005524-GO:0006468	LRR receptor-like serine/threonine-protein kinase ERECTA {ECO:0000313|EMBL:KHN29675.1} EC=2.7.1.- {ECO:0000313|EMBL:KHN29675.1} OS=Glycine soja (Wild soybean) ORFNames=glysoja_016297 {ECO:0000313|EMBL:KHN29675.1} PE=3	LRR receptor-like serine/threonine-protein kinase ERECTA {ECO:0000303|PubMed:8624444} EC=2.7.11.1 Protein QUANTITATIVE RESISTANCE TO PLECTOSPHAERELLA 1 Protein QUANTITATIVE RESISTANCE TO RALSTONIA SOLANACEARUM 1 Protein TRANSPIRATION EFFICIENCY 1 Precursor OS=Arabidopsis thaliana (Mouse-ear cress) ORFNames=T1D16.3 {ECO:0000303|PubMed:10617197} PE=1	GO:0004672; protein kinase activity; molecular_function-GO:0005524; ATP binding; molecular_function-GO:0006468; protein phosphorylation; biological_process	LRR receptor-like serine/threonine-protein kinase ERECTA [Glycine soja]
chr10_121.14	sample.clean.counts_GATC.10	12140935	12143541	-	no KO assigned | (RefSeq) hypothetical protein	NA	Uncharacterized protein {ECO:0000313|EMBL:ESW08878.1} OS=Phaseolus vulgaris (Kidney bean) (French bean) ORFNames=PHAVU_009G082000g {ECO:0000313|EMBL:ESW08878.1} PE=4	NA	NA	hypothetical protein PHAVU_009G082000g [Phaseolus vulgaris] >ESW08878.1 hypothetical protein PHAVU_009G082000g [Phaseolus vulgaris]
chr10_121.15	sample.clean.counts_GATC.10	12149686	12150021	-	no KO assigned | (RefSeq) uncharacterized LOC102659395	NA	Uncharacterized protein {ECO:0000313|EMBL:KRH52250.1, ECO:0000313|EnsemblPlants:GLYMA06G05870.1} OS=Glycine max (Soybean) (Glycine hispida) ORFNames=GLYMA_06G056100 {ECO:0000313|EMBL:KRH52250.1} PE=4	NA	NA	PREDICTED: uncharacterized protein LOC102659395 [Glycine max] >KRH52250.1 hypothetical protein GLYMA_06G056100 [Glycine max]
chr10_121.16	sample.clean.counts_GATC.10	12152884	12154714	-	K02221 YggT family protein | (RefSeq) uncharacterized LOC100791676		Putative membrane protein ylmG {ECO:0000313|EMBL:KHN32169.1} OS=Glycine soja (Wild soybean) ORFNames=glysoja_035262 {ECO:0000313|EMBL:KHN32169.1} PE=4	YlmG homolog protein 2, chloroplastic {ECO:0000305} Short=AtYLMG2 {ECO:0000303|PubMed:20359373} YGGT family protein YLMG2 {ECO:0000305} Precursor OS=Arabidopsis thaliana (Mouse-ear cress) OrderedLocusNames=At5g21920 {ECO:0000312|Araport:AT5G21920} PE=2	GO:0016020; membrane; cellular_component	uncharacterized protein LOC100791676 [Glycine max]
chr10_121.2	sample.clean.counts_GATC.10	12122897	12126820	+	K00279 cytokinin dehydrogenase [EC:1.5.99.12] | (RefSeq) hypothetical protein	GO:0016491-GO:0019139-GO:0050660-GO:0055114-GO:0071949	Uncharacterized protein {ECO:0000313|EMBL:ESW08875.1} OS=Phaseolus vulgaris (Kidney bean) (French bean) ORFNames=PHAVU_009G081800g {ECO:0000313|EMBL:ESW08875.1} PE=4	Cytokinin dehydrogenase 7 EC=1.5.99.12 Cytokinin oxidase 7 Short=AtCKX5 Short=AtCKX7 Short=CKO7 OS=Arabidopsis thaliana (Mouse-ear cress) ORFNames=F13M11 PE=1	GO:0009690; cytokinin metabolic process; biological_process-GO:0016491; oxidoreductase activity; molecular_function-GO:0019139; cytokinin dehydrogenase activity; molecular_function-GO:0050660; flavin adenine dinucleotide binding; molecular_function-GO:0055114; oxidation-reduction process; biological_process-GO:0071949; FAD binding; molecular_function	hypothetical protein PHAVU_009G081800g [Phaseolus vulgaris] >ESW08875.1 hypothetical protein PHAVU_009G081800g [Phaseolus vulgaris]
chr10_121.7	sample.clean.counts_GATC.10	12134291	12139430	+	no KO assigned | (RefSeq) F-box/LRR-repeat protein 15-like		F-box/LRR-repeat protein 15 {ECO:0000313|EMBL:KHN32173.1} OS=Glycine soja (Wild soybean) ORFNames=glysoja_035266 {ECO:0000313|EMBL:KHN32173.1} PE=4	F-box/LRR-repeat protein 15 OS=Arabidopsis thaliana (Mouse-ear cress) Name=FBL15 OrderedLocusNames=At4g33210 ORFNames=F4I10.140 PE=2	GO:0005515; protein binding; molecular_function	F-box/LRR-repeat protein 15 [Glycine soja]
chr10_121.9	sample.clean.counts_GATC.10	12147778	12148383	+	no KO assigned | (RefSeq) uncharacterized LOC108330038	NA	Uncharacterized protein {ECO:0000313|EMBL:KRH61579.1, ECO:0000313|EnsemblPlants:GLYMA04G05870.1} OS=Glycine max (Soybean) (Glycine hispida) ORFNames=GLYMA_04G055900 {ECO:0000313|EMBL:KRH61579.1} PE=4	NA	NA	uncharacterized protein LOC100305941 precursor [Glycine max]
chr10_122.0	sample.clean.counts_GATC.10	12191331	12214218	+	K10357 myosin V | (RefSeq) myosin-15-like	GO:0005515-GO:0005524-GO:0016459	Uncharacterized protein {ECO:0000313|EMBL:KRH52257.1, ECO:0000313|EnsemblPlants:GLYMA06G05910.2} OS=Glycine max (Soybean) (Glycine hispida) ORFNames=GLYMA_06G056500 {ECO:0000313|EMBL:KRH52257.1} PE=3	Myosin-15 Myosin XI I Short=AtXI-I OS=Arabidopsis thaliana (Mouse-ear cress) Name=XI-I OrderedLocusNames=At4g33200 ORFNames=F4I10.130 PE=1	GO:0003774; motor activity; molecular_function-GO:0005515; protein binding; molecular_function-GO:0005524; ATP binding; molecular_function-GO:0016459; myosin complex; cellular_component	PREDICTED: myosin-15-like isoform X1 [Glycine max] >KRH52257.1 hypothetical protein GLYMA_06G056500 [Glycine max]
chr10_122.24	sample.clean.counts_GATC.10	12283498	12286233	+	no KO assigned | (RefSeq) pentatricopeptide repeat-containing protein At4g33170-like		Uncharacterized protein {ECO:0000313|EMBL:KRH61604.1, ECO:0000313|EnsemblPlants:GLYMA04G06020.2} OS=Glycine max (Soybean) (Glycine hispida) ORFNames=GLYMA_04G057300 {ECO:0000313|EMBL:KRH61604.1} PE=4	Pentatricopeptide repeat-containing protein At4g33170 OS=Arabidopsis thaliana (Mouse-ear cress) Name=PCMP-H53 OrderedLocusNames=At4g33170 ORFNames=F4I10.100 PE=3	GO:0008270; zinc ion binding; molecular_function	PREDICTED: pentatricopeptide repeat-containing protein At4g33170-like [Glycine max] >KRH61604.1 hypothetical protein GLYMA_04G057300 [Glycine max]
chr10_122.36	sample.clean.counts_GATC.10	12215239	12216019	-	no KO assigned | (RefSeq) uncharacterized LOC101499695	NA	Uncharacterized protein {ECO:0000313|EMBL:KHN32165.1} OS=Glycine soja (Wild soybean) ORFNames=glysoja_035258 {ECO:0000313|EMBL:KHN32165.1} PE=4	NA	NA	hypothetical protein glysoja_035258 [Glycine soja] >KRH52258.1 hypothetical protein GLYMA_06G056600 [Glycine max] >KRH52259.1 hypothetical protein GLYMA_06G056600 [Glycine max]
chr10_122.38	sample.clean.counts_GATC.10	12221300	12223726	-	K01179 endoglucanase [EC:3.2.1.4] | (RefSeq) endoglucanase 16-like	GO:0005975	Uncharacterized protein {ECO:0000313|EMBL:KRH52262.1, ECO:0000313|EnsemblPlants:GLYMA06G05950.1} OS=Glycine max (Soybean) (Glycine hispida) ORFNames=GLYMA_06G056900 {ECO:0000313|EMBL:KRH52262.1} PE=3	Endoglucanase 16 EC=3.2.1.4 Endo-1,4-beta glucanase 16 Precursor OS=Arabidopsis thaliana (Mouse-ear cress) OrderedLocusNames=At3g43860 ORFNames=T28A8.150 PE=2	GO:0004553; hydrolase activity, hydrolyzing O-glycosyl compounds; molecular_function-GO:0005975; carbohydrate metabolic process; biological_process	PREDICTED: endoglucanase 16-like [Glycine max] >KRH52262.1 hypothetical protein GLYMA_06G056900 [Glycine max]
chr10_122.45	sample.clean.counts_GATC.10	12225038	12229161	-	K19729 guanine nucleotide-binding protein G(t) subunit alpha 3 | (RefSeq) guanine nucleotide-binding protein alpha-1 subunit	GO:0003924-GO:0005834-GO:0007186-GO:0007188-GO:0019001-GO:0031683	Guanine nucleotide-binding protein alpha-1 subunit {ECO:0000313|EnsemblPlants:GLYMA04G05960.1} OS=Glycine max (Soybean) (Glycine hispida) ORFNames=GLYMA_04G056600 {ECO:0000313|EMBL:KRH61592.1} PE=4	Guanine nucleotide-binding protein alpha-1 subunit Short=GP-alpha-1 OS=Lupinus luteus (European yellow lupine) Name=GPA1 PE=2	GO:0001664; G-protein coupled receptor binding; molecular_function-GO:0003924; GTPase activity; molecular_function-GO:0005834; heterotrimeric G-protein complex; cellular_component-GO:0007186; G-protein coupled receptor signaling pathway; biological_process-GO:0007188; adenylate cyclase-modulating G-protein coupled receptor signaling pathway; biological_process-GO:0019001; guanyl nucleotide bindin…	guanine nucleotide-binding protein alpha-1 subunit [Glycine max]
chr10_122.47	sample.clean.counts_GATC.10	12244619	12247158	-	no KO assigned | (RefSeq) 2-hydroxy-6-oxo-6-phenylhexa-2,4-dienoate hydrolase	NA	Uncharacterized protein {ECO:0000313|EMBL:KRH61597.1, ECO:0000313|EnsemblPlants:GLYMA04G05970.1} OS=Glycine max (Soybean) (Glycine hispida) ORFNames=GLYMA_04G056800 {ECO:0000313|EMBL:KRH61597.1} PE=4	NA	NA	PREDICTED: 2-hydroxy-6-oxo-6-phenylhexa-2,4-dienoate hydrolase [Glycine max] >KRH61597.1 hypothetical protein GLYMA_04G056800 [Glycine max]
chr10_122.49	sample.clean.counts_GATC.10	12241072	12241689	-	no KO assigned | (RefSeq) uncharacterized LOC108338319	NA	Uncharacterized protein {ECO:0000313|EMBL:BAT82649.1} OS=Vigna angularis var. angularis ORFNames=VIGAN_03269400 {ECO:0000313|EMBL:BAT82649.1} PE=4	Protein MAIN-LIKE 1 {ECO:0000303|PubMed:24635680} OS=Arabidopsis thaliana (Mouse-ear cress) OrderedLocusNames=At2g25010 {ECO:0000312|Araport:AT2G25010} PE=2	NA	PREDICTED: uncharacterized protein LOC108338319 [Vigna angularis] >BAT82649.1 hypothetical protein VIGAN_03269400 [Vigna angularis var. angularis]
chr10_122.52	sample.clean.counts_GATC.10	12258028	12258459	-	K14686 solute carrier family 31 (copper transporter), member 1 | (RefSeq) copper transporter 5.1-like	GO:0016021-GO:0035434	Copper transporter 5 {ECO:0000313|EMBL:KHN32158.1} OS=Glycine soja (Wild soybean) ORFNames=glysoja_035251 {ECO:0000313|EMBL:KHN32158.1} PE=4	Copper transporter 5 Short=AtCOPT5 OS=Arabidopsis thaliana (Mouse-ear cress) Name=COPT5 OrderedLocusNames=At5g20650 ORFNames=T1M15.50 PE=1	GO:0005375; copper ion transmembrane transporter activity; molecular_function-GO:0016021; integral component of membrane; cellular_component-GO:0035434; copper ion transmembrane transport; biological_process	Copper transporter 5 [Glycine soja]
chr10_122.53	sample.clean.counts_GATC.10	12261902	12262285	-	no KO assigned | (RefSeq) uncharacterized LOC100817156	NA	Uncharacterized protein {ECO:0000313|EMBL:KHN29668.1} OS=Glycine soja (Wild soybean) ORFNames=glysoja_016290 {ECO:0000313|EMBL:KHN29668.1} PE=4	NA	NA	PREDICTED: uncharacterized protein LOC100817156 isoform X2 [Glycine max] >KHN29668.1 hypothetical protein glysoja_016290 [Glycine soja] >KRH61602.1 hypothetical protein GLYMA_04G057100 [Glycine max]
chr10_122.9	sample.clean.counts_GATC.10	12254430	12256484	+	K04733 interleukin-1 receptor-associated kinase 4 [EC:2.7.11.1] | (RefSeq) serine/threonine-protein kinase At5g01020-like	GO:0005524-GO:0006468	Uncharacterized protein {ECO:0000313|EMBL:KOM42106.1} OS=Phaseolus angularis (Azuki bean) (Vigna angularis) ORFNames=LR48_Vigan04g230400 {ECO:0000313|EMBL:KOM42106.1} PE=4	Serine/threonine-protein kinase RIPK {ECO:0000305} EC=2.7.11.1 {ECO:0000305|PubMed:21320696} ACIK1A/PBL14 ACRE protein ortholog 264A {ECO:0000305} Short=AtACRE264a {ECO:0000303|PubMed:15181213} PBS1-like protein 14 {ECO:0000303|PubMed:20413097} RPM1-induced protein kinase {ECO:0000303|PubMed:21320696} OS=Arabidopsis thaliana (Mouse-ear cress) OrderedLocusNames=At2g05940 {ECO:0000312|Araport:AT2G0…	GO:0004672; protein kinase activity; molecular_function-GO:0005524; ATP binding; molecular_function-GO:0006468; protein phosphorylation; biological_process	PREDICTED: serine/threonine-protein kinase At5g01020-like [Vigna angularis] >KOM42106.1 hypothetical protein LR48_Vigan04g230400 [Vigna angularis]
chr10_123.0	sample.clean.counts_GATC.10	12372423	12377877	+	K15340 DNA cross-link repair 1A protein | (RefSeq) DNA cross-link repair protein SNM1		DNA cross-link repair protein SNM1 {ECO:0000313|EMBL:KHN37225.1} EC=1.14.13.12 {ECO:0000313|EMBL:KHN37225.1} OS=Glycine soja (Wild soybean) ORFNames=glysoja_046001 {ECO:0000313|EMBL:KHN37225.1} PE=4	DNA cross-link repair protein SNM1 Short=AtSNM1 OS=Arabidopsis thaliana (Mouse-ear cress) Name=SNM1 OrderedLocusNames=At3g26680 ORFNames=MLJ15.8 PE=2	GO:0005515; protein binding; molecular_function	DNA cross-link repair protein SNM1 [Cajanus cajan]
chr10_123.1	sample.clean.counts_GATC.10	12317399	12317575	-	no KO assigned | (RefSeq) uncharacterized LOC109114381	NA	uncharacterized protein LOC109114381 {ECO:0000313|RefSeq:XP_019052475.1} OS=Nelumbo nucifera (Sacred lotus) Name=LOC109114381 {ECO:0000313|RefSeq:XP_019052475.1} PE=4	NA	NA	uncharacterized protein LOC109840117 [Asparagus officinalis]
chr10_123.2	sample.clean.counts_GATC.10	12340305	12344728	-	no KO assigned | (RefSeq) uncharacterized LOC100815253	NA	DNA topoisomerase 2-binding protein 1 {ECO:0000313|EMBL:KHN37227.1} OS=Glycine soja (Wild soybean) ORFNames=glysoja_046003 {ECO:0000313|EMBL:KHN37227.1} PE=4	NA	NA	DNA topoisomerase 2-binding protein 1 [Glycine soja]
chr10_123.3	sample.clean.counts_GATC.10	12355705	12360151	-	K03253 translation initiation factor 3 subunit B | (RefSeq) eukaryotic translation initiation factor 3 subunit B-like	GO:0003723-GO:0003743-GO:0005852-GO:0006413-GO:0031369	Eukaryotic translation initiation factor 3 subunit B {ECO:0000256|HAMAP-Rule:MF_03001, ECO:0000256|PIRNR:PIRNR036424, ECO:0000256|SAAS:SAAS00045181} Short=eIF3b {ECO:0000256|HAMAP-Rule:MF_03001, ECO:0000256|PIRNR:PIRNR036424} eIF-3-eta {ECO:0000256|HAMAP-Rule:MF_03001} eIF3 p110 {ECO:0000256|HAMAP-Rule:MF_03001} OS=Glycine soja (Wild soybean) ORFNames=glysoja_021627 {ECO:0000313|EMBL:KHN42137.1} …	Eukaryotic translation initiation factor 3 subunit B {ECO:0000255|HAMAP-Rule:MF_03001} Short=eIF3b {ECO:0000255|HAMAP-Rule:MF_03001} eIF-3-eta {ECO:0000255|HAMAP-Rule:MF_03001} eIF3 p110 {ECO:0000255|HAMAP-Rule:MF_03001} p82 OS=Arabidopsis thaliana (Mouse-ear cress) Name=TIF3B1 OrderedLocusNames=At5g27640 ORFNames=F15A18_100 PE=1	GO:0003676; nucleic acid binding; molecular_function-GO:0003723; RNA binding; molecular_function-GO:0003743; translation initiation factor activity; molecular_function-GO:0005852; eukaryotic translation initiation factor 3 complex; cellular_component-GO:0006413; translational initiation; biological_process-GO:0031369; translation initiation factor binding; molecular_function	Eukaryotic translation initiation factor 3 subunit B [Glycine soja]
chr10_123.5	sample.clean.counts_GATC.10	12366743	12372058	-	K07748 sterol-4alpha-carboxylate 3-dehydrogenase (decarboxylating) [EC:1.1.1.170] | (RefSeq) 3beta-hydroxysteroid-dehydrogenase/decarboxylase isoform 2-like	GO:0006694-GO:0016616-GO:0055114	Reticulon-like protein {ECO:0000256|RuleBase:RU363132} OS=Glycine max (Soybean) (Glycine hispida) ORFNames=GLYMA_03G002500 {ECO:0000313|EMBL:KRH64884.1} PE=4	3beta-hydroxysteroid-dehydrogenase/decarboxylase isoform 2 Short=At3BETAHSD/D2 EC=1.1.1.170 4alpha-carboxysterol-C3-dehydrogenase/C4-decarboxylase isoform 1-2 Reticulon-like protein B19 Short=AtRTNLB19 Sterol-4-alpha-carboxylate 3-dehydrogenase 2, decarboxylating OS=Arabidopsis thaliana (Mouse-ear cress) ORFNames=T1D16.10 PE=2	GO:0003854; 3-beta-hydroxy-delta5-steroid dehydrogenase activity; molecular_function-GO:0006694; steroid biosynthetic process; biological_process-GO:0016616; oxidoreductase activity, acting on the CH-OH group of donors, NAD or NADP as acceptor; molecular_function-GO:0055114; oxidation-reduction process; biological_process	PREDICTED: 3beta-hydroxysteroid-dehydrogenase/decarboxylase isoform 2-like isoform X1 [Glycine max] >KRH64884.1 hypothetical protein GLYMA_03G002500 [Glycine max]
chr10_124.0	sample.clean.counts_GATC.10	12422846	12426451	+	K15397 3-ketoacyl-CoA synthase [EC:2.3.1.199] | (RefSeq) 3-ketoacyl-CoA synthase 10	GO:0016020-GO:0016747	3-ketoacyl-CoA synthase {ECO:0000256|PIRNR:PIRNR036417} EC=2.3.1.- {ECO:0000256|PIRNR:PIRNR036417} OS=Glycine soja (Wild soybean) ORFNames=glysoja_016282 {ECO:0000313|EMBL:KHN29660.1} PE=3	3-ketoacyl-CoA synthase 10 {ECO:0000303|PubMed:18465198} Short=KCS-10 {ECO:0000303|PubMed:18465198} EC=2.3.1.199 {ECO:0000305} Protein FIDDLEHEAD {ECO:0000303|PubMed:10559443} Very long-chain fatty acid condensing enzyme 10 {ECO:0000303|PubMed:18465198} Short=VLCFA condensing enzyme 10 {ECO:0000303|PubMed:18465198} OS=Arabidopsis thaliana (Mouse-ear cress) ORFNames=T1D16.11 {ECO:0000312|EMBL:AAC1…	GO:0006633; fatty acid biosynthetic process; biological_process-GO:0016020; membrane; cellular_component-GO:0016747; transferase activity, transferring acyl groups other than amino-acyl groups; molecular_function	3-ketoacyl-CoA synthase 10 [Glycine soja]
chr10_124.19	sample.clean.counts_GATC.10	12396161	12396976	-	no KO assigned | (RefSeq) ethylene-responsive transcription factor TINY	GO:0006355	Ethylene-responsive transcription factor ERF018 {ECO:0000313|EMBL:KHN37224.1} OS=Glycine soja (Wild soybean) ORFNames=glysoja_046000 {ECO:0000313|EMBL:KHN37224.1} PE=4	Ethylene-responsive transcription factor ERF018 OS=Arabidopsis thaliana (Mouse-ear cress) Name=ERF018 OrderedLocusNames=At1g74930 ORFNames=F25A4.10, F9E10.22 PE=2	GO:0003700; transcription factor activity, sequence-specific DNA binding; molecular_function-GO:0006355; regulation of transcription, DNA-templated; biological_process	Ethylene-responsive transcription factor ERF018 [Glycine soja]
chr10_124.31	sample.clean.counts_GATC.10	12434727	12435758	-	no KO assigned | (RefSeq) myb-like protein I	NA	Uncharacterized protein {ECO:0000313|EMBL:KHN29659.1} OS=Glycine soja (Wild soybean) ORFNames=glysoja_016281 {ECO:0000313|EMBL:KHN29659.1} PE=4	NA	NA	PREDICTED: myb-like protein I, partial [Glycine max]
chr10_124.33	sample.clean.counts_GATC.10	12453640	12454881	-	no KO assigned | (RefSeq) F-box only protein 13-like		F-box only protein 13 {ECO:0000313|EMBL:KHN29657.1} OS=Glycine soja (Wild soybean) ORFNames=glysoja_016279 {ECO:0000313|EMBL:KHN29657.1} PE=4	F-box only protein 13 OS=Arabidopsis thaliana (Mouse-ear cress) Name=FBX13 OrderedLocusNames=At4g33160 ORFNames=F4I10.90 PE=2	GO:0005515; protein binding; molecular_function	F-box only protein 13 [Glycine soja]
chr10_125.0	sample.clean.counts_GATC.10	12550610	12550984	+	no KO assigned | (RefSeq) uncharacterized LOC100305509		Uncharacterized protein {ECO:0000313|EMBL:KHN29651.1} OS=Glycine soja (Wild soybean) ORFNames=glysoja_016273 {ECO:0000313|EMBL:KHN29651.1} PE=4	Protein GLUTAMINE DUMPER 3 Protein LESS SUSCEPTIBLE TO BSCTV 1 Short=Protein LBS1 OS=Arabidopsis thaliana (Mouse-ear cress) ORFNames=MRI1.4 PE=2	GO:0080143; regulation of amino acid export; biological_process	uncharacterized protein LOC100305509 [Glycine max]
chr10_125.14	sample.clean.counts_GATC.10	12532075	12537967	-	no KO assigned | (RefSeq) uncharacterized protein At1g32220, chloroplastic	NA	uncharacterized protein At1g32220, chloroplastic {ECO:0000313|RefSeq:XP_014501904.1} OS=Vigna radiata var. radiata (Mung bean) (Phaseolus aureus) Name=LOC106762477 {ECO:0000313|RefSeq:XP_014501904.1} PE=4	Uncharacterized protein At1g32220, chloroplastic Precursor OS=Arabidopsis thaliana (Mouse-ear cress) OrderedLocusNames=At1g32220 ORFNames=F3C3.2 PE=2	NA	PREDICTED: uncharacterized protein At1g32220, chloroplastic [Vigna radiata var. radiata]
chr10_125.15	sample.clean.counts_GATC.10	12571441	12575143	-	K17506 protein phosphatase 1L [EC:3.1.3.16] | (RefSeq) probable protein phosphatase 2C 59	GO:0004722-GO:0006470	Uncharacterized protein {ECO:0000313|EMBL:KHN29649.1} OS=Glycine soja (Wild soybean) ORFNames=glysoja_016271 {ECO:0000313|EMBL:KHN29649.1} PE=3	Probable protein phosphatase 2C 59 Short=AtPP2C59 EC=3.1.3.16 HopW1-1-interacting protein 2 Protein phosphatase 2C WIN2 Short=PP2C WIN2 OS=Arabidopsis thaliana (Mouse-ear cress) Name=WIN2 OrderedLocusNames=At4g31750 ORFNames=F28M20.60 PE=1	GO:0003824; catalytic activity; molecular_function-GO:0004722; protein serine/threonine phosphatase activity; molecular_function-GO:0006470; protein dephosphorylation; biological_process	PREDICTED: probable protein phosphatase 2C 59 [Glycine max] >XP_006578107.1 PREDICTED: probable protein phosphatase 2C 59 [Glycine max] >KHN29649.1 Hypothetical protein glysoja_016271 [Glycine soja] >KRH61629.1 hypothetical protein GLYMA_04G059000 [Glycine max] >KRH61630.1 hypothetical protein GLYMA_04G059000 [Glycine max]
chr10_125.5	sample.clean.counts_GATC.10	12558210	12559231	+	no KO assigned | (RefSeq) zinc finger protein CONSTANS-LIKE 4-like	GO:0008270	Constans {ECO:0000313|EMBL:AGZ15419.1} OS=Phaseolus vulgaris (Kidney bean) (French bean) PE=2	Zinc finger protein CONSTANS-LIKE 4 OS=Arabidopsis thaliana (Mouse-ear cress) Name=COL4 OrderedLocusNames=At5g24930 ORFNames=F6A4.140 PE=2	GO:0005515; protein binding; molecular_function-GO:0008270; zinc ion binding; molecular_function	constans [Phaseolus vulgaris]
chr10_125.7	sample.clean.counts_GATC.10	12490728	12496382	-	K11855 ubiquitin carboxyl-terminal hydrolase 36/42 [EC:3.4.19.12] | (RefSeq) ubiquitin carboxyl-terminal hydrolase 18-like	GO:0036459	Uncharacterized protein {ECO:0000313|EMBL:KRH61621.1, ECO:0000313|EnsemblPlants:GLYMA04G06170.1} OS=Glycine max (Soybean) (Glycine hispida) ORFNames=GLYMA_04G058300 {ECO:0000313|EMBL:KRH61621.1} PE=4	Ubiquitin carboxyl-terminal hydrolase 19 EC=3.4.19.12 Deubiquitinating enzyme 19 Short=AtUBP19 Ubiquitin thioesterase 19 Ubiquitin-specific-processing protease 19 OS=Arabidopsis thaliana (Mouse-ear cress) Name=UBP19 OrderedLocusNames=At2g24640 ORFNames=F25P17.6 PE=2	GO:0016579; protein deubiquitination; biological_process-GO:0036459; thiol-dependent ubiquitinyl hydrolase activity; molecular_function	PREDICTED: ubiquitin carboxyl-terminal hydrolase 18-like [Glycine max] >KRH61621.1 hypothetical protein GLYMA_04G058300 [Glycine max]
chr10_125.8	sample.clean.counts_GATC.10	12501693	12501803	-	NA	NA	NA	NA	NA	NA
chr10_125.9	sample.clean.counts_GATC.10	12523208	12524808	-	no KO assigned | (RefSeq) ankyrin-3-like		Uncharacterized protein {ECO:0000313|EMBL:KRH61624.1, ECO:0000313|EnsemblPlants:GLYMA04G06200.1} OS=Glycine max (Soybean) (Glycine hispida) ORFNames=GLYMA_04G058500 {ECO:0000313|EMBL:KRH61624.1} PE=4	Ankyrin repeat-containing protein BDA1 {ECO:0000305} Protein BIAN DA 1 {ECO:0000303|PubMed:22740615} OS=Arabidopsis thaliana (Mouse-ear cress) ORFNames=MRB17.11 {ECO:0000312|EMBL:BAB09340.1} PE=1	GO:0005515; protein binding; molecular_function	PREDICTED: ankyrin-3-like [Glycine max] >KRH61624.1 hypothetical protein GLYMA_04G058500 [Glycine max]
chr10_126.0	sample.clean.counts_GATC.10	12610126	12610926	+	no KO assigned | (RefSeq) protein ENHANCED DISEASE RESISTANCE 2-like	NA	Uncharacterized protein {ECO:0000313|EMBL:KRH52302.1, ECO:0000313|EnsemblPlants:GLYMA06G06340.1} OS=Glycine max (Soybean) (Glycine hispida) ORFNames=GLYMA_06G060000 {ECO:0000313|EMBL:KRH52302.1} PE=4	Protein ENHANCED DISEASE RESISTANCE 2-like OS=Arabidopsis thaliana (Mouse-ear cress) Name=EDR2L OrderedLocusNames=At5g45560 ORFNames=MFC19.23 PE=2	NA	PREDICTED: protein ENHANCED DISEASE RESISTANCE 2-like [Glycine max] >KRH52302.1 hypothetical protein GLYMA_06G060000 [Glycine max]
chr10_126.11	sample.clean.counts_GATC.10	12579756	12597682	-	K08869 aarF domain-containing kinase | (RefSeq) uncharacterized protein slr1919-like	NA	Uncharacterized protein {ECO:0000313|EMBL:KRH61631.1, ECO:0000313|EnsemblPlants:GLYMA04G06260.1} OS=Glycine max (Soybean) (Glycine hispida) ORFNames=GLYMA_04G059100 {ECO:0000313|EMBL:KRH61631.1} PE=4	Protein ACTIVITY OF BC1 COMPLEX KINASE 3, chloroplastic {ECO:0000303|PubMed:23673981} Short=ABC1-LIKE KINASE 3 {ECO:0000303|PubMed:23673981} EC=2.7.-.- {ECO:0000255|PROSITE-ProRule:PRU00159} EC=2.7.11.1 {ECO:0000269|PubMed:23632854} Protein REPRESSOR OF BDR1 {ECO:0000303|PubMed:25882344} Precursor OS=Arabidopsis thaliana (Mouse-ear cress) ORFNames=F20B17.3 {ECO:0000312|EMBL:AAF68128.1} PE=1	NA	PREDICTED: uncharacterized protein slr1919-like [Glycine max] >KRH61631.1 hypothetical protein GLYMA_04G059100 [Glycine max]
chr10_126.12	sample.clean.counts_GATC.10	12613322	12613633	-	K03253 translation initiation factor 3 subunit B | (RefSeq) hypothetical protein	GO:0003743-GO:0005852-GO:0006413-GO:0031369	Uncharacterized protein {ECO:0000313|EMBL:ESW08903.1} Fragment OS=Phaseolus vulgaris (Kidney bean) (French bean) ORFNames=PHAVU_009G0841001g {ECO:0000313|EMBL:ESW08903.1} PE=4	Eukaryotic translation initiation factor 3 subunit B {ECO:0000255|HAMAP-Rule:MF_03001} Short=eIF3b {ECO:0000255|HAMAP-Rule:MF_03001} eIF-3-eta {ECO:0000255|HAMAP-Rule:MF_03001} eIF3 p110 {ECO:0000255|HAMAP-Rule:MF_03001} OS=Nicotiana tabacum (Common tobacco) Name=TIF3B1 Synonyms=PRT1 PE=2	GO:0003723; RNA binding; molecular_function-GO:0003743; translation initiation factor activity; molecular_function-GO:0005852; eukaryotic translation initiation factor 3 complex; cellular_component-GO:0006413; translational initiation; biological_process-GO:0031369; translation initiation factor binding; molecular_function	hypothetical protein PHAVU_009G0841001g, partial [Phaseolus vulgaris] >ESW08903.1 hypothetical protein PHAVU_009G0841001g, partial [Phaseolus vulgaris]
chr10_126.13	sample.clean.counts_GATC.10	12641796	12645499	-	K17506 protein phosphatase 1L [EC:3.1.3.16] | (RefSeq) probable protein phosphatase 2C 59	GO:0004722-GO:0006470	Uncharacterized protein {ECO:0000313|EMBL:KHN29649.1} OS=Glycine soja (Wild soybean) ORFNames=glysoja_016271 {ECO:0000313|EMBL:KHN29649.1} PE=3	Probable protein phosphatase 2C 59 Short=AtPP2C59 EC=3.1.3.16 HopW1-1-interacting protein 2 Protein phosphatase 2C WIN2 Short=PP2C WIN2 OS=Arabidopsis thaliana (Mouse-ear cress) Name=WIN2 OrderedLocusNames=At4g31750 ORFNames=F28M20.60 PE=1	GO:0003824; catalytic activity; molecular_function-GO:0004722; protein serine/threonine phosphatase activity; molecular_function-GO:0006470; protein dephosphorylation; biological_process	PREDICTED: probable protein phosphatase 2C 59 [Glycine max] >XP_006578107.1 PREDICTED: probable protein phosphatase 2C 59 [Glycine max] >KHN29649.1 Hypothetical protein glysoja_016271 [Glycine soja] >KRH61629.1 hypothetical protein GLYMA_04G059000 [Glycine max] >KRH61630.1 hypothetical protein GLYMA_04G059000 [Glycine max]
chr10_126.16	sample.clean.counts_GATC.10	12650106	12668051	-	K08869 aarF domain-containing kinase | (RefSeq) uncharacterized protein slr1919-like	NA	Uncharacterized protein {ECO:0000313|EMBL:KRH61631.1, ECO:0000313|EnsemblPlants:GLYMA04G06260.1} OS=Glycine max (Soybean) (Glycine hispida) ORFNames=GLYMA_04G059100 {ECO:0000313|EMBL:KRH61631.1} PE=4	Protein ACTIVITY OF BC1 COMPLEX KINASE 3, chloroplastic {ECO:0000303|PubMed:23673981} Short=ABC1-LIKE KINASE 3 {ECO:0000303|PubMed:23673981} EC=2.7.-.- {ECO:0000255|PROSITE-ProRule:PRU00159} EC=2.7.11.1 {ECO:0000269|PubMed:23632854} Protein REPRESSOR OF BDR1 {ECO:0000303|PubMed:25882344} Precursor OS=Arabidopsis thaliana (Mouse-ear cress) ORFNames=F20B17.3 {ECO:0000312|EMBL:AAF68128.1} PE=1	NA	PREDICTED: uncharacterized protein slr1919-like [Glycine max] >KRH61631.1 hypothetical protein GLYMA_04G059100 [Glycine max]
chr10_126.17	sample.clean.counts_GATC.10	12683704	12687888	-	K03253 translation initiation factor 3 subunit B | (RefSeq) eukaryotic translation initiation factor 3 subunit B-like	GO:0003723-GO:0003743-GO:0005852-GO:0006413-GO:0031369	Eukaryotic translation initiation factor 3 subunit B {ECO:0000256|HAMAP-Rule:MF_03001, ECO:0000256|PIRNR:PIRNR036424, ECO:0000256|SAAS:SAAS00045181} Short=eIF3b {ECO:0000256|HAMAP-Rule:MF_03001, ECO:0000256|PIRNR:PIRNR036424} eIF-3-eta {ECO:0000256|HAMAP-Rule:MF_03001} eIF3 p110 {ECO:0000256|HAMAP-Rule:MF_03001} OS=Cajanus cajan (Pigeon pea) (Cajanus indicus) ORFNames=KK1_043450 {ECO:0000313|EMBL…	Eukaryotic translation initiation factor 3 subunit B {ECO:0000255|HAMAP-Rule:MF_03001} Short=eIF3b {ECO:0000255|HAMAP-Rule:MF_03001} eIF-3-eta {ECO:0000255|HAMAP-Rule:MF_03001} eIF3 p110 {ECO:0000255|HAMAP-Rule:MF_03001} OS=Nicotiana tabacum (Common tobacco) Name=TIF3B1 Synonyms=PRT1 PE=2	GO:0003676; nucleic acid binding; molecular_function-GO:0003723; RNA binding; molecular_function-GO:0003743; translation initiation factor activity; molecular_function-GO:0005852; eukaryotic translation initiation factor 3 complex; cellular_component-GO:0006413; translational initiation; biological_process-GO:0031369; translation initiation factor binding; molecular_function	eukaryotic translation initiation factor 3 subunit B [Arachis ipaensis]
chr10_126.2	sample.clean.counts_GATC.10	12624466	12624840	+	no KO assigned | (RefSeq) uncharacterized LOC100305509		Uncharacterized protein {ECO:0000313|EMBL:KHN29651.1} OS=Glycine soja (Wild soybean) ORFNames=glysoja_016273 {ECO:0000313|EMBL:KHN29651.1} PE=4	Protein GLUTAMINE DUMPER 3 Protein LESS SUSCEPTIBLE TO BSCTV 1 Short=Protein LBS1 OS=Arabidopsis thaliana (Mouse-ear cress) ORFNames=MRI1.4 PE=2	GO:0080143; regulation of amino acid export; biological_process	uncharacterized protein LOC100305509 [Glycine max]
chr10_126.7	sample.clean.counts_GATC.10	12631801	12632828	+	no KO assigned | (RefSeq) hypothetical protein	GO:0008270	Constans {ECO:0000313|EMBL:AGZ15419.1} OS=Phaseolus vulgaris (Kidney bean) (French bean) PE=2	Zinc finger protein CONSTANS-LIKE 4 OS=Arabidopsis thaliana (Mouse-ear cress) Name=COL4 OrderedLocusNames=At5g24930 ORFNames=F6A4.140 PE=2	GO:0005515; protein binding; molecular_function-GO:0008270; zinc ion binding; molecular_function	constans [Phaseolus vulgaris]
chr10_126.9	sample.clean.counts_GATC.10	12680488	12681288	+	no KO assigned | (RefSeq) protein ENHANCED DISEASE RESISTANCE 2-like	NA	Uncharacterized protein {ECO:0000313|EMBL:KRH52302.1, ECO:0000313|EnsemblPlants:GLYMA06G06340.1} OS=Glycine max (Soybean) (Glycine hispida) ORFNames=GLYMA_06G060000 {ECO:0000313|EMBL:KRH52302.1} PE=4	Protein ENHANCED DISEASE RESISTANCE 2-like OS=Arabidopsis thaliana (Mouse-ear cress) Name=EDR2L OrderedLocusNames=At5g45560 ORFNames=MFC19.23 PE=2	NA	PREDICTED: protein ENHANCED DISEASE RESISTANCE 2-like [Glycine max] >KRH52302.1 hypothetical protein GLYMA_06G060000 [Glycine max]
chr10_127.0	sample.clean.counts_GATC.10	12698888	12701172	+	no KO assigned | (RefSeq) protein TIC 55, chloroplastic	GO:0016491-GO:0051537-GO:0055114	Uncharacterized protein {ECO:0000313|EMBL:KRH61640.1, ECO:0000313|EnsemblPlants:GLYMA04G06320.1} OS=Glycine max (Soybean) (Glycine hispida) ORFNames=GLYMA_04G059800 {ECO:0000313|EMBL:KRH61640.1} PE=4	Protein TIC 55, chloroplastic Rieske iron-sulfur protein TIC55 Translocon at the inner envelope membrane of chloroplasts 55 Short=PsTIC55 Precursor OS=Pisum sativum (Garden pea) Name=TIC55 PE=1	GO:0010277; chlorophyllide a oxygenase [overall] activity; molecular_function-GO:0016491; oxidoreductase activity; molecular_function-GO:0051537; 2 iron, 2 sulfur cluster binding; molecular_function-GO:0055114; oxidation-reduction process; biological_process	PREDICTED: protein TIC 55, chloroplastic [Glycine max] >KRH61640.1 hypothetical protein GLYMA_04G059800 [Glycine max]
chr10_127.1	sample.clean.counts_GATC.10	12708459	12708761	+	K17278 membrane-associated progesterone receptor component | (RefSeq) probable steroid-binding protein 3	NA	Uncharacterized protein {ECO:0000313|EMBL:KRH61642.1, ECO:0000313|EnsemblPlants:GLYMA04G06340.1} OS=Glycine max (Soybean) (Glycine hispida) ORFNames=GLYMA_04G060000 {ECO:0000313|EMBL:KRH61642.1} PE=3	Probable steroid-binding protein 3 Short=AtMP3 Membrane-associated progesterone-binding protein 2 {ECO:0000303|Ref.5} Short=AtMAPR2 {ECO:0000303|Ref.5} OS=Arabidopsis thaliana (Mouse-ear cress) OrderedLocusNames=At2g24940 ORFNames=F27C12.14 PE=1	NA	PREDICTED: probable steroid-binding protein 3 [Glycine max] >KRH61642.1 hypothetical protein GLYMA_04G060000 [Glycine max]
chr10_127.11	sample.clean.counts_GATC.10	12785588	12789251	+	K16860 phospholipase D3/4 [EC:3.1.4.4] | (RefSeq) phospholipase D Z-like		Uncharacterized protein {ECO:0000313|EMBL:KRH52325.1, ECO:0000313|EnsemblPlants:GLYMA06G06475.1} OS=Glycine max (Soybean) (Glycine hispida) ORFNames=GLYMA_06G061500 {ECO:0000313|EMBL:KRH52325.1} PE=4	NA	GO:0003824; catalytic activity; molecular_function	PREDICTED: phospholipase D Z-like [Glycine max] >KRH52325.1 hypothetical protein GLYMA_06G061500 [Glycine max]
chr10_127.12	sample.clean.counts_GATC.10	12690046	12691981	-	K00430 peroxidase [EC:1.11.1.7] | (RefSeq) peroxidase 18-like	GO:0006979-GO:0020037-GO:0055114	Peroxidase {ECO:0000256|RuleBase:RU362060, ECO:0000256|SAAS:SAAS00709852} EC=1.11.1.7 {ECO:0000256|RuleBase:RU362060, ECO:0000256|SAAS:SAAS00709852} OS=Glycine max (Soybean) (Glycine hispida) ORFNames=GLYMA_06G060100 {ECO:0000313|EMBL:KRH52303.1} PE=3	Peroxidase 46 Short=Atperox P46 EC=1.11.1.7 ATP48 Precursor OS=Arabidopsis thaliana (Mouse-ear cress) ORFNames=F28M20.50 PE=3	GO:0004601; peroxidase activity; molecular_function-GO:0006979; response to oxidative stress; biological_process-GO:0020037; heme binding; molecular_function-GO:0055114; oxidation-reduction process; biological_process	PREDICTED: peroxidase 18-like [Glycine max] >KRH52303.1 hypothetical protein GLYMA_06G060100 [Glycine max]
chr10_127.17	sample.clean.counts_GATC.10	12696022	12697964	-	K18328 lariat debranching enzyme [EC:3.1.-.-] | (RefSeq) lariat debranching enzyme-like	GO:0016787-GO:0016788	Uncharacterized protein {ECO:0000313|EMBL:KRH61639.1, ECO:0000313|EnsemblPlants:GLYMA04G06310.1} OS=Glycine max (Soybean) (Glycine hispida) ORFNames=GLYMA_04G059700 {ECO:0000313|EMBL:KRH61639.1} PE=4	Lariat debranching enzyme Short=AtDBR1 EC=3.1.-.- OS=Arabidopsis thaliana (Mouse-ear cress) Name=DBR1 OrderedLocusNames=At4g31770 ORFNames=F28M20.40 PE=2	GO:0006397; mRNA processing; biological_process-GO:0016787; hydrolase activity; molecular_function-GO:0016788; hydrolase activity, acting on ester bonds; molecular_function	PREDICTED: lariat debranching enzyme-like [Glycine max] >KRH61639.1 hypothetical protein GLYMA_04G059700 [Glycine max]
chr10_127.18	sample.clean.counts_GATC.10	12702212	12702533	-	no KO assigned | (RefSeq) chaperone protein DnaJ	NA	Uncharacterized protein {ECO:0000313|EMBL:BAT78067.1} OS=Vigna angularis var. angularis ORFNames=VIGAN_02070300 {ECO:0000313|EMBL:BAT78067.1} PE=4	NA	NA	PREDICTED: chaperone protein DnaJ [Vigna angularis] >BAT78067.1 hypothetical protein VIGAN_02070300 [Vigna angularis var. angularis]
chr10_127.19	sample.clean.counts_GATC.10	12728820	12730665	-	no KO assigned | (RefSeq) enhancer of rudimentary homolog	GO:0045747	Enhancer of rudimentary homolog {ECO:0000256|PIRNR:PIRNR016393} OS=Glycine max (Soybean) (Glycine hispida) PE=3	Enhancer of rudimentary homolog OS=Arabidopsis thaliana (Mouse-ear cress) OrderedLocusNames=At5g10810 ORFNames=T30N20_80 PE=3	GO:0006221; pyrimidine nucleotide biosynthetic process; biological_process-GO:0045747; positive regulation of Notch signaling pathway; biological_process	PREDICTED: enhancer of rudimentary homolog [Glycine max]
chr10_127.20	sample.clean.counts_GATC.10	12747348	12750689	-	no KO assigned | (RefSeq) pentatricopeptide repeat-containing protein At4g31850, chloroplastic	NA	Pentatricopeptide repeat-containing protein, chloroplastic {ECO:0000313|EMBL:KHN07014.1} EC=3.4.24.- {ECO:0000313|EMBL:KHN07014.1} EC=3.6.4.3 {ECO:0000313|EMBL:KHN07014.1} OS=Glycine soja (Wild soybean) ORFNames=glysoja_023197 {ECO:0000313|EMBL:KHN07014.1} PE=4	Pentatricopeptide repeat-containing protein At4g31850, chloroplastic Protein PROTON GRADIENT REGULATION 3 Precursor OS=Arabidopsis thaliana (Mouse-ear cress) Name=PGR3 OrderedLocusNames=At4g31850 ORFNames=F11C18.50 PE=1	NA	Pentatricopeptide repeat-containing protein, chloroplastic [Glycine soja]
chr10_127.21	sample.clean.counts_GATC.10	12755191	12757695	-	K01952 phosphoribosylformylglycinamidine synthase [EC:6.3.5.3] | (RefSeq) probable phosphoribosylformylglycinamidine synthase, chloroplastic/mitochondrial	NA	Putative phosphoribosylformylglycinamidine synthase, chloroplastic/mitochondrial {ECO:0000313|EMBL:KHN07581.1} EC=6.3.5.3 {ECO:0000313|EMBL:KHN07581.1} OS=Glycine soja (Wild soybean) ORFNames=glysoja_019688 {ECO:0000313|EMBL:KHN07581.1} PE=3	Probable phosphoribosylformylglycinamidine synthase, chloroplastic/mitochondrial Short=FGAM synthase Short=FGAMS EC=6.3.5.3 Formylglycinamide ribonucleotide amidotransferase Short=FGAR amidotransferase Short=FGAR-AT Formylglycinamide ribotide amidotransferase Precursor OS=Arabidopsis thaliana (Mouse-ear cress) OrderedLocusNames=At1g74260 ORFNames=F1O17.7 PE=2	NA	probable phosphoribosylformylglycinamidine synthase, chloroplastic/mitochondrial [Cajanus cajan] >XP_020207414.1 probable phosphoribosylformylglycinamidine synthase, chloroplastic/mitochondrial [Cajanus cajan]
chr10_127.25	sample.clean.counts_GATC.10	12768982	12769234	-	NA	NA	NA	NA	NA	NA
chr10_127.3	sample.clean.counts_GATC.10	12721866	12722060	+	NA	NA	LINE-1 reverse transcriptase isogeny {ECO:0000313|EMBL:KYP66749.1} Fragment OS=Cajanus cajan (Pigeon pea) (Cajanus indicus) ORFNames=KK1_013057 {ECO:0000313|EMBL:KYP66749.1} PE=4	NA	NA	LINE-1 reverse transcriptase isogeny, partial [Cajanus cajan]
chr10_127.30	sample.clean.counts_GATC.10	12771532	12775350	-	K17086 transmembrane 9 superfamily member 2/4 | (RefSeq) transmembrane 9 superfamily member 8-like		Transmembrane 9 superfamily member {ECO:0000256|RuleBase:RU363079} OS=Glycine max (Soybean) (Glycine hispida) ORFNames=GLYMA_04G060700 {ECO:0000313|EMBL:KRH61658.1} PE=3	Transmembrane 9 superfamily member 8 {ECO:0000305} Endomembrane protein 1 {ECO:0000303|PubMed:22570441} Transmembrane nine protein 8 {ECO:0000303|PubMed:20681974} Short=AtTMN8 {ECO:0000303|PubMed:20681974} Precursor OS=Arabidopsis thaliana (Mouse-ear cress) ORFNames=T30N20_110 {ECO:0000312|EMBL:CAB96839.1} PE=2	GO:0016021; integral component of membrane; cellular_component	PREDICTED: transmembrane 9 superfamily member 8-like [Glycine max] >KRH61658.1 hypothetical protein GLYMA_04G060700 [Glycine max]
chr10_127.4	sample.clean.counts_GATC.10	12739102	12744214	+	K17499 protein phosphatase 1G [EC:3.1.3.16] | (RefSeq) hypothetical protein	GO:0004722-GO:0006470	Uncharacterized protein {ECO:0000313|EMBL:KHN29636.1} OS=Glycine soja (Wild soybean) ORFNames=glysoja_016258 {ECO:0000313|EMBL:KHN29636.1} PE=3	Probable protein phosphatase 2C 60 Short=AtPP2C60 EC=3.1.3.16 OS=Arabidopsis thaliana (Mouse-ear cress) OrderedLocusNames=At4g31860 ORFNames=F11C18.60 PE=2	GO:0003824; catalytic activity; molecular_function-GO:0004722; protein serine/threonine phosphatase activity; molecular_function-GO:0006470; protein dephosphorylation; biological_process	probable protein phosphatase 2C 60 isoform X1 [Cajanus cajan] >XP_020237877.1 probable protein phosphatase 2C 60 isoform X2 [Cajanus cajan]
chr10_127.7	sample.clean.counts_GATC.10	12761898	12763163	+	K12592 exosome complex protein LRP1 | (RefSeq) nuclear nucleic acid-binding protein C1D	NA	Nuclear nucleic acid-binding protein C1D {ECO:0000313|EMBL:KHN07015.1} OS=Glycine soja (Wild soybean) ORFNames=glysoja_023198 {ECO:0000313|EMBL:KHN07015.1} PE=4	NA	NA	Nuclear nucleic acid-binding protein C1D [Glycine soja]
chr10_127.9	sample.clean.counts_GATC.10	12781293	12784013	+	no KO assigned | (RefSeq) BTB/POZ domain-containing protein NPY1-like	GO:0060918-GO:0099402	BTB/POZ domain-containing protein NPY1 {ECO:0000313|EMBL:KHN29631.1} OS=Glycine soja (Wild soybean) ORFNames=glysoja_016253 {ECO:0000313|EMBL:KHN29631.1} PE=3	BTB/POZ domain-containing protein NPY1 Protein ENHANCER OF PINOID Protein MACCHI-BOU 4 Protein NAKED PINS IN YUC MUTANTS 1 OS=Arabidopsis thaliana (Mouse-ear cress) ORFNames=F11C18.20 PE=2	GO:0005515; protein binding; molecular_function-GO:0060918; auxin transport; biological_process-GO:0099402; plant organ development; biological_process	BTB/POZ domain-containing protein NPY1 [Glycine soja]
chr10_128.0	sample.clean.counts_GATC.10	12832863	12833153	+	no KO assigned | (RefSeq) endonuclease/exonuclease/phosphatase family protein	NA	Endonuclease/exonuclease/phosphatase family protein {ECO:0000313|EMBL:KEH27575.1} OS=Medicago truncatula (Barrel medic) (Medicago tribuloides) OrderedLocusNames=MTR_5g021380 {ECO:0000313|EMBL:KEH27575.1} PE=4	NA	NA	hypothetical protein TSUD_244350 [Trifolium subterraneum]
chr10_128.14	sample.clean.counts_GATC.10	12808102	12810406	-	no KO assigned | (RefSeq) protein POLAR LOCALIZATION DURING ASYMMETRIC DIVISION AND REDISTRIBUTION		Uncharacterized protein {ECO:0000313|EMBL:KRH61667.1, ECO:0000313|EnsemblPlants:GLYMA04G06460.1} OS=Glycine max (Soybean) (Glycine hispida) ORFNames=GLYMA_04G061200 {ECO:0000313|EMBL:KRH61667.1} PE=4	Protein POLAR LOCALIZATION DURING ASYMMETRIC DIVISION AND REDISTRIBUTION OS=Arabidopsis thaliana (Mouse-ear cress) Name=POLAR OrderedLocusNames=At4g31805 ORFNames=F28M20 PE=2	GO:0008356; asymmetric cell division; biological_process	PREDICTED: protein POLAR LOCALIZATION DURING ASYMMETRIC DIVISION AND REDISTRIBUTION isoform X1 [Glycine max] >KRH61667.1 hypothetical protein GLYMA_04G061200 [Glycine max]
chr10_128.15	sample.clean.counts_GATC.10	12841782	12843198	-	no KO assigned | (RefSeq) WRKY17; WRKY17 protein	GO:0006355-GO:0043565	Putative WRKY transcription factor 40 {ECO:0000313|EMBL:KHN07023.1} OS=Glycine soja (Wild soybean) ORFNames=glysoja_023206 {ECO:0000313|EMBL:KHN07023.1} PE=4	Probable WRKY transcription factor 40 WRKY DNA-binding protein 40 OS=Arabidopsis thaliana (Mouse-ear cress) Name=WRKY40 OrderedLocusNames=At1g80840 ORFNames=F23A5.19 PE=1	GO:0003700; transcription factor activity, sequence-specific DNA binding; molecular_function-GO:0006355; regulation of transcription, DNA-templated; biological_process-GO:0043565; sequence-specific DNA binding; molecular_function	WRKY17 protein [Glycine max]
chr10_128.18	sample.clean.counts_GATC.10	12865462	12866772	-	K07198 5'-AMP-activated protein kinase, catalytic alpha subunit [EC:2.7.11.11] | (RefSeq) CBL-interacting serine/threonine-protein kinase 25	GO:0005524-GO:0006468-GO:0007165	Non-specific serine/threonine protein kinase {ECO:0000256|SAAS:SAAS00351747} EC=2.7.11.1 {ECO:0000256|SAAS:SAAS00351747} OS=Vigna radiata var. radiata (Mung bean) (Phaseolus aureus) Name=LOC106762424 {ECO:0000313|RefSeq:XP_014501815.1} PE=3	CBL-interacting serine/threonine-protein kinase 25 EC=2.7.11.1 SNF1-related kinase 3.25 SOS2-like protein kinase PKS25 OS=Arabidopsis thaliana (Mouse-ear cress) ORFNames=T11H3.120 PE=2	GO:0004672; protein kinase activity; molecular_function-GO:0005524; ATP binding; molecular_function-GO:0006468; protein phosphorylation; biological_process-GO:0007165; signal transduction; biological_process	PREDICTED: CBL-interacting serine/threonine-protein kinase 25 [Vigna radiata var. radiata]
chr10_128.2	sample.clean.counts_GATC.10	12791511	12797072	-	K16252 DNA-directed RNA polymerase IV and V subunit 2 [EC:2.7.7.6] | (RefSeq) DNA-directed RNA polymerases IV and V subunit 2-like	GO:0003899-GO:0006351-GO:0032549	DNA-directed RNA polymerase subunit beta {ECO:0000256|RuleBase:RU363031} EC=2.7.7.6 {ECO:0000256|RuleBase:RU363031} OS=Glycine soja (Wild soybean) ORFNames=glysoja_016251 {ECO:0000313|EMBL:KHN29629.1} PE=3	DNA-directed RNA polymerases IV and V subunit 2 EC=2.7.7.6 DNA-directed RNA polymerase D subunit 2a Short=AtNRPD2a Short=Nuclear RNA polymerase D 2a Nuclear RNA polymerase E 2 Protein DEFECTIVE IN MERISTEM SILENCING 2 Protein DEFECTIVE IN RNA-DIRECTED DNA METHYLATION 2 RNA polymerase IV subunit 2a Short=POL IV 2a OS=Arabidopsis thaliana (Mouse-ear cress) OrderedLocusNames=At3g23780 ORFNames=MYM9.…	GO:0003677; DNA binding; molecular_function-GO:0003899; DNA-directed 5'-3' RNA polymerase activity; molecular_function-GO:0006351; transcription, DNA-templated; biological_process-GO:0032549; ribonucleoside binding; molecular_function	DNA-directed RNA polymerase D subunit 2a [Glycine soja]
chr10_128.9	sample.clean.counts_GATC.10	12800736	12803063	-	K01850 chorismate mutase [EC:5.4.99.5] | (RefSeq) chorismate mutase 2-like	GO:0009073	Chorismate mutase {ECO:0000256|PIRNR:PIRNR017318} EC=5.4.99.5 {ECO:0000256|PIRNR:PIRNR017318} OS=Glycine soja (Wild soybean) ORFNames=glysoja_016250 {ECO:0000313|EMBL:KHN29628.1} PE=4	Chorismate mutase 2 Short=AtCM2 EC=5.4.99.5 CM-2 OS=Arabidopsis thaliana (Mouse-ear cress) Name=CM2 OrderedLocusNames=At5g10870 ORFNames=T30N20.140 PE=1	GO:0004106; chorismate mutase activity; molecular_function-GO:0009073; aromatic amino acid family biosynthetic process; biological_process	Chorismate mutase, chloroplastic [Glycine soja]
chr10_129.0	sample.clean.counts_GATC.10	12880979	12889982	+	K03130 transcription initiation factor TFIID subunit 5 | (RefSeq) hypothetical protein	GO:0005669	Uncharacterized protein {ECO:0000313|EMBL:ESW08944.1} OS=Phaseolus vulgaris (Kidney bean) (French bean) ORFNames=PHAVU_009G087600g {ECO:0000313|EMBL:ESW08944.1} PE=4	Transcription initiation factor TFIID subunit 5 TBP-associated factor 5 Short=AtTAF5 OS=Arabidopsis thaliana (Mouse-ear cress) Name=TAF5 OrderedLocusNames=At5g25150 ORFNames=F21J6 PE=1	GO:0005515; protein binding; molecular_function-GO:0005669; transcription factor TFIID complex; cellular_component	hypothetical protein PHAVU_009G087600g [Phaseolus vulgaris] >ESW08944.1 hypothetical protein PHAVU_009G087600g [Phaseolus vulgaris]
chr10_129.1	sample.clean.counts_GATC.10	12946723	12950543	+	no KO assigned | (RefSeq) stromal cell-derived factor 2-like protein-like		Putative uncharacterized protein {ECO:0000313|EMBL:ACU24458.1} OS=Glycine max (Soybean) (Glycine hispida) ORFNames=GLYMA_04G061900 {ECO:0000313|EMBL:KRH61684.1} PE=2	Stromal cell-derived factor 2-like protein Short=AtSDF2 Short=SDF2-like protein Precursor OS=Arabidopsis thaliana (Mouse-ear cress) Name=SDF2 OrderedLocusNames=At2g25110 ORFNames=F13D4.70 PE=1	GO:0016020; membrane; cellular_component	PREDICTED: uncharacterized protein LOC100811638 isoform X1 [Glycine max] >ACU24458.1 unknown [Glycine max] >KRH61684.1 hypothetical protein GLYMA_04G061900 [Glycine max]
chr10_129.10	sample.clean.counts_GATC.10	12956698	12958265	-	no KO assigned | (RefSeq) U-box domain-containing protein 4-like		Uncharacterized protein {ECO:0000313|EMBL:KRH52353.1, ECO:0000313|EnsemblPlants:GLYMA06G06670.1} OS=Glycine max (Soybean) (Glycine hispida) ORFNames=GLYMA_06G063000 {ECO:0000313|EMBL:KRH52353.1} PE=4	U-box domain-containing protein 4 EC=2.3.2.27 Plant U-box protein 4 RING-type E3 ubiquitin transferase PUB4 {ECO:0000305} OS=Arabidopsis thaliana (Mouse-ear cress) Name=PUB4 OrderedLocusNames=At2g23140 ORFNames=T20D16.23 PE=1	GO:0005515; protein binding; molecular_function	PREDICTED: U-box domain-containing protein 4-like [Glycine max] >KRH52353.1 hypothetical protein GLYMA_06G063000 [Glycine max]
chr10_129.11	sample.clean.counts_GATC.10	12978908	12985357	-	K03695 ATP-dependent Clp protease ATP-binding subunit ClpB | (RefSeq) chaperone protein ClpB4, mitochondrial		chaperone protein ClpB4, mitochondrial isoform X1 {ECO:0000313|RefSeq:XP_014501091.1, ECO:0000313|RefSeq:XP_014501092.1} OS=Vigna radiata var. radiata (Mung bean) (Phaseolus aureus) ECO:0000313|RefSeq:XP_014501092.1} PE=3	Chaperone protein ClpB4, mitochondrial ATP-dependent Clp protease ATP-binding subunit ClpB homolog 4 Casein lytic proteinase B4 Precursor OS=Arabidopsis thaliana (Mouse-ear cress) ORFNames=F13D4.100 PE=2	GO:0005524; ATP binding; molecular_function	PREDICTED: chaperone protein ClpB4, mitochondrial isoform X1 [Vigna radiata var. radiata] >XP_014501092.1 PREDICTED: chaperone protein ClpB4, mitochondrial isoform X1 [Vigna radiata var. radiata]
chr10_129.2	sample.clean.counts_GATC.10	12972169	12974442	+	no KO assigned | (RefSeq) pentatricopeptide repeat-containing protein At4g39952, mitochondrial	NA	Uncharacterized protein {ECO:0000313|EMBL:KRH61687.1, ECO:0000313|EnsemblPlants:GLYMA04G06600.1} OS=Glycine max (Soybean) (Glycine hispida) ORFNames=GLYMA_04G062100 {ECO:0000313|EMBL:KRH61687.1} PE=4	Pentatricopeptide repeat-containing protein At4g39952, mitochondrial Precursor OS=Arabidopsis thaliana (Mouse-ear cress) Name=PCMP-E98 OrderedLocusNames=At4g39952 ORFNames=T5J17.13 PE=2	NA	PREDICTED: pentatricopeptide repeat-containing protein At4g39952, mitochondrial [Glycine max] >XP_003522424.2 PREDICTED: pentatricopeptide repeat-containing protein At4g39952, mitochondrial [Glycine max] >XP_006578123.1 PREDICTED: pentatricopeptide repeat-containing protein At4g39952, mitochondrial [Glycine max] >XP_014629978.1 PREDICTED: pentatricopeptide repeat-containing protein At4g39952, mit…
chr10_13.0	sample.clean.counts_GATC.10	1343017	1343391	-	no KO assigned | (RefSeq) BON1-associated protein 2-like	NA	Uncharacterized protein {ECO:0000313|EMBL:KRH65138.1} OS=Glycine max (Soybean) (Glycine hispida) ORFNames=GLYMA_03G016300 {ECO:0000313|EMBL:KRH65138.1} PE=4	BON1-associated protein 2 Protein BON1-ASSOCIATED PROTEIN 1-LIKE OS=Arabidopsis thaliana (Mouse-ear cress) ORFNames=F4I18.26 PE=1	NA	BON1-associated protein 2 [Glycine soja]
chr10_130.0	sample.clean.counts_GATC.10	13012639	13013460	+	K12581 CCR4-NOT transcription complex subunit 7/8 | (RefSeq) probable CCR4-associated factor 1 homolog 7	GO:0030014	probable CCR4-associated factor 1 homolog 7 {ECO:0000313|RefSeq:XP_014498435.1} OS=Vigna radiata var. radiata (Mung bean) (Phaseolus aureus) Name=LOC106759661 {ECO:0000313|RefSeq:XP_014498435.1} PE=4	Probable CCR4-associated factor 1 homolog 7 EC=3.1.13.4 OS=Arabidopsis thaliana (Mouse-ear cress) Name=CAF1-7 OrderedLocusNames=At2g32070 ORFNames=F22D22.18 PE=2	GO:0004535; poly(A)-specific ribonuclease activity; molecular_function-GO:0030014; CCR4-NOT complex; cellular_component	PREDICTED: probable CCR4-associated factor 1 homolog 7 [Vigna radiata var. radiata]
chr10_130.11	sample.clean.counts_GATC.10	13064518	13065054	+	no KO assigned | (RefSeq) zinc finger protein 1-like		Uncharacterized protein {ECO:0000313|EMBL:KRH52363.1} OS=Glycine max (Soybean) (Glycine hispida) ORFNames=GLYMA_06G063700 {ECO:0000313|EMBL:KRH52363.1} PE=4	Zinc finger protein 1 {ECO:0000305} Short=AtZFP1 {ECO:0000303|PubMed:8980531} OS=Arabidopsis thaliana (Mouse-ear cress) ORFNames=F23A5.8 PE=2	GO:0003676; nucleic acid binding; molecular_function	hypothetical protein GLYMA_06G063700 [Glycine max]
chr10_130.14	sample.clean.counts_GATC.10	13081893	13084936	+	no KO assigned | (RefSeq) deSI-like protein At4g17486	NA	UPF0326 protein At4g17486 family {ECO:0000313|EMBL:KYP70276.1} OS=Cajanus cajan (Pigeon pea) (Cajanus indicus) {ECO:0000313|EMBL:KYP70276.1} PE=4	DeSI-like protein At4g17486 EC=3.4.-.- OS=Arabidopsis thaliana (Mouse-ear cress) OrderedLocusNames=At4g17486 ORFNames=dl4780c, FCAALL.234 PE=2	NA	deSI-like protein At4g17486 [Cajanus cajan] >XP_020212588.1 deSI-like protein At4g17486 [Cajanus cajan] >KYP70241.1 UPF0326 protein At4g17486 family [Cajanus cajan] >KYP70276.1 UPF0326 protein At4g17486 family [Cajanus cajan]
chr10_130.17	sample.clean.counts_GATC.10	13006146	13006898	-	no KO assigned | (RefSeq) protein FAR1-RELATED SEQUENCE 6-like		Protein FAR1-RELATED SEQUENCE 5 {ECO:0000313|EMBL:KYP41154.1} Fragment OS=Cajanus cajan (Pigeon pea) (Cajanus indicus) ORFNames=KK1_037493 {ECO:0000313|EMBL:KYP41154.1} PE=4	Protein FAR1-RELATED SEQUENCE 6 OS=Arabidopsis thaliana (Mouse-ear cress) Name=FRS6 OrderedLocusNames=At1g52520 ORFNames=F6D8.26 PE=2	GO:0006355; regulation of transcription, DNA-templated; biological_process	Protein FAR1-RELATED SEQUENCE 5, partial [Cajanus cajan]
chr10_130.18	sample.clean.counts_GATC.10	13049842	13053002	-	no KO assigned | (RefSeq) two-component response regulator ARR12-like		Two-component response regulator {ECO:0000256|PIRNR:PIRNR036392} OS=Glycine max (Soybean) (Glycine hispida) ORFNames=GLYMA_04G062500 {ECO:0000313|EMBL:KRH61694.1} PE=4	Two-component response regulator ORR23 {ECO:0000305} OsRRB5 {ECO:0000303|PubMed:16891544} OS=Oryza sativa subsp. japonica (Rice) OsJ_08721 {ECO:0000312|EMBL:EEE57977.1} PE=2	GO:0000160; phosphorelay signal transduction system; biological_process	PREDICTED: two-component response regulator ARR12-like isoform X1 [Glycine max] >KRH61694.1 hypothetical protein GLYMA_04G062500 [Glycine max]
chr10_130.8	sample.clean.counts_GATC.10	13017289	13026029	+	no KO assigned | (RefSeq) CHD3-type chromatin-remodeling factor PICKLE-like	GO:0005524	CHD3-type chromatin-remodeling factor PICKLE {ECO:0000313|EMBL:KHN29616.1} EC=2.7.11.1 {ECO:0000313|EMBL:KHN29616.1} EC=3.6.4.12 {ECO:0000313|EMBL:KHN29616.1} OS=Glycine soja (Wild soybean) ORFNames=glysoja_016238 {ECO:0000313|EMBL:KHN29616.1} PE=4	CHD3-type chromatin-remodeling factor PICKLE EC=3.6.4.- Protein CHROMATIN REMODELING 6 {ECO:0000303|PubMed:16547115} Short=AtCHR6 Protein GYMNOS OS=Arabidopsis thaliana (Mouse-ear cress) OrderedLocusNames=At2g25170 ORFNames=F13D4.130 PE=1	GO:0005506; iron ion binding; molecular_function-GO:0005524; ATP binding; molecular_function	CHD3-type chromatin-remodeling factor PICKLE [Glycine soja]
chr10_131.0	sample.clean.counts_GATC.10	13141804	13141988	+	K02924 large subunit ribosomal protein L39e | (RefSeq) 60S ribosomal protein L39-3	GO:0005840-GO:0006412	Uncharacterized protein {ECO:0000313|EMBL:KQK19296.1} OS=Brachypodium distachyon (Purple false brome) (Trachynia distachya) ORFNames=BRADI_1g47501 {ECO:0000313|EMBL:KQK19296.1} PE=4	60S ribosomal protein L39-3 OS=Oryza sativa subsp. japonica (Rice) ORFNames=OsJ_20351, OSJNBa0035I03.41, OSJNBb0019L07.23 PE=3	GO:0003735; structural constituent of ribosome; molecular_function-GO:0005840; ribosome; cellular_component-GO:0006412; translation; biological_process	hypothetical protein BRADI_1g47501 [Brachypodium distachyon]
chr10_131.1	sample.clean.counts_GATC.10	13169645	13174848	+	no KO assigned | (RefSeq) uncharacterized LOC100527074		Uncharacterized protein {ECO:0000313|EMBL:KRH61705.1, ECO:0000313|EnsemblPlants:GLYMA04G06740.1} OS=Glycine max (Soybean) (Glycine hispida) ORFNames=GLYMA_04G063400 {ECO:0000313|EMBL:KRH61705.1} PE=4	NA	GO:0006355; regulation of transcription, DNA-templated; biological_process	PREDICTED: uncharacterized protein LOC100527074 [Glycine max] >KRH61705.1 hypothetical protein GLYMA_04G063400 [Glycine max]
chr10_131.10	sample.clean.counts_GATC.10	13130894	13131883	-	no KO assigned | (RefSeq) protein PPLZ02	GO:0006355	Protein PPLZ02 {ECO:0000313|EMBL:KHN07039.1} OS=Glycine soja (Wild soybean) ORFNames=glysoja_023222 {ECO:0000313|EMBL:KHN07039.1} PE=4	Protein PPLZ02 OS=Lupinus polyphyllus (Large-leaved lupine) Name=PPLZ02 PE=2	GO:0003700; transcription factor activity, sequence-specific DNA binding; molecular_function-GO:0006355; regulation of transcription, DNA-templated; biological_process	Protein PPLZ02 [Glycine soja]
chr10_131.14	sample.clean.counts_GATC.10	13144793	13145623	-	no KO assigned | (RefSeq) uncharacterized LOC100784262	NA	Uncharacterized protein {ECO:0000313|EMBL:KRH52369.1, ECO:0000313|EnsemblPlants:GLYMA06G06800.1} OS=Glycine max (Soybean) (Glycine hispida) ORFNames=GLYMA_06G064300 {ECO:0000313|EMBL:KRH52369.1} PE=4	NA	NA	PREDICTED: uncharacterized protein LOC100784262 [Glycine max]
chr10_131.15	sample.clean.counts_GATC.10	13151737	13151925	-	no KO assigned | (RefSeq) probable receptor-like protein kinase At1g80640	GO:0005524-GO:0006468	Uncharacterized protein {ECO:0000313|EMBL:BAT78089.1} OS=Vigna angularis var. angularis ORFNames=VIGAN_02072900 {ECO:0000313|EMBL:BAT78089.1} PE=4	Cysteine-rich receptor-like protein kinase 11 Short=Cysteine-rich RLK11 EC=2.7.11.- Receptor-like protein kinase 3 Precursor OS=Arabidopsis thaliana (Mouse-ear cress) ORFNames=F21P8.80 PE=2	GO:0004672; protein kinase activity; molecular_function-GO:0005524; ATP binding; molecular_function-GO:0006468; protein phosphorylation; biological_process	hypothetical protein VIGAN_02072900 [Vigna angularis var. angularis]
chr10_131.16	sample.clean.counts_GATC.10	13151465	13151659	-	K04733 interleukin-1 receptor-associated kinase 4 [EC:2.7.11.1] | (RefSeq) hypothetical protein	GO:0005524-GO:0006468	Uncharacterized protein {ECO:0000313|EMBL:ESW08968.1} OS=Phaseolus vulgaris (Kidney bean) (French bean) ORFNames=PHAVU_009G089500g {ECO:0000313|EMBL:ESW08968.1} PE=3	Probable serine/threonine-protein kinase PBL28 {ECO:0000305} EC=2.7.11.1 {ECO:0000305} PBS1-like protein 28 {ECO:0000303|PubMed:20413097} OS=Arabidopsis thaliana (Mouse-ear cress) ORFNames=T23E23.18 {ECO:0000312|EMBL:AAF87144.1} PE=2	GO:0004672; protein kinase activity; molecular_function-GO:0005524; ATP binding; molecular_function-GO:0006468; protein phosphorylation; biological_process	hypothetical protein PHAVU_009G089500g [Phaseolus vulgaris] >ESW08968.1 hypothetical protein PHAVU_009G089500g [Phaseolus vulgaris]
chr10_131.2	sample.clean.counts_GATC.10	13180288	13184014	+	K14611 solute carrier family 23 (nucleobase transporter), member 1/2 | (RefSeq) hypothetical protein	GO:0022857-GO:0055085	Uncharacterized protein {ECO:0000313|EMBL:ESW08971.1} OS=Phaseolus vulgaris (Kidney bean) (French bean) ORFNames=PHAVU_009G089800g {ECO:0000313|EMBL:ESW08971.1} PE=4	Nucleobase-ascorbate transporter 2 Short=AtNAT2 OS=Arabidopsis thaliana (Mouse-ear cress) Name=NAT2 OrderedLocusNames=At2g34190 ORFNames=F13P17.3 PE=2	GO:0016020; membrane; cellular_component-GO:0022857; transmembrane transporter activity; molecular_function-GO:0055085; transmembrane transport; biological_process	hypothetical protein PHAVU_009G089800g [Phaseolus vulgaris] >ESW08971.1 hypothetical protein PHAVU_009G089800g [Phaseolus vulgaris]
chr10_131.9	sample.clean.counts_GATC.10	13101589	13102569	-	no KO assigned | (RefSeq) uncharacterized LOC100783731	NA	Uncharacterized protein {ECO:0000313|EMBL:KRH52365.1, ECO:0000313|EnsemblPlants:GLYMA06G06770.1} OS=Glycine max (Soybean) (Glycine hispida) ORFNames=GLYMA_06G063900 {ECO:0000313|EMBL:KRH52365.1} PE=4	NA	NA	PREDICTED: uncharacterized protein LOC100783731 [Glycine max] >KRH52365.1 hypothetical protein GLYMA_06G063900 [Glycine max]
chr10_132.0	sample.clean.counts_GATC.10	13188186	13191407	+	K14502 protein brassinosteroid insensitive 2 [EC:2.7.11.1] | (RefSeq) shaggy-related protein kinase eta	GO:0005524-GO:0006468	Uncharacterized protein {ECO:0000313|EMBL:KRH61707.1, ECO:0000313|EnsemblPlants:GLYMA04G06760.1} OS=Glycine max (Soybean) (Glycine hispida) ORFNames=GLYMA_04G063600 {ECO:0000313|EMBL:KRH61707.1} PE=3	Shaggy-related protein kinase eta EC=2.7.11.1 ASK-eta Protein BRASSINOSTEROID INSENSITIVE 2 Protein ULTRACURVATA 1 OS=Arabidopsis thaliana (Mouse-ear cress) ORFNames=F28A21.120 PE=1	GO:0004672; protein kinase activity; molecular_function-GO:0005524; ATP binding; molecular_function-GO:0006468; protein phosphorylation; biological_process	PREDICTED: shaggy-related protein kinase eta [Glycine max] >KRH61707.1 hypothetical protein GLYMA_04G063600 [Glycine max]
chr10_132.4	sample.clean.counts_GATC.10	13225795	13228555	+	no KO assigned | (RefSeq) uncharacterized LOC100776373		Uncharacterized protein {ECO:0000313|EMBL:KRH61708.1, ECO:0000313|EnsemblPlants:GLYMA04G06770.1} OS=Glycine max (Soybean) (Glycine hispida) ORFNames=GLYMA_04G063700 {ECO:0000313|EMBL:KRH61708.1} PE=4	NA	GO:0008270; zinc ion binding; molecular_function	PREDICTED: uncharacterized protein LOC100776373 [Glycine max] >KRH61708.1 hypothetical protein GLYMA_04G063700 [Glycine max]
chr10_132.7	sample.clean.counts_GATC.10	13251180	13254502	+	no KO assigned | (RefSeq) uncharacterized LOC100785860	NA	Uncharacterized protein {ECO:0000313|EMBL:KRH52383.1, ECO:0000313|EnsemblPlants:GLYMA06G06880.1} OS=Glycine max (Soybean) (Glycine hispida) ORFNames=GLYMA_06G065100 {ECO:0000313|EMBL:KRH52383.1} PE=4	NA	NA	PREDICTED: uncharacterized protein LOC100785860 [Glycine max] >KRH52383.1 hypothetical protein GLYMA_06G065100 [Glycine max] >KRH52384.1 hypothetical protein GLYMA_06G065100 [Glycine max]
chr10_132.8	sample.clean.counts_GATC.10	13272429	13275657	+	no KO assigned | (RefSeq) uncharacterized LOC100785860	NA	Uncharacterized protein {ECO:0000313|EMBL:KRH52383.1, ECO:0000313|EnsemblPlants:GLYMA06G06880.1} OS=Glycine max (Soybean) (Glycine hispida) ORFNames=GLYMA_06G065100 {ECO:0000313|EMBL:KRH52383.1} PE=4	NA	NA	PREDICTED: uncharacterized protein LOC100785860 [Glycine max] >KRH52383.1 hypothetical protein GLYMA_06G065100 [Glycine max] >KRH52384.1 hypothetical protein GLYMA_06G065100 [Glycine max]
chr10_132.9	sample.clean.counts_GATC.10	13234053	13239840	-	K10999 cellulose synthase A [EC:2.4.1.12] | (RefSeq) cellulose synthase A catalytic subunit 8 [UDP-forming]-like	GO:0016760-GO:0030244	Cellulose synthase {ECO:0000256|RuleBase:RU361116} EC=2.4.1.12 {ECO:0000256|RuleBase:RU361116} OS=Glycine soja (Wild soybean) ORFNames=glysoja_023231 {ECO:0000313|EMBL:KHN07048.1} PE=3	Cellulose synthase A catalytic subunit 8 [UDP-forming] Short=AtCesA8 EC=2.4.1.12 Protein IRREGULAR XYLEM 1 Short=AtIRX1 Protein LEAF WILTING 2 OS=Arabidopsis thaliana (Mouse-ear cress) ORFNames=F28A21.190 PE=1	GO:0016020; membrane; cellular_component-GO:0016760; cellulose synthase (UDP-forming) activity; molecular_function-GO:0030244; cellulose biosynthetic process; biological_process	Cellulose synthase A catalytic subunit 8 [UDP-forming] [Glycine soja]
chr10_133.0	sample.clean.counts_GATC.10	13319667	13323080	+	no KO assigned | (RefSeq) hypothetical protein	GO:0005634-GO:0006355	Uncharacterized protein {ECO:0000313|EMBL:ESW08979.1} OS=Phaseolus vulgaris (Kidney bean) (French bean) ORFNames=PHAVU_009G090500g {ECO:0000313|EMBL:ESW08979.1} PE=3	Homeobox protein knotted-1-like 3 KNAP3 OS=Malus domestica (Apple) (Pyrus malus) PE=2	GO:0003677; DNA binding; molecular_function-GO:0005634; nucleus; cellular_component-GO:0006355; regulation of transcription, DNA-templated; biological_process	PREDICTED: homeobox protein knotted-1-like 3 isoform X1 [Glycine max]
chr10_133.16	sample.clean.counts_GATC.10	13347973	13349448	-	no KO assigned | (RefSeq) pentatricopeptide repeat-containing protein At2g20540	NA	Uncharacterized protein {ECO:0000313|EMBL:KRH52646.1} OS=Glycine max (Soybean) (Glycine hispida) ORFNames=GLYMA_06G080400 {ECO:0000313|EMBL:KRH52646.1} PE=4	Pentatricopeptide repeat-containing protein At2g20540 OS=Arabidopsis thaliana (Mouse-ear cress) Name=PCMP-E78 OrderedLocusNames=At2g20540 ORFNames=T13C7.13 PE=2	NA	Pentatricopeptide repeat-containing protein [Glycine soja]
chr10_133.3	sample.clean.counts_GATC.10	13350074	13355644	+	K10862 tyrosyl-DNA phosphodiesterase 1 [EC:3.1.4.-] | (RefSeq) tyrosyl-DNA phosphodiesterase 1	GO:0005634-GO:0006281-GO:0008081	Tyrosyl-DNA phosphodiesterase 1 {ECO:0000313|EMBL:KHN29597.1} EC=3.1.4.- {ECO:0000313|EMBL:KHN29597.1} OS=Glycine soja (Wild soybean) ORFNames=glysoja_016219 {ECO:0000313|EMBL:KHN29597.1} PE=4	Tyrosyl-DNA phosphodiesterase 1 {ECO:0000303|PubMed:22214184} Short=AtTDP {ECO:0000303|PubMed:20876339} Short=Tyr-DNA phosphodiesterase 1 {ECO:0000303|PubMed:22214184} EC=3.1.4.- {ECO:0000305} OS=Arabidopsis thaliana (Mouse-ear cress) ORFNames=F8M21.60 {ECO:0000312|EMBL:CAB89327.1} PE=1	GO:0005515; protein binding; molecular_function-GO:0005634; nucleus; cellular_component-GO:0006281; DNA repair; biological_process-GO:0008081; phosphoric diester hydrolase activity; molecular_function	Tyrosyl-DNA phosphodiesterase 1 [Glycine soja]
chr10_133.36	sample.clean.counts_GATC.10	13356406	13358808	-	K07192 flotillin | (RefSeq) nodulin	NA	Uncharacterized protein {ECO:0000313|EMBL:KRH52389.1} OS=Glycine max (Soybean) (Glycine hispida) ORFNames=GLYMA_06G065600 {ECO:0000313|EMBL:KRH52389.1} PE=4	Flotillin-like protein 1 OS=Medicago truncatula (Barrel medic) (Medicago tribuloides) Name=FLOT1 PE=2	NA	hypothetical protein GLYMA_06G065600 [Glycine max]
chr10_133.4	sample.clean.counts_GATC.10	13330258	13342099	-	K07192 flotillin | (RefSeq) nodulin	NA	Uncharacterized protein {ECO:0000313|EMBL:KRH52389.1} OS=Glycine max (Soybean) (Glycine hispida) ORFNames=GLYMA_06G065600 {ECO:0000313|EMBL:KRH52389.1} PE=4	Flotillin-like protein 1 OS=Medicago truncatula (Barrel medic) (Medicago tribuloides) Name=FLOT1 PE=2	NA	hypothetical protein GLYMA_06G065600 [Glycine max]
chr10_133.44	sample.clean.counts_GATC.10	13358846	13358881	-	NA	NA	NA	NA	NA	NA
chr10_133.45	sample.clean.counts_GATC.10	13371991	13373699	-	K07192 flotillin | (RefSeq) nodulin	NA	Uncharacterized protein {ECO:0000313|EMBL:KRH52389.1} OS=Glycine max (Soybean) (Glycine hispida) ORFNames=GLYMA_06G065600 {ECO:0000313|EMBL:KRH52389.1} PE=4	Flotillin-like protein 1 OS=Medicago truncatula (Barrel medic) (Medicago tribuloides) Name=FLOT1 PE=2	NA	hypothetical protein GLYMA_06G065600 [Glycine max]
chr10_133.46	sample.clean.counts_GATC.10	13383186	13385057	-	K07192 flotillin | (RefSeq) nodulin	NA	Uncharacterized protein {ECO:0000313|EMBL:KRH52389.1} OS=Glycine max (Soybean) (Glycine hispida) ORFNames=GLYMA_06G065600 {ECO:0000313|EMBL:KRH52389.1} PE=4	Flotillin-like protein 1 OS=Medicago truncatula (Barrel medic) (Medicago tribuloides) Name=FLOT1 PE=2	NA	hypothetical protein GLYMA_06G065600 [Glycine max]
chr10_133.60	sample.clean.counts_GATC.10	13373736	13373852	-	K07192 flotillin | (RefSeq) nodulin	NA	Flotillin-1 {ECO:0000313|EMBL:KYP70210.1} OS=Cajanus cajan (Pigeon pea) (Cajanus indicus) ORFNames=KK1_009421 {ECO:0000313|EMBL:KYP70210.1} PE=4	Flotillin-like protein 1 OS=Medicago truncatula (Barrel medic) (Medicago tribuloides) Name=FLOT1 PE=2	NA	flotillin-like protein 4 [Cajanus cajan] >KYP70210.1 Flotillin-1 [Cajanus cajan]
chr10_134.0	sample.clean.counts_GATC.10	13421103	13425379	+	no KO assigned | (RefSeq) uncharacterized LOC100816139	NA	Uncharacterized protein {ECO:0000313|EMBL:KYP70209.1} OS=Cajanus cajan (Pigeon pea) (Cajanus indicus) ORFNames=KK1_009420 {ECO:0000313|EMBL:KYP70209.1} PE=4	NA	NA	uncharacterized protein LOC109795855 [Cajanus cajan]
chr10_134.10	sample.clean.counts_GATC.10	13464811	13467059	+	K06990 MEMO1 family protein | (RefSeq) protein MEMO1	NA	Protein MEMO1 {ECO:0000313|EMBL:KYP70204.1} OS=Cajanus cajan (Pigeon pea) (Cajanus indicus) ORFNames=KK1_009415 {ECO:0000313|EMBL:KYP70204.1} PE=3	NA	NA	protein MEMO1-like [Cajanus cajan] >KYP70204.1 Protein MEMO1 [Cajanus cajan]
chr10_134.3	sample.clean.counts_GATC.10	13433798	13434448	+	no KO assigned | (RefSeq) uncharacterized LOC100800972	NA	Uncharacterized protein {ECO:0000313|EnsemblPlants:GLYMA04G06860.1} OS=Glycine max (Soybean) (Glycine hispida) Name=LOC100800972 {ECO:0000313|EnsemblPlants:GLYMA04G06860.1} PE=4	NA	NA	PREDICTED: uncharacterized protein LOC100800972 [Glycine max]
chr10_134.6	sample.clean.counts_GATC.10	13453550	13457179	+	no KO assigned | (RefSeq) calcium uptake protein 1, mitochondrial-like	GO:0006851	Uncharacterized protein {ECO:0000313|EMBL:KRH52395.1, ECO:0000313|EnsemblPlants:GLYMA06G06960.2} OS=Glycine max (Soybean) (Glycine hispida) ORFNames=GLYMA_06G066000 {ECO:0000313|EMBL:KRH52395.1} PE=4	Calcium uptake protein, mitochondrial {ECO:0000250|UniProtKB:Q9BPX6} Mitochondrial calcium uniporter {ECO:0000303|PubMed:26530087} Precursor OS=Arabidopsis thaliana (Mouse-ear cress) ORFNames=F10N7.140 {ECO:0000312|EMBL:CAA16584.1} PE=2	GO:0005509; calcium ion binding; molecular_function-GO:0006851; mitochondrial calcium ion transmembrane transport; biological_process	PREDICTED: calcium uptake protein 1, mitochondrial-like [Glycine max] >KRH52395.1 hypothetical protein GLYMA_06G066000 [Glycine max]
chr10_134.8	sample.clean.counts_GATC.10	13458724	13460929	+	no KO assigned | (RefSeq) uncharacterized LOC100805760		Protein unc-45 like B {ECO:0000313|EMBL:KHN08155.1} OS=Glycine soja (Wild soybean) ORFNames=glysoja_032339 {ECO:0000313|EMBL:KHN08155.1} PE=4	Protein PHOX1 {ECO:0000303|PubMed:20856808} Protein MADB1 {ECO:0000303|PubMed:28096376} Putative myosin adapter B1 {ECO:0000303|PubMed:28096376} OS=Arabidopsis thaliana (Mouse-ear cress) ORFNames=T22F11.12 {ECO:0000312|EMBL:AEC07680.1} PE=1	GO:0005515; protein binding; molecular_function	Protein unc-45 like B [Glycine soja]
chr10_135.0	sample.clean.counts_GATC.10	13546526	13547674	+	no KO assigned | (RefSeq) probable glycosyltransferase At5g25310	GO:0016757	Uncharacterized protein {ECO:0000313|EnsemblPlants:GLYMA06G07040.2} OS=Glycine max (Soybean) (Glycine hispida) PE=4	Probable glycosyltransferase At5g25310 EC=2.4.-.- OS=Arabidopsis thaliana (Mouse-ear cress) OrderedLocusNames=At5g25310 ORFNames=F18G18.50 PE=3	GO:0006486; protein glycosylation; biological_process-GO:0016757; transferase activity, transferring glycosyl groups; molecular_function	PREDICTED: probable glycosyltransferase At5g25310 [Glycine max]
chr10_135.13	sample.clean.counts_GATC.10	13485472	13486662	-	no KO assigned | (RefSeq) protein TOPLESS-like	GO:0006355	Uncharacterized protein {ECO:0000313|EMBL:KRH52397.1, ECO:0000313|EnsemblPlants:GLYMA06G06980.1} OS=Glycine max (Soybean) (Glycine hispida) ORFNames=GLYMA_06G066200 {ECO:0000313|EMBL:KRH52397.1} PE=4	Topless-related protein 1 Protein MODIFIER OF SNC1 10 OS=Arabidopsis thaliana (Mouse-ear cress) ORFNames=F7H12, T21F11.18 PE=1	GO:0005515; protein binding; molecular_function-GO:0006355; regulation of transcription, DNA-templated; biological_process	PREDICTED: protein TOPLESS-like [Glycine max] >XP_006581343.1 PREDICTED: protein TOPLESS-like [Glycine max] >XP_006581344.1 PREDICTED: protein TOPLESS-like [Glycine max] >XP_006581345.1 PREDICTED: protein TOPLESS-like [Glycine max] >XP_006581346.1 PREDICTED: protein TOPLESS-like [Glycine max] >XP_006581347.1 PREDICTED: protein TOPLESS-like [Glycine max] >XP_014631679.1 PREDICTED: protein TOPLESS-…
chr10_135.14	sample.clean.counts_GATC.10	13488722	13488796	-	NA	NA	NA	NA	NA	NA
chr10_135.15	sample.clean.counts_GATC.10	13497441	13501640	-	K01883 cysteinyl-tRNA synthetase [EC:6.1.1.16] | (RefSeq) cysteine--tRNA ligase, chloroplastic/mitochondrial-like	NA	Cysteine--tRNA ligase {ECO:0000313|EMBL:KHN07057.1} EC=6.1.1.16 {ECO:0000313|EMBL:KHN07057.1} OS=Glycine soja (Wild soybean) ORFNames=glysoja_023240 {ECO:0000313|EMBL:KHN07057.1} PE=3	Cysteine--tRNA ligase, chloroplastic/mitochondrial {ECO:0000305} EC=6.1.1.16 {ECO:0000305} Cysteinyl-tRNA synthetase {ECO:0000305} Short=CysRS {ECO:0000305} Precursor OS=Arabidopsis thaliana (Mouse-ear cress) OrderedLocusNames=At2g31170 {ECO:0000312|Araport:AT2G31170} PE=2	NA	Cysteine--tRNA ligase [Glycine soja]
chr10_135.16	sample.clean.counts_GATC.10	13508283	13512002	-	K15289 solute carrier family 35, member F5 | (RefSeq) uncharacterized transporter C405.03c-like	GO:0016021	Uncharacterized protein {ECO:0000313|EMBL:KRH52408.1} OS=Glycine max (Soybean) (Glycine hispida) ORFNames=GLYMA_06G066500 {ECO:0000313|EMBL:KRH52408.1} PE=4	NA	GO:0016020; membrane; cellular_component-GO:0016021; integral component of membrane; cellular_component	PREDICTED: uncharacterized transporter C405.03c-like isoform X1 [Glycine max] >KHN07059.1 Putative vacuolar membrane protein [Glycine soja] >KRH52408.1 hypothetical protein GLYMA_06G066500 [Glycine max]
chr10_135.17	sample.clean.counts_GATC.10	13523199	13524167	-	no KO assigned | (RefSeq) hypothetical protein	NA	Uncharacterized protein {ECO:0000313|EMBL:KHN08150.1} OS=Glycine soja (Wild soybean) ORFNames=glysoja_032334 {ECO:0000313|EMBL:KHN08150.1} PE=4	NA	NA	hypothetical protein glysoja_032334 [Glycine soja] >KRH61743.1 hypothetical protein GLYMA_04G065400 [Glycine max]
chr10_135.19	sample.clean.counts_GATC.10	13525492	13532209	-	no KO assigned | (RefSeq) synaptotagmin-4-like		Uncharacterized protein {ECO:0000313|EMBL:KRH52409.1} OS=Glycine max (Soybean) (Glycine hispida) ORFNames=GLYMA_06G066600 {ECO:0000313|EMBL:KRH52409.1} PE=4	Synaptotagmin-4 NTMC2T2.2 Synaptotagmin D OS=Arabidopsis thaliana (Mouse-ear cress) ORFNames=T5K6.90 PE=2	GO:0008289; lipid binding; molecular_function	PREDICTED: synaptotagmin-4-like [Glycine max]
chr10_135.2	sample.clean.counts_GATC.10	13579336	13579860	+	no KO assigned | (RefSeq) 14 kDa proline-rich protein DC2.15-like	NA	Putative lipid-binding protein {ECO:0000313|EMBL:KHN08148.1} EC=2.7.7.6 {ECO:0000313|EMBL:KHN08148.1} OS=Glycine soja (Wild soybean) ORFNames=glysoja_032332 {ECO:0000313|EMBL:KHN08148.1} PE=4	pEARLI1-like lipid transfer protein 2 Precursor OS=Arabidopsis thaliana (Mouse-ear cress) OrderedLocusNames=At4g12490 ORFNames=T1P17.80 PE=2	NA	alpha-amylase inhibitor/lipid transfer/seed storage protein domain-containing protein precursor [Glycine max]
chr10_135.20	sample.clean.counts_GATC.10	13550267	13559029	-	no KO assigned | (RefSeq) uncharacterized LOC100788511		Uncharacterized protein {ECO:0000313|EMBL:KRH52412.1, ECO:0000313|EnsemblPlants:GLYMA06G07050.1} OS=Glycine max (Soybean) (Glycine hispida) ORFNames=GLYMA_06G066900 {ECO:0000313|EMBL:KRH52412.1} PE=4	Ubiquitin carboxyl-terminal hydrolase 13 EC=3.4.19.12 Deubiquitinating enzyme 13 Short=AtUBP13 Ubiquitin thioesterase 13 Ubiquitin-specific-processing protease 13 OS=Arabidopsis thaliana (Mouse-ear cress) Name=UBP13 OrderedLocusNames=At3g11910 ORFNames=F26K24.20, MEC18.1 PE=2	GO:0005515; protein binding; molecular_function	PREDICTED: uncharacterized protein LOC100788511 [Glycine max] >KRH52412.1 hypothetical protein GLYMA_06G066900 [Glycine max]
chr10_136.0	sample.clean.counts_GATC.10	13589030	13597104	+	no KO assigned | (RefSeq) putative protein tag-278		Uncharacterized protein {ECO:0000313|EMBL:KHN08147.1} OS=Glycine soja (Wild soybean) ORFNames=glysoja_032331 {ECO:0000313|EMBL:KHN08147.1} PE=4	PX domain-containing protein EREL1 {ECO:0000305} Protein EREX-like 1 {ECO:0000303|PubMed:27288222} OS=Arabidopsis thaliana (Mouse-ear cress) ORFNames=F10N7.30 {ECO:0000312|EMBL:CAA16573.1} PE=2	GO:0035091; phosphatidylinositol binding; molecular_function	PX domain-containing protein EREL1 [Cajanus cajan]
chr10_136.1	sample.clean.counts_GATC.10	13645935	13647235	+	no KO assigned | (RefSeq) auxin-responsive protein IAA28-like	GO:0005634-GO:0006355	Auxin-induced protein {ECO:0000256|RuleBase:RU004549} OS=Glycine soja (Wild soybean) ORFNames=glysoja_032322 {ECO:0000313|EMBL:KHN08138.1} PE=3	Auxin-responsive protein IAA29 Indoleacetic acid-induced protein 29 OS=Arabidopsis thaliana (Mouse-ear cress) Name=IAA29 OrderedLocusNames=At4g32280 ORFNames=F10M6.80 PE=2	GO:0005515; protein binding; molecular_function-GO:0005634; nucleus; cellular_component-GO:0006355; regulation of transcription, DNA-templated; biological_process	auxin-responsive protein IAA29-like [Glycine max] >KHN08138.1 Auxin-responsive protein IAA29 [Glycine soja]
chr10_136.10	sample.clean.counts_GATC.10	13625246	13625302	-	NA	NA	NA	NA	NA	NA
chr10_136.11	sample.clean.counts_GATC.10	13629173	13634226	-	K15281 solute carrier family 35 | (RefSeq) UDP-N-acetylglucosamine/UDP-glucose/GDP-mannose transporter-like	NA	Uncharacterized protein {ECO:0000313|EMBL:KRH52423.1, ECO:0000313|EnsemblPlants:GLYMA06G07120.2} OS=Glycine max (Soybean) (Glycine hispida) ORFNames=GLYMA_06G067600 {ECO:0000313|EMBL:KRH52423.1} PE=4	Nucleotide-sugar uncharacterized transporter 3 {ECO:0000305} OS=Arabidopsis thaliana (Mouse-ear cress) ORFNames=F10M6.90 {ECO:0000312|EMBL:CAA16963.1} PE=2	NA	PREDICTED: UDP-N-acetylglucosamine/UDP-glucose/GDP-mannose transporter-like isoform X1 [Glycine max] >KRH52423.1 hypothetical protein GLYMA_06G067600 [Glycine max]
chr10_136.2	sample.clean.counts_GATC.10	13654032	13656008	+	no KO assigned | (RefSeq) putative clathrin assembly protein At2g25430		Putative clathrin assembly protein At2g25430 family {ECO:0000313|EMBL:KYP43422.1} OS=Cajanus cajan (Pigeon pea) (Cajanus indicus) ORFNames=KK1_035144 {ECO:0000313|EMBL:KYP43422.1} PE=4	Putative clathrin assembly protein At2g25430 OS=Arabidopsis thaliana (Mouse-ear cress) OrderedLocusNames=At2g25430 ORFNames=F13B15.9 PE=1	GO:0005543; phospholipid binding; molecular_function	Putative clathrin assembly protein At2g25430 family [Cajanus cajan]
chr10_136.6	sample.clean.counts_GATC.10	13600403	13603556	-	K00759 adenine phosphoribosyltransferase [EC:2.4.2.7] | (RefSeq) uncharacterized LOC100499904		Adenine phosphoribosyltransferase 2 {ECO:0000313|EMBL:KHN08146.1} EC=2.4.2.7 {ECO:0000313|EMBL:KHN08146.1} OS=Glycine soja (Wild soybean) ORFNames=glysoja_032330 {ECO:0000313|EMBL:KHN08146.1} PE=3	Adenine phosphoribosyltransferase 5 Short=AtAPT5 EC=2.4.2.7 OS=Arabidopsis thaliana (Mouse-ear cress) Name=APT5 OrderedLocusNames=At5g11160 ORFNames=F2I11.50 PE=1	GO:0009116; nucleoside metabolic process; biological_process	uncharacterized protein LOC100499904 [Glycine max] >KHN08146.1 Adenine phosphoribosyltransferase 2 [Glycine soja]
chr10_136.8	sample.clean.counts_GATC.10	13617347	13620409	-	no KO assigned | (RefSeq) E3 ubiquitin-protein ligase KEG-like	GO:0005524-GO:0006468	E3 ubiquitin-protein ligase KEG {ECO:0000313|EMBL:KHN08145.1} EC=2.7.11.25 {ECO:0000313|EMBL:KHN08145.1} OS=Glycine soja (Wild soybean) ORFNames=glysoja_032329 {ECO:0000313|EMBL:KHN08145.1} PE=4	E3 ubiquitin-protein ligase KEG EC=2.3.2.27 EC=2.7.11.1 Protein KEEP ON GOING RING finger protein KEG RING-type E3 ubiquitin transferase KEG {ECO:0000305} OS=Arabidopsis thaliana (Mouse-ear cress) Name=KEG OrderedLocusNames=At5g13530 ORFNames=T6I14.60, T6I14.70 PE=1	GO:0004672; protein kinase activity; molecular_function-GO:0005524; ATP binding; molecular_function-GO:0006468; protein phosphorylation; biological_process	E3 ubiquitin-protein ligase KEG [Glycine soja]
chr10_136.9	sample.clean.counts_GATC.10	13623597	13624244	-	K02109 F-type H+-transporting ATPase subunit b | (RefSeq) ATP synthase subunit b', chloroplastic-like	GO:0015986-GO:0045263	Uncharacterized protein {ECO:0000313|EMBL:KRH52420.1} OS=Glycine max (Soybean) (Glycine hispida) ORFNames=GLYMA_06G067400 {ECO:0000313|EMBL:KRH52420.1} PE=3	ATP synthase subunit b', chloroplastic ATP synthase F(0) sector subunit b' ATPase subunit II Precursor OS=Spinacia oleracea (Spinach) Name=ATPG PE=1	GO:0015078; hydrogen ion transmembrane transporter activity; molecular_function-GO:0015986; ATP synthesis coupled proton transport; biological_process-GO:0045263; proton-transporting ATP synthase complex, coupling factor F(o); cellular_component	PREDICTED: ATP synthase subunit b', chloroplastic-like [Glycine max] >KRH52420.1 hypothetical protein GLYMA_06G067400 [Glycine max]
chr10_137.0	sample.clean.counts_GATC.10	13700757	13703135	+	no KO assigned | (RefSeq) G-type lectin S-receptor-like serine/threonine-protein kinase SD2-5	GO:0005524-GO:0006468	Uncharacterized protein {ECO:0000313|EMBL:KRH52432.1, ECO:0000313|EnsemblPlants:GLYMA06G07170.2} OS=Glycine max (Soybean) (Glycine hispida) ORFNames=GLYMA_06G068100 {ECO:0000313|EMBL:KRH52432.1} PE=4	G-type lectin S-receptor-like serine/threonine-protein kinase SD2-5 EC=2.7.11.1 S-domain-2 (SD2) receptor kinase 5 Short=SD2-5 Precursor OS=Arabidopsis thaliana (Mouse-ear cress) Name=SD25 OrderedLocusNames=At4g32300 ORFNames=F10M6.60, F8B4.10 PE=1	GO:0004672; protein kinase activity; molecular_function-GO:0005524; ATP binding; molecular_function-GO:0006468; protein phosphorylation; biological_process	PREDICTED: G-type lectin S-receptor-like serine/threonine-protein kinase SD2-5 [Glycine max] >KRH52432.1 hypothetical protein GLYMA_06G068100 [Glycine max]
chr10_137.17	sample.clean.counts_GATC.10	13713027	13717807	+	K00434 L-ascorbate peroxidase [EC:1.11.1.11] | (RefSeq) putative L-ascorbate peroxidase 6	GO:0006979-GO:0020037-GO:0055114	Uncharacterized protein {ECO:0000313|EMBL:KRH52434.1, ECO:0000313|EnsemblPlants:GLYMA06G07180.1} OS=Glycine max (Soybean) (Glycine hispida) ORFNames=GLYMA_06G068200 {ECO:0000313|EMBL:KRH52434.1} PE=3	Putative L-ascorbate peroxidase 6 Short=AtAPx08 EC=1.11.1.11 OS=Arabidopsis thaliana (Mouse-ear cress) Name=APX6 OrderedLocusNames=At4g32320 ORFNames=F10M6.50, F8B4.20 PE=2	GO:0004601; peroxidase activity; molecular_function-GO:0006979; response to oxidative stress; biological_process-GO:0020037; heme binding; molecular_function-GO:0055114; oxidation-reduction process; biological_process	PREDICTED: putative L-ascorbate peroxidase 6 isoform X2 [Glycine max] >KRH52434.1 hypothetical protein GLYMA_06G068200 [Glycine max]
chr10_137.18	sample.clean.counts_GATC.10	13722897	13727829	+	no KO assigned | (RefSeq) uncharacterized LOC100804879	NA	Uncharacterized protein {ECO:0000313|EMBL:KHN08133.1} OS=Glycine soja (Wild soybean) ORFNames=glysoja_032317 {ECO:0000313|EMBL:KHN08133.1} PE=4	Protein WVD2-like 5 {ECO:0000305} OS=Arabidopsis thaliana (Mouse-ear cress) F8B4.30 {ECO:0000312|EMBL:CAA22560.1} PE=1	NA	PREDICTED: uncharacterized protein LOC100804879 isoform X2 [Glycine max] >XP_006578146.1 PREDICTED: uncharacterized protein LOC100804879 isoform X2 [Glycine max] >XP_006578147.1 PREDICTED: uncharacterized protein LOC100804879 isoform X2 [Glycine max] >KHN08133.1 hypothetical protein glysoja_032317 [Glycine soja] >KRH61769.1 hypothetical protein GLYMA_04G066800 [Glycine max] >KRH61770.1 hypothetic…
chr10_137.20	sample.clean.counts_GATC.10	13779680	13780432	+	no KO assigned | (RefSeq) ethylene-responsive transcription factor SHINE 2-like	GO:0006355	Ethylene-responsive transcription factor SHINE 3 {ECO:0000313|EMBL:KHN08130.1} OS=Glycine soja (Wild soybean) ORFNames=glysoja_032314 {ECO:0000313|EMBL:KHN08130.1} PE=4	Ethylene-responsive transcription factor SHINE 3 OS=Arabidopsis thaliana (Mouse-ear cress) ORFNames=F18G18.130 PE=2	GO:0003700; transcription factor activity, sequence-specific DNA binding; molecular_function-GO:0006355; regulation of transcription, DNA-templated; biological_process	Ethylene-responsive transcription factor SHINE 3 [Glycine soja]
chr10_137.22	sample.clean.counts_GATC.10	13734063	13735991	-	K14515 EIN3-binding F-box protein | (RefSeq) EIN3-binding F-box protein 1-like		EIN3-binding F-box protein 1 {ECO:0000313|EMBL:KYP43417.1} OS=Cajanus cajan (Pigeon pea) (Cajanus indicus) ORFNames=KK1_035139 {ECO:0000313|EMBL:KYP43417.1} PE=4	EIN3-binding F-box protein 1 F-box/LRR-repeat protein 6 OS=Arabidopsis thaliana (Mouse-ear cress) ORFNames=F13B15.15 PE=1	GO:0005515; protein binding; molecular_function	EIN3-binding F-box protein 1 [Cajanus cajan]
chr10_137.26	sample.clean.counts_GATC.10	13761545	13775580	-	K01115 phospholipase D1/2 [EC:3.1.4.4] | (RefSeq) phospholipase D alpha 1-like		Phospholipase D {ECO:0000256|PIRNR:PIRNR036470} EC=3.1.4.4 {ECO:0000256|PIRNR:PIRNR036470} OS=Glycine max (Soybean) (Glycine hispida) ORFNames=GLYMA_06G068600 {ECO:0000313|EMBL:KRH52443.1} PE=3	Phospholipase D alpha 1 {ECO:0000250|UniProtKB:Q41142} Short=CpPLD1 {ECO:0000303|PubMed:22450361} EC=3.1.4.4 {ECO:0000269|PubMed:22450361} Choline phosphatase 1 {ECO:0000250|UniProtKB:Q41142} Phosphatidylcholine-hydrolyzing phospholipase D 1 {ECO:0000250|UniProtKB:Q41142} OS=Carica papaya (Papaya) Name=PLD1 {ECO:0000250|UniProtKB:Q41142} PE=1	GO:0003824; catalytic activity; molecular_function	PREDICTED: phospholipase D alpha 1-like [Glycine max] >KRH52443.1 hypothetical protein GLYMA_06G068600 [Glycine max]
chr10_138.0	sample.clean.counts_GATC.10	13822251	13823532	+	no KO assigned | (RefSeq) uncharacterized LOC100499977		Uncharacterized protein {ECO:0000313|EMBL:KRH61780.1, ECO:0000313|EnsemblPlants:GLYMA04G07160.3} OS=Glycine max (Soybean) (Glycine hispida) ORFNames=GLYMA_04G067400 {ECO:0000313|EMBL:KRH61780.1} PE=4	SPX domain-containing protein 1 Protein SPX DOMAIN GENE 1 Short=OsSPX1 OS=Oryza sativa subsp. indica (Rice) Name=SPX1 ORFNames=OsI_23619 PE=3	GO:0016036; cellular response to phosphate starvation; biological_process	SPX domain-containing protein 2-like [Cajanus cajan]
chr10_138.11	sample.clean.counts_GATC.10	13877967	13879016	+	no KO assigned | (RefSeq) probable sugar phosphate/phosphate translocator At5g25400	NA	Uncharacterized protein {ECO:0000313|EMBL:KRH61785.1, ECO:0000313|EnsemblPlants:GLYMA04G07190.1} OS=Glycine max (Soybean) (Glycine hispida) ORFNames=GLYMA_04G067700 {ECO:0000313|EMBL:KRH61785.1} PE=4	Probable sugar phosphate/phosphate translocator At5g25400 OS=Arabidopsis thaliana (Mouse-ear cress) OrderedLocusNames=At5g25400 ORFNames=F18G18.140 PE=2	NA	PREDICTED: probable sugar phosphate/phosphate translocator At5g25400 [Glycine max] >KRH61785.1 hypothetical protein GLYMA_04G067700 [Glycine max]
chr10_138.14	sample.clean.counts_GATC.10	13795390	13799823	-	K11699 RNA-dependent RNA polymerase [EC:2.7.7.48] | (RefSeq) RNA-dependent RNA polymerase 6		RNA-dependent RNA polymerase {ECO:0000256|RuleBase:RU363098} EC=2.7.7.48 {ECO:0000256|RuleBase:RU363098} OS=Glycine max (Soybean) (Glycine hispida) ORFNames=GLYMA_06G068900 {ECO:0000313|EMBL:KRH52447.1} PE=3	RNA-dependent RNA polymerase 6 Short=AtRDRP6 EC=2.7.7.48 Protein SILENCING DEFECTIVE 1 Protein SUPPRESSOR OF GENE SILENCING 2 RNA-directed RNA polymerase 6 OS=Arabidopsis thaliana (Mouse-ear cress) ORFNames=T1G12.20, T9C5.95 PE=1	GO:0003968; RNA-directed 5'-3' RNA polymerase activity; molecular_function	hypothetical protein GLYMA_06G068900 [Glycine max]
chr10_138.4	sample.clean.counts_GATC.10	13831998	13836088	+	K12812 ATP-dependent RNA helicase UAP56/SUB2 [EC:3.6.4.13] | (RefSeq) DEAD-box ATP-dependent RNA helicase 56	GO:0005524	DEAD-box ATP-dependent RNA helicase 56 {ECO:0000313|EMBL:KHN08125.1} EC=3.6.4.13 {ECO:0000313|EMBL:KHN08125.1} OS=Glycine soja (Wild soybean) ORFNames=glysoja_032309 {ECO:0000313|EMBL:KHN08125.1} PE=4	DEAD-box ATP-dependent RNA helicase 56 EC=3.6.4.13 UAP56 homolog B OS=Arabidopsis thaliana (Mouse-ear cress) ORFNames=F2I11.90 PE=1	GO:0003676; nucleic acid binding; molecular_function-GO:0005524; ATP binding; molecular_function	DEAD-box ATP-dependent RNA helicase 56 [Glycine soja]
chr10_138.9	sample.clean.counts_GATC.10	13840485	13840970	+	no KO assigned | (RefSeq) uncharacterized LOC100784262	NA	Uncharacterized protein {ECO:0000313|EMBL:KYP43406.1} OS=Cajanus cajan (Pigeon pea) (Cajanus indicus) ORFNames=KK1_035128 {ECO:0000313|EMBL:KYP43406.1} PE=4	NA	NA	uncharacterized protein LOC109817658 [Cajanus cajan]
chr10_139.0	sample.clean.counts_GATC.10	13904927	13908665	+	no KO assigned | (RefSeq) adenine nucleotide transporter BT1, chloroplastic/mitochondrial-like	GO:0055085	Uncharacterized protein {ECO:0000313|EMBL:KRH61786.1, ECO:0000313|EnsemblPlants:GLYMA04G07210.1} OS=Glycine max (Soybean) (Glycine hispida) ORFNames=GLYMA_04G067800 {ECO:0000313|EMBL:KRH61786.1} PE=3	Adenine nucleotide transporter BT1, chloroplastic/mitochondrial Protein BRITTLE 1 homolog Short=AtBT1 Protein EMBRYO DEFECTIVE 104 Protein EMBRYO DEFECTIVE 42 Protein SODIUM HYPERSENSITIVE 1 Precursor OS=Arabidopsis thaliana (Mouse-ear cress) ORFNames=F8B4.100 PE=1	GO:0022857; transmembrane transporter activity; molecular_function-GO:0055085; transmembrane transport; biological_process	PREDICTED: adenine nucleotide transporter BT1, chloroplastic/mitochondrial-like [Glycine max] >KRH61786.1 hypothetical protein GLYMA_04G067800 [Glycine max]
chr10_139.17	sample.clean.counts_GATC.10	13924542	13925758	+	no KO assigned | (RefSeq) uncharacterized LOC100784749	NA	Uncharacterized protein {ECO:0000313|EMBL:KRH52465.1, ECO:0000313|EnsemblPlants:GLYMA06G07340.1} OS=Glycine max (Soybean) (Glycine hispida) ORFNames=GLYMA_06G069800 {ECO:0000313|EMBL:KRH52465.1} PE=4	NA	NA	hypothetical protein GLYMA_06G069800 [Glycine max]
chr10_139.23	sample.clean.counts_GATC.10	13946479	13947762	+	no KO assigned | (RefSeq) UPF0481 protein At3g47200-like	NA	UPF0481 protein At3g47200 family {ECO:0000313|EMBL:KYP70180.1} OS=Cajanus cajan (Pigeon pea) (Cajanus indicus) ORFNames=KK1_009391 {ECO:0000313|EMBL:KYP70180.1} PE=4	UPF0481 protein At3g47200 OS=Arabidopsis thaliana (Mouse-ear cress) OrderedLocusNames=At3g47200 ORFNames=F13I12.250 PE=2	NA	UPF0481 protein At3g47200 [Cajanus cajan] >XP_020213666.1 UPF0481 protein At3g47200 [Cajanus cajan] >XP_020213667.1 UPF0481 protein At3g47200 [Cajanus cajan]
chr10_139.3	sample.clean.counts_GATC.10	13929249	13935325	+	no KO assigned | (RefSeq) putative UPF0481 protein At3g02645	NA	UPF0481 protein {ECO:0000313|EMBL:KHN08120.1} OS=Glycine soja (Wild soybean) ORFNames=glysoja_032304 {ECO:0000313|EMBL:KHN08120.1} PE=4	UPF0481 protein At3g47200 OS=Arabidopsis thaliana (Mouse-ear cress) OrderedLocusNames=At3g47200 ORFNames=F13I12.250 PE=2	NA	UPF0481 protein [Glycine soja]
chr10_139.36	sample.clean.counts_GATC.10	13896143	13896655	-	no KO assigned | (RefSeq) EG45-like domain containing protein	NA	EG45-like domain containing protein 2 {ECO:0000313|EMBL:KHN07086.1} OS=Glycine soja (Wild soybean) ORFNames=glysoja_023269 {ECO:0000313|EMBL:KHN07086.1} PE=4	EG45-like domain containing protein 2 Plant natriuretic peptide A Short=AtEXPR3 Short=AtPNP-A Short=Ath-ExpGamma-1.2 Precursor OS=Arabidopsis thaliana (Mouse-ear cress) ORFNames=MSF3.4 PE=2	NA	EG45-like domain containing protein 2 [Glycine soja]
chr10_139.38	sample.clean.counts_GATC.10	13910224	13915972	-	K10999 cellulose synthase A [EC:2.4.1.12] | (RefSeq) cellulose synthase A catalytic subunit 1 [UDP-forming]	GO:0016760-GO:0030244	Cellulose synthase {ECO:0000256|RuleBase:RU361116} EC=2.4.1.12 {ECO:0000256|RuleBase:RU361116} OS=Glycine max (Soybean) (Glycine hispida) ORFNames=GLYMA_06G069600 {ECO:0000313|EMBL:KRH52459.1} PE=3	Cellulose synthase A catalytic subunit 1 [UDP-forming] Short=AtCesA1 EC=2.4.1.12 Protein RADIALLY SWOLLEN 1 Short=AtRSW1 OS=Arabidopsis thaliana (Mouse-ear cress) ORFNames=F8B4.110 PE=1	GO:0016020; membrane; cellular_component-GO:0016760; cellulose synthase (UDP-forming) activity; molecular_function-GO:0030244; cellulose biosynthetic process; biological_process	PREDICTED: cellulose synthase A catalytic subunit 1 [UDP-forming] [Glycine max] >KRH52459.1 hypothetical protein GLYMA_06G069600 [Glycine max]
chr10_139.49	sample.clean.counts_GATC.10	13918426	13921668	-	no KO assigned | (RefSeq) protein OVEREXPRESSOR OF CATIONIC PEROXIDASE 3		Uncharacterized protein {ECO:0000313|EMBL:BAT78177.1} OS=Vigna angularis var. angularis ORFNames=VIGAN_02082400 {ECO:0000313|EMBL:BAT78177.1} PE=4	Protein OVEREXPRESSOR OF CATIONIC PEROXIDASE 3 {ECO:0000303|PubMed:15923348} OS=Arabidopsis thaliana (Mouse-ear cress) ORFNames=F2I11.160 {ECO:0000312|EMBL:CAB96662.1} PE=1	GO:0003677; DNA binding; molecular_function	PREDICTED: protein OVEREXPRESSOR OF CATIONIC PEROXIDASE 3 [Vigna angularis] >KOM41974.1 hypothetical protein LR48_Vigan04g217200 [Vigna angularis] >BAT78177.1 hypothetical protein VIGAN_02082400 [Vigna angularis var. angularis]
chr10_139.50	sample.clean.counts_GATC.10	13955786	13956211	-	no KO assigned | (RefSeq) transcription initiation factor TFIID subunit 15-like	NA	transcription initiation factor TFIID subunit 15-like {ECO:0000313|RefSeq:XP_014499728.1} OS=Vigna radiata var. radiata (Mung bean) (Phaseolus aureus) Name=LOC106760812 {ECO:0000313|RefSeq:XP_014499728.1} PE=4	NA	NA	PREDICTED: transcription initiation factor TFIID subunit 15-like [Vigna radiata var. radiata]
chr10_139.52	sample.clean.counts_GATC.10	13962495	13966544	-	K06130 lysophospholipase II [EC:3.1.1.5] | (RefSeq) acyl-protein thioesterase 2-like		Putative uncharacterized protein {ECO:0000313|EMBL:ACU23141.1} OS=Glycine max (Soybean) (Glycine hispida) ORFNames=GLYMA_04G068500 {ECO:0000313|EMBL:KRH61795.1} PE=2	Probable carboxylesterase Os04g0669500 {ECO:0000305} EC=3.1.1.- {ECO:0000305} OS=Oryza sativa subsp. japonica (Rice) OSJNBa0043A12.21 {ECO:0000312|EMBL:CAE02816.1} PE=3	GO:0016787; hydrolase activity; molecular_function	uncharacterized protein LOC100811642 [Glycine max]
chr10_139.55	sample.clean.counts_GATC.10	13980274	13981209	-	no KO assigned | (RefSeq) U-box domain-containing protein 14-like		U-box domain-containing protein 12 {ECO:0000313|EMBL:KHN08116.1} OS=Glycine soja (Wild soybean) ORFNames=glysoja_032300 {ECO:0000313|EMBL:KHN08116.1} PE=4	U-box domain-containing protein 1 {ECO:0000303|PubMed:20971894} EC=2.3.2.27 {ECO:0000269|PubMed:20971894} Plant U-box protein 1 {ECO:0000303|PubMed:20971894} Short=MtPUB1 {ECO:0000303|PubMed:20971894} RING-type E3 ubiquitin transferase PUB1 {ECO:0000305} OS=Medicago truncatula (Barrel medic) (Medicago tribuloides) OrderedLocusNames=MTR_5g083030 {ECO:0000312|EMBL:AES99632.2} PE=1	GO:0005515; protein binding; molecular_function	U-box domain-containing protein 12 [Glycine soja]
chr10_139.56	sample.clean.counts_GATC.10	13982680	13987975	-	K09566 peptidyl-prolyl isomerase G (cyclophilin G) [EC:5.2.1.8] | (RefSeq) peptidyl-prolyl cis-trans isomerase CYP95-like	GO:0003755	peptidyl-prolyl cis-trans isomerase CYP95-like isoform X1 {ECO:0000313|RefSeq:XP_004498656.1, ECO:0000313|RefSeq:XP_004498657.1, ECO:0000313|RefSeq:XP_012570690.1} OS=Cicer arietinum (Chickpea) (Garbanzo) ECO:0000313|RefSeq:XP_012570691.1} PE=4	Peptidyl-prolyl cis-trans isomerase CYP95 Short=AtCYP95 Short=PPIase CYP95 EC=5.2.1.8 Cyclophilin-like protein CypRS92 OS=Arabidopsis thaliana (Mouse-ear cress) ORFNames=F8B4.120 PE=1	GO:0000413; protein peptidyl-prolyl isomerization; biological_process-GO:0003755; peptidyl-prolyl cis-trans isomerase activity; molecular_function	PREDICTED: peptidyl-prolyl cis-trans isomerase CYP95-like isoform X1 [Cicer arietinum] >XP_004498657.1 PREDICTED: peptidyl-prolyl cis-trans isomerase CYP95-like isoform X1 [Cicer arietinum] >XP_012570690.1 PREDICTED: peptidyl-prolyl cis-trans isomerase CYP95-like isoform X1 [Cicer arietinum] >XP_012570691.1 PREDICTED: peptidyl-prolyl cis-trans isomerase CYP95-like isoform X1 [Cicer arietinum]
chr10_14.0	sample.clean.counts_GATC.10	1393438	1394016	-	no KO assigned | (RefSeq) uncharacterized LOC100810274	NA	BON1-associated protein 2 {ECO:0000313|EMBL:KHN04629.1} OS=Glycine soja (Wild soybean) ORFNames=glysoja_021928 {ECO:0000313|EMBL:KHN04629.1} PE=4	BON1-associated protein 2 Protein BON1-ASSOCIATED PROTEIN 1-LIKE OS=Arabidopsis thaliana (Mouse-ear cress) ORFNames=F4I18.26 PE=1	NA	BON1-associated protein 2 [Glycine soja]
chr10_14.1	sample.clean.counts_GATC.10	1400011	1400562	-	no KO assigned | (RefSeq) uncharacterized LOC102669378	NA	Uncharacterized protein {ECO:0000313|EMBL:KRH65136.1, ECO:0000313|EnsemblPlants:GLYMA03G01820.1} OS=Glycine max (Soybean) (Glycine hispida) ORFNames=GLYMA_03G016100 {ECO:0000313|EMBL:KRH65136.1} PE=4	BON1-associated protein 2 Protein BON1-ASSOCIATED PROTEIN 1-LIKE OS=Arabidopsis thaliana (Mouse-ear cress) ORFNames=F4I18.26 PE=1	NA	PREDICTED: uncharacterized protein LOC102669378 [Glycine max] >KRH65136.1 hypothetical protein GLYMA_03G016100 [Glycine max]
chr10_14.10	sample.clean.counts_GATC.10	1480480	1480854	-	no KO assigned | (RefSeq) BON1-associated protein 2-like	NA	Uncharacterized protein {ECO:0000313|EMBL:KRH65138.1} OS=Glycine max (Soybean) (Glycine hispida) ORFNames=GLYMA_03G016300 {ECO:0000313|EMBL:KRH65138.1} PE=4	NA	NA	BON1-associated protein 2 [Glycine soja]
chr10_14.3	sample.clean.counts_GATC.10	1420774	1421283	-	no KO assigned | (RefSeq) BON1-associated protein 2-like	NA	Uncharacterized protein {ECO:0000313|EMBL:KRH65138.1} OS=Glycine max (Soybean) (Glycine hispida) ORFNames=GLYMA_03G016300 {ECO:0000313|EMBL:KRH65138.1} PE=4	NA	NA	BON1-associated protein 2 [Glycine soja]
chr10_14.6	sample.clean.counts_GATC.10	1444740	1445114	-	no KO assigned | (RefSeq) BON1-associated protein 2-like	NA	Uncharacterized protein {ECO:0000313|EMBL:KRH65138.1} OS=Glycine max (Soybean) (Glycine hispida) ORFNames=GLYMA_03G016300 {ECO:0000313|EMBL:KRH65138.1} PE=4	BON1-associated protein 2 Protein BON1-ASSOCIATED PROTEIN 1-LIKE OS=Arabidopsis thaliana (Mouse-ear cress) ORFNames=F4I18.26 PE=1	NA	BON1-associated protein 2 [Glycine soja]
chr10_14.9	sample.clean.counts_GATC.10	1456366	1456794	-	no KO assigned | (RefSeq) uncharacterized LOC100810274	NA	BON1-associated protein 2 {ECO:0000313|EMBL:KHN04629.1} OS=Glycine soja (Wild soybean) ORFNames=glysoja_021928 {ECO:0000313|EMBL:KHN04629.1} PE=4	NA	NA	BON1-associated protein 2 [Glycine soja]
chr10_140.0	sample.clean.counts_GATC.10	13997086	13998515	+	no KO assigned | (RefSeq) uncharacterized LOC100812171	NA	Uncharacterized protein {ECO:0000313|EMBL:KRH61805.1, ECO:0000313|EnsemblPlants:GLYMA04G07330.2} OS=Glycine max (Soybean) (Glycine hispida) ORFNames=GLYMA_04G068800 {ECO:0000313|EMBL:KRH61805.1} PE=4	NA	NA	PREDICTED: uncharacterized protein LOC100812171 isoform X1 [Glycine max] >XP_014629996.1 PREDICTED: uncharacterized protein LOC100812171 isoform X1 [Glycine max] >KRH61805.1 hypothetical protein GLYMA_04G068800 [Glycine max]
chr10_140.1	sample.clean.counts_GATC.10	14075514	14077871	+	no KO assigned | (RefSeq) potassium channel AKT1-like	GO:0005249-GO:0006811-GO:0006813-GO:0016020-GO:0055085	Uncharacterized protein {ECO:0000313|EMBL:KRH52490.1, ECO:0000313|EnsemblPlants:GLYMA06G07470.1} OS=Glycine max (Soybean) (Glycine hispida) ORFNames=GLYMA_06G071100 {ECO:0000313|EMBL:KRH52490.1} PE=4	Potassium channel AKT1 OS=Arabidopsis thaliana (Mouse-ear cress) Name=AKT1 OrderedLocusNames=At2g26650 ORFNames=F18A8.2 PE=1	GO:0005216; ion channel activity; molecular_function-GO:0005249; voltage-gated potassium channel activity; molecular_function-GO:0006811; ion transport; biological_process-GO:0006813; potassium ion transport; biological_process-GO:0016020; membrane; cellular_component-GO:0055085; transmembrane transport; biological_process	PREDICTED: potassium channel AKT1-like [Glycine max] >KRH52490.1 hypothetical protein GLYMA_06G071100 [Glycine max]
chr10_140.11	sample.clean.counts_GATC.10	14048198	14048446	-	no KO assigned | (RefSeq) zinc finger BED domain-containing protein DAYSLEEPER-like		Putative AC transposase {ECO:0000313|EMBL:KYP79115.1} OS=Cajanus cajan (Pigeon pea) (Cajanus indicus) ORFNames=KK1_048181 {ECO:0000313|EMBL:KYP79115.1} PE=4	Putative AC transposase ORFA OS=Zea mays (Maize) PE=2	GO:0046983; protein dimerization activity; molecular_function	PREDICTED: zinc finger BED domain-containing protein DAYSLEEPER-like [Glycine max]
chr10_140.14	sample.clean.counts_GATC.10	14077929	14078270	-	NA	NA	NA	NA	NA	NA
chr10_140.15	sample.clean.counts_GATC.10	14082908	14086275	-	no KO assigned | (RefSeq) boron transporter 4-like	GO:0006820-GO:0016020-GO:0016021	Boron transporter 4 {ECO:0000313|EMBL:KHN08107.1} OS=Glycine soja (Wild soybean) ORFNames=glysoja_032291 {ECO:0000313|EMBL:KHN08107.1} PE=4	Probable boron transporter 7 OS=Arabidopsis thaliana (Mouse-ear cress) Name=BOR7 OrderedLocusNames=At4g32510 ORFNames=F8B4.210 PE=2	GO:0005452; inorganic anion exchanger activity; molecular_function-GO:0006820; anion transport; biological_process-GO:0016020; membrane; cellular_component-GO:0016021; integral component of membrane; cellular_component	Boron transporter 4 [Glycine soja]
chr10_140.5	sample.clean.counts_GATC.10	14007640	14021473	-	K07936 GTP-binding nuclear protein Ran | (RefSeq) GTP-binding nuclear protein Ran-3-like	GO:0005525-GO:0006913	GTP-binding nuclear protein {ECO:0000256|RuleBase:RU363057} OS=Brassica napus (Rape) ORFNames=GSBRNA2T00013011001 {ECO:0000313|EMBL:CDY20779.1} PE=3	GTP-binding nuclear protein Ran-3 Ras-related nuclear protein 3 OS=Arabidopsis thaliana (Mouse-ear cress) Name=RAN3 OrderedLocusNames=At5g55190 ORFNames=MCO15.14 PE=1	GO:0003924; GTPase activity; molecular_function-GO:0005525; GTP binding; molecular_function-GO:0006913; nucleocytoplasmic transport; biological_process	BnaA02g09190D [Brassica napus]
chr10_140.9	sample.clean.counts_GATC.10	14029523	14031810	-	no KO assigned | (RefSeq) uncharacterized LOC100802444	NA	Uncharacterized protein {ECO:0000313|EnsemblPlants:GLYMA06G07460.2} OS=Glycine max (Soybean) (Glycine hispida) Name=LOC100802444 {ECO:0000313|EnsemblPlants:GLYMA06G07460.2} PE=4	NA	NA	hypothetical protein GLYMA_06G071000 [Glycine max]
chr10_141.0	sample.clean.counts_GATC.10	14109779	14110343	+	no KO assigned | (RefSeq) EG45-like domain containing protein	NA	Uncharacterized protein {ECO:0000313|EMBL:KRH52498.1, ECO:0000313|EnsemblPlants:GLYMA06G07500.1} OS=Glycine max (Soybean) (Glycine hispida) ORFNames=GLYMA_06G071400 {ECO:0000313|EMBL:KRH52498.1} PE=4	EG45-like domain containing protein Blight-associated protein p12 Plant natriuretic peptide Short=PNP Precursor OS=Citrus jambhiri (Rough lemon) Name=CjBAp12 PE=1	NA	PREDICTED: EG45-like domain containing protein [Glycine max] >KRH52498.1 hypothetical protein GLYMA_06G071400 [Glycine max] >KRH52499.1 hypothetical protein GLYMA_06G071400 [Glycine max]
chr10_141.10	sample.clean.counts_GATC.10	14117952	14119416	+	no KO assigned | (RefSeq) uncharacterized LOC100814673	NA	Uncharacterized protein {ECO:0000313|EMBL:KHN07105.1} OS=Glycine soja (Wild soybean) ORFNames=glysoja_023288 {ECO:0000313|EMBL:KHN07105.1} PE=4	NA	NA	hypothetical protein glysoja_023288 [Glycine soja] >KRH52501.1 hypothetical protein GLYMA_06G071600 [Glycine max]
chr10_141.11	sample.clean.counts_GATC.10	14131584	14138702	+	no KO assigned | (RefSeq) pleiotropic drug resistance protein 1-like	GO:0016020-GO:0016887	Uncharacterized protein {ECO:0000313|EMBL:KRH52503.1, ECO:0000313|EnsemblPlants:GLYMA06G07540.1} OS=Glycine max (Soybean) (Glycine hispida) ORFNames=GLYMA_06G071800 {ECO:0000313|EMBL:KRH52503.1} PE=3	Pleiotropic drug resistance protein 1 NtPDR1 OS=Nicotiana tabacum (Common tobacco) Name=PDR1 PE=2	GO:0005524; ATP binding; molecular_function-GO:0016020; membrane; cellular_component-GO:0016887; ATPase activity; molecular_function	PREDICTED: pleiotropic drug resistance protein 1-like [Glycine max] >KRH52503.1 hypothetical protein GLYMA_06G071800 [Glycine max]
chr10_141.24	sample.clean.counts_GATC.10	14091324	14095941	-	K01662 1-deoxy-D-xylulose-5-phosphate synthase [EC:2.2.1.7] | (RefSeq) probable 1-deoxy-D-xylulose-5-phosphate synthase, chloroplastic	GO:0016114	Putative 1-deoxy-D-xylulose-5-phosphate synthase, chloroplastic {ECO:0000313|EMBL:KHN07102.1} EC=2.2.1.7 {ECO:0000313|EMBL:KHN07102.1} OS=Glycine soja (Wild soybean) ORFNames=glysoja_023285 {ECO:0000313|EMBL:KHN07102.1} PE=4	Probable 1-deoxy-D-xylulose-5-phosphate synthase, chloroplastic Short=1-deoxyxylulose-5-phosphate synthase Short=DXP synthase Short=DXPS EC=2.2.1.7 CapTKT2 Precursor OS=Capsicum annuum (Bell pepper) Name=TKT2 PE=2	GO:0008661; 1-deoxy-D-xylulose-5-phosphate synthase activity; molecular_function-GO:0016114; terpenoid biosynthetic process; biological_process	Putative 1-deoxy-D-xylulose-5-phosphate synthase, chloroplastic [Glycine soja]
chr10_141.25	sample.clean.counts_GATC.10	14154083	14155858	-	no KO assigned | (RefSeq) protein FAR1-RELATED SEQUENCE 5-like	GO:0008270	Uncharacterized protein {ECO:0000313|EnsemblPlants:GLYMA11G29330.2} OS=Glycine max (Soybean) (Glycine hispida) PE=4	Protein FAR1-RELATED SEQUENCE 5 OS=Arabidopsis thaliana (Mouse-ear cress) Name=FRS5 OrderedLocusNames=At4g38180 ORFNames=F20D10.300 PE=2	GO:0006355; regulation of transcription, DNA-templated; biological_process-GO:0008270; zinc ion binding; molecular_function	hypothetical protein GLYMA_10G121700 [Glycine max]
chr10_141.27	sample.clean.counts_GATC.10	14157737	14159245	-	K14803 protein phosphatase PTC2/3 [EC:3.1.3.16] | (RefSeq) probable protein phosphatase 2C 22	GO:0004722-GO:0006470	Uncharacterized protein {ECO:0000313|EMBL:KHN07107.1} OS=Glycine soja (Wild soybean) ORFNames=glysoja_023290 {ECO:0000313|EMBL:KHN07107.1} PE=3	Probable protein phosphatase 2C 22 Short=AtPP2C22 EC=3.1.3.16 OS=Arabidopsis thaliana (Mouse-ear cress) OrderedLocusNames=At2g25620 ORFNames=F3N11.7 PE=2	GO:0003824; catalytic activity; molecular_function-GO:0004722; protein serine/threonine phosphatase activity; molecular_function-GO:0006470; protein dephosphorylation; biological_process	PREDICTED: probable protein phosphatase 2C 22 isoform X1 [Glycine max] >KHN07107.1 Hypothetical protein glysoja_023290 [Glycine soja] >KRH52505.1 hypothetical protein GLYMA_06G071900 [Glycine max]
chr10_141.3	sample.clean.counts_GATC.10	14114964	14117064	+	K11251 histone H2A | (RefSeq) uncharacterized LOC100306322	GO:0003677-GO:0005634	Histone H2A {ECO:0000256|RuleBase:RU003767} OS=Glycine soja (Wild soybean) ORFNames=glysoja_023287 {ECO:0000313|EMBL:KHN07104.1} PE=3	Probable histone H2A variant 3 OS=Oryza sativa subsp. japonica (Rice) OSJNBb0036F07.3 PE=2	GO:0000786; nucleosome; cellular_component-GO:0003677; DNA binding; molecular_function-GO:0005634; nucleus; cellular_component	uncharacterized protein LOC100306322 [Glycine max]
chr10_142.0	sample.clean.counts_GATC.10	14207557	14209794	+	K11816 indole-3-pyruvate monooxygenase [EC:1.14.13.168] | (RefSeq) probable indole-3-pyruvate monooxygenase YUCCA4	GO:0050660-GO:0050661-GO:0055114	Uncharacterized protein {ECO:0000313|EMBL:KRH61831.1} OS=Glycine max (Soybean) (Glycine hispida) ORFNames=GLYMA_04G070100 {ECO:0000313|EMBL:KRH61831.1} PE=4	Probable indole-3-pyruvate monooxygenase YUCCA4 EC=1.14.13.168 Flavin-containing monooxygenase YUCCA4 OS=Arabidopsis thaliana (Mouse-ear cress) ORFNames=F2I11_210 PE=1	GO:0004499; N,N-dimethylaniline monooxygenase activity; molecular_function-GO:0050660; flavin adenine dinucleotide binding; molecular_function-GO:0050661; NADP binding; molecular_function-GO:0055114; oxidation-reduction process; biological_process	PREDICTED: probable indole-3-pyruvate monooxygenase YUCCA4 [Glycine max] >KRH61831.1 hypothetical protein GLYMA_04G070100 [Glycine max]
chr10_142.5	sample.clean.counts_GATC.10	14221785	14231018	+	no KO assigned | (RefSeq) transcriptional corepressor LEUNIG-like		Uncharacterized protein {ECO:0000313|EMBL:KRH61832.1, ECO:0000313|EnsemblPlants:GLYMA04G07460.1} OS=Glycine max (Soybean) (Glycine hispida) ORFNames=GLYMA_04G070200 {ECO:0000313|EMBL:KRH61832.1} PE=4	Transcriptional corepressor LEUNIG {ECO:0000303|PubMed:11058164} Protein ROTUNDA2 {ECO:0000303|PubMed:15208345} OS=Arabidopsis thaliana (Mouse-ear cress) ORFNames=L23H3.30 {ECO:0000312|EMBL:CAB43692.1} PE=1	GO:0005515; protein binding; molecular_function	PREDICTED: transcriptional corepressor LEUNIG-like isoform X1 [Glycine max] >KRH61832.1 hypothetical protein GLYMA_04G070200 [Glycine max]
chr10_143.0	sample.clean.counts_GATC.10	14300887	14304524	+	no KO assigned | (RefSeq) coiled-coil domain-containing protein 93	NA	Coiled-coil domain-containing protein 93 {ECO:0000313|EMBL:KYP39562.1} OS=Cajanus cajan (Pigeon pea) (Cajanus indicus) ORFNames=KK1_039123 {ECO:0000313|EMBL:KYP39562.1} PE=4	NA	NA	coiled-coil domain-containing protein 93 [Cajanus cajan]
chr10_143.1	sample.clean.counts_GATC.10	14338081	14339127	+	no KO assigned | (RefSeq) hypothetical protein	GO:0005975	Uncharacterized protein {ECO:0000313|EMBL:ESW09067.1} OS=Phaseolus vulgaris (Kidney bean) (French bean) ORFNames=PHAVU_009G097400g {ECO:0000313|EMBL:ESW09067.1} PE=3	Glucan endo-1,3-beta-glucosidase EC=3.2.1.39 (1->3)-beta-glucan endohydrolase Short=(1->3)-beta-glucanase Beta-1,3-endoglucanase Precursor OS=Triticum aestivum (Wheat) Name=GLC1 PE=2	GO:0004553; hydrolase activity, hydrolyzing O-glycosyl compounds; molecular_function-GO:0005975; carbohydrate metabolic process; biological_process	glucan endo-1,3-beta-glucosidase [Cajanus cajan]
chr10_143.10	sample.clean.counts_GATC.10	14347531	14351119	+	K06627 cyclin A | (RefSeq) mitotic cyclin a2-type		Uncharacterized protein {ECO:0000313|EMBL:KRH61850.1, ECO:0000313|EnsemblPlants:GLYMA04G07551.1} OS=Glycine max (Soybean) (Glycine hispida) ORFNames=GLYMA_04G071600 {ECO:0000313|EMBL:KRH61850.1} PE=3	Cyclin-A2-2 Cyc3b-At Cyclin-3b G2/mitotic-specific cyclin-A2-2 Short=CycA2 OS=Arabidopsis thaliana (Mouse-ear cress) ORFNames=F2I11.190 PE=2	GO:0005634; nucleus; cellular_component	mitotic cyclin a2-type [Glycine max] >BAA09465.1 mitotic cyclin a2-type [Glycine max]
chr10_143.15	sample.clean.counts_GATC.10	14309295	14310749	-	K04124 gibberellin 3-beta-dioxygenase [EC:1.14.11.15] | (RefSeq) gibberellin 3-beta-dioxygenase 1-like	GO:0055114	Gibberellin 3-beta-dioxygenase 1 {ECO:0000313|EMBL:KHN08099.1} EC=1.14.11.15 {ECO:0000313|EMBL:KHN08099.1} OS=Glycine soja (Wild soybean) ORFNames=glysoja_032283 {ECO:0000313|EMBL:KHN08099.1} PE=3	Gibberellin 3-beta-dioxygenase 1 EC=1.14.11.15 GA 3-oxidase 1 Gibberellin 3 beta-hydroxylase 1 OS=Pisum sativum (Garden pea) Name=LE PE=1	GO:0016491; oxidoreductase activity; molecular_function-GO:0055114; oxidation-reduction process; biological_process	Gibberellin 3-beta-dioxygenase 1 [Glycine soja]
chr10_143.17	sample.clean.counts_GATC.10	14321147	14326063	-	no KO assigned | (RefSeq) protein TIFY 8-like	NA	Protein TIFY 8 {ECO:0000313|EMBL:KYP39560.1} OS=Cajanus cajan (Pigeon pea) (Cajanus indicus) ORFNames=KK1_039121 {ECO:0000313|EMBL:KYP39560.1} PE=4	Protein TIFY 8 {ECO:0000303|PubMed:17499004} OS=Arabidopsis thaliana (Mouse-ear cress) ORFNames=F4D11.230 {ECO:0000312|EMBL:CAA18604.1} PE=1	NA	protein TIFY 8 isoform X1 [Cajanus cajan]
chr10_143.18	sample.clean.counts_GATC.10	14326638	14326853	-	no KO assigned | (RefSeq) protein TIFY 8-like	NA	Uncharacterized protein {ECO:0000313|EMBL:KRH61848.1, ECO:0000313|EnsemblPlants:GLYMA04G07530.1} OS=Glycine max (Soybean) (Glycine hispida) ORFNames=GLYMA_04G071400 {ECO:0000313|EMBL:KRH61848.1} PE=4	NA	NA	PREDICTED: protein TIFY 8-like isoform X1 [Glycine max] >KRH61848.1 hypothetical protein GLYMA_04G071400 [Glycine max]
chr10_143.19	sample.clean.counts_GATC.10	14353984	14356328	-	K11584 serine/threonine-protein phosphatase 2A regulatory subunit B' | (RefSeq) serine/threonine protein phosphatase 2A 57 kDa regulatory subunit B' iota isoform-like	GO:0007165-GO:0019888	Uncharacterized protein {ECO:0000313|EMBL:KRH52526.1, ECO:0000313|EnsemblPlants:GLYMA06G07680.1} OS=Glycine max (Soybean) (Glycine hispida) ORFNames=GLYMA_06G073000 {ECO:0000313|EMBL:KRH52526.1} PE=4	Serine/threonine protein phosphatase 2A 57 kDa regulatory subunit B' kappa isoform Short=AtB' kappa Short=PP2A, B' subunit, kappa isoform OS=Arabidopsis thaliana (Mouse-ear cress) Name=B'KAPPA OrderedLocusNames=At5g25510 ORFNames=T14C9.50 PE=2	GO:0000159; protein phosphatase type 2A complex; cellular_component-GO:0007165; signal transduction; biological_process-GO:0019888; protein phosphatase regulator activity; molecular_function	PREDICTED: serine/threonine protein phosphatase 2A 57 kDa regulatory subunit B' iota isoform-like [Glycine max] >KRH52526.1 hypothetical protein GLYMA_06G073000 [Glycine max]
chr10_144.0	sample.clean.counts_GATC.10	14385317	14389957	+	no KO assigned | (RefSeq) death-inducer obliterator 1-like		PHD finger protein 3 {ECO:0000313|EMBL:KHN16488.1} OS=Glycine soja (Wild soybean) ORFNames=glysoja_036590 {ECO:0000313|EMBL:KHN16488.1} PE=4	Transcription elongation factor TFIIS {ECO:0000305} Protein REDUCED DORMANCY 2 {ECO:0000303|PubMed:21799800} OS=Arabidopsis thaliana (Mouse-ear cress) OrderedLocusNames=At2g38560 {ECO:0000312|Araport:AT2G38560} PE=1	GO:0006351; transcription, DNA-templated; biological_process	PHD finger protein 3 [Glycine soja]
chr10_144.1	sample.clean.counts_GATC.10	14402046	14405743	+	no KO assigned | (RefSeq) psbP domain-containing protein 5, chloroplastic-like	GO:0009523-GO:0009654-GO:0015979-GO:0019898	PsbP domain-containing protein 5, chloroplastic {ECO:0000313|EMBL:KHN02594.1} OS=Glycine soja (Wild soybean) ORFNames=glysoja_043549 {ECO:0000313|EMBL:KHN02594.1} PE=4	PsbP domain-containing protein 5, chloroplastic OEC23-like protein 6 PsbP-related thylakoid lumenal protein 4 Thylakoid lumenal 35.8 kDa protein Precursor OS=Arabidopsis thaliana (Mouse-ear cress) Name=PPD5 OrderedLocusNames=At5g11450 ORFNames=F15N18.40 PE=1	GO:0005509; calcium ion binding; molecular_function-GO:0009523; photosystem II; cellular_component-GO:0009654; photosystem II oxygen evolving complex; cellular_component-GO:0015979; photosynthesis; biological_process-GO:0019898; extrinsic component of membrane; cellular_component	PsbP domain-containing protein 5, chloroplastic [Glycine soja]
chr10_144.10	sample.clean.counts_GATC.10	14407492	14424222	-	no KO assigned | (RefSeq) uncharacterized LOC100796955	NA	Uncharacterized protein {ECO:0000313|EMBL:KRH52533.1, ECO:0000313|EnsemblPlants:GLYMA06G07740.2} OS=Glycine max (Soybean) (Glycine hispida) ORFNames=GLYMA_06G073700 {ECO:0000313|EMBL:KRH52533.1} PE=4	NA	NA	PREDICTED: uncharacterized protein LOC100796955 isoform X1 [Glycine max] >KRH52533.1 hypothetical protein GLYMA_06G073700 [Glycine max]
chr10_144.12	sample.clean.counts_GATC.10	14427234	14429375	-	no KO assigned | (RefSeq) general transcription factor IIF subunit 1-like	NA	Uncharacterized protein {ECO:0000313|EMBL:KRH61870.1, ECO:0000313|EnsemblPlants:GLYMA04G07650.1} OS=Glycine max (Soybean) (Glycine hispida) ORFNames=GLYMA_04G072600 {ECO:0000313|EMBL:KRH61870.1} PE=4	NA	NA	PREDICTED: general transcription factor IIF subunit 1-like [Glycine max] >KRH61870.1 hypothetical protein GLYMA_04G072600 [Glycine max]
chr10_144.14	sample.clean.counts_GATC.10	14433406	14441934	-	K08490 syntaxin 5 | (RefSeq) syntaxin-32-like	NA	Syntaxin-32 {ECO:0000313|EMBL:KHN16481.1} OS=Glycine soja (Wild soybean) ORFNames=glysoja_036583 {ECO:0000313|EMBL:KHN16481.1} PE=3	Syntaxin-32 Short=AtSYP32 OS=Arabidopsis thaliana (Mouse-ear cress) Name=SYP32 OrderedLocusNames=At3g24350 ORFNames=K7M2.13 PE=2	NA	Syntaxin-32 [Glycine soja]
chr10_144.16	sample.clean.counts_GATC.10	14479892	14480902	-	no KO assigned | (RefSeq) molybdate transporter 1	GO:0015689-GO:0016021	Uncharacterized protein {ECO:0000313|EMBL:KRH52537.1, ECO:0000313|EnsemblPlants:GLYMA06G07780.1} OS=Glycine max (Soybean) (Glycine hispida) ORFNames=GLYMA_06G074100 {ECO:0000313|EMBL:KRH52537.1} PE=4	Molybdate transporter 1 Sulfate transporter like protein 5.2 OS=Arabidopsis thaliana (Mouse-ear cress) ORFNames=F3N11.13 PE=1	GO:0015098; molybdate ion transmembrane transporter activity; molecular_function-GO:0015689; molybdate ion transport; biological_process-GO:0016021; integral component of membrane; cellular_component	PREDICTED: molybdate transporter 1 [Glycine max] >KRH52537.1 hypothetical protein GLYMA_06G074100 [Glycine max]
chr10_144.2	sample.clean.counts_GATC.10	14390994	14392711	-	K09510 DnaJ homolog subfamily B member 4 | (RefSeq) dnaJ homolog subfamily B member 1	NA	DnaJ like subfamily B member 4 {ECO:0000313|EMBL:KHN02592.1} OS=Glycine soja (Wild soybean) ORFNames=glysoja_043547 {ECO:0000313|EMBL:KHN02592.1} PE=4	DnaJ protein ERDJ3B {ECO:0000305} Chaperone protein dnaJ B6 {ECO:0000305} Short=OsDjB6 {ECO:0000303|PubMed:23160806} Endoplasmic reticulum dnaJ domain-containing protein 3B {ECO:0000305} Short=OsERdj3B {ECO:0000303|PubMed:24153418} Precursor OS=Oryza sativa subsp. japonica (Rice) P0676G05.5 {ECO:0000312|EMBL:AAS55775.2} PE=1	NA	DnaJ like subfamily B member 4 [Glycine soja]
chr10_145.0	sample.clean.counts_GATC.10	14491350	14494850	+	no KO assigned | (RefSeq) uncharacterized LOC100779025		Uncharacterized protein {ECO:0000313|EMBL:KHN10289.1} OS=Glycine soja (Wild soybean) ORFNames=glysoja_017893 {ECO:0000313|EMBL:KHN10289.1} PE=4	NA	GO:0008270; zinc ion binding; molecular_function	hypothetical protein glysoja_017893 [Glycine soja] >KRH61878.1 hypothetical protein GLYMA_04G073100 [Glycine max]
chr10_145.10	sample.clean.counts_GATC.10	14546908	14547229	+	no KO assigned | (RefSeq) uncharacterized LOC100798551	NA	Uncharacterized protein {ECO:0000313|EMBL:KHN10287.1} OS=Glycine soja (Wild soybean) ORFNames=glysoja_017891 {ECO:0000313|EMBL:KHN10287.1} PE=4	NA	NA	hypothetical protein glysoja_017891 [Glycine soja] >KRH61884.1 hypothetical protein GLYMA_04G073400 [Glycine max] >KRH61885.1 hypothetical protein GLYMA_04G073400 [Glycine max]
chr10_145.11	sample.clean.counts_GATC.10	14528609	14530079	-	no KO assigned | (RefSeq) hypothetical protein	NA	Uncharacterized protein {ECO:0000313|EMBL:ESW09089.1} OS=Phaseolus vulgaris (Kidney bean) (French bean) ORFNames=PHAVU_009G099100g {ECO:0000313|EMBL:ESW09089.1} PE=4	Protein MARD1 {ECO:0000303|PubMed:15159630} Mediator of ABA-regulated dormancy1 {ECO:0000303|PubMed:15159630} Senescence-associated protein SAG102 {ECO:0000303|PubMed:11402199} OS=Arabidopsis thaliana (Mouse-ear cress) ORFNames=F16M2.6 {ECO:0000312|EMBL:AAL38351.1} PE=2	NA	uncharacterized protein LOC109809209 [Cajanus cajan] >XP_020228044.1 uncharacterized protein LOC109809209 [Cajanus cajan] >XP_020228045.1 uncharacterized protein LOC109809209 [Cajanus cajan] >XP_020228046.1 uncharacterized protein LOC109809209 [Cajanus cajan]
chr10_145.12	sample.clean.counts_GATC.10	14550183	14556180	-	no KO assigned | (RefSeq) potassium channel KAT3	GO:0005249-GO:0006811-GO:0006813-GO:0016020-GO:0055085	Uncharacterized protein {ECO:0000313|EMBL:KRH61886.1, ECO:0000313|EnsemblPlants:GLYMA04G07750.2} OS=Glycine max (Soybean) (Glycine hispida) ORFNames=GLYMA_04G073500 {ECO:0000313|EMBL:KRH61886.1} PE=4	Potassium channel KAT3 AKT4 AtKC1 Potassium channel TKC OS=Arabidopsis thaliana (Mouse-ear cress) ORFNames=F4D11.150 PE=1	GO:0005216; ion channel activity; molecular_function-GO:0005249; voltage-gated potassium channel activity; molecular_function-GO:0006811; ion transport; biological_process-GO:0006813; potassium ion transport; biological_process-GO:0016020; membrane; cellular_component-GO:0055085; transmembrane transport; biological_process	PREDICTED: potassium channel KAT3 [Glycine max] >KRH61886.1 hypothetical protein GLYMA_04G073500 [Glycine max]
chr10_145.5	sample.clean.counts_GATC.10	14521307	14524629	+	K10144 RING finger and CHY zinc finger domain-containing protein 1 [EC:2.3.2.27] | (RefSeq) RING finger and CHY zinc finger domain-containing protein 1-like		RING finger and CHY zinc finger domain-containing protein 1 {ECO:0000313|EMBL:KYP57199.1} OS=Cajanus cajan (Pigeon pea) (Cajanus indicus) ORFNames=KK1_003457 {ECO:0000313|EMBL:KYP57199.1} PE=4	Probable E3 ubiquitin-protein ligase RZFP34 {ECO:0000305} EC=2.3.2.27 {ECO:0000305} OsRFP1 {ECO:0000303|Ref.1} RING zinc-finger protein 34 {ECO:0000303|PubMed:25002225} Short=OsRZFP34 {ECO:0000303|PubMed:25002225} OS=Oryza sativa subsp. japonica (Rice) P0480C01.28-1 {ECO:0000312|EMBL:BAD87761.1} PE=2	GO:0008270; zinc ion binding; molecular_function	E3 ubiquitin-protein ligase MIEL1 [Cajanus cajan] >XP_020228095.1 E3 ubiquitin-protein ligase MIEL1 [Cajanus cajan] >XP_020228097.1 E3 ubiquitin-protein ligase MIEL1 [Cajanus cajan] >XP_020228098.1 E3 ubiquitin-protein ligase MIEL1 [Cajanus cajan] >XP_020228099.1 E3 ubiquitin-protein ligase MIEL1 [Cajanus cajan] >KYP57199.1 RING finger and CHY zinc finger domain-containing protein 1 [Cajanus caja…
chr10_146.0	sample.clean.counts_GATC.10	14597005	14600047	+	no KO assigned | (RefSeq) hypothetical protein	NA	Remodeling and spacing factor 1 {ECO:0000313|EMBL:KYP57206.1} OS=Cajanus cajan (Pigeon pea) (Cajanus indicus) ORFNames=KK1_003464 {ECO:0000313|EMBL:KYP57206.1} PE=4	DDT domain-containing protein DDR4 {ECO:0000305} DDT-related protein 4 {ECO:0000303|PubMed:23691993} OS=Arabidopsis thaliana (Mouse-ear cress) ECO:0000312|EMBL:AAF79284.1} PE=1	NA	DDT domain-containing protein DDR4 [Cajanus cajan] >KYP57206.1 Remodeling and spacing factor 1 [Cajanus cajan]
chr10_146.1	sample.clean.counts_GATC.10	14604635	14604673	+	NA	NA	NA	NA	NA	NA
chr10_146.10	sample.clean.counts_GATC.10	14605904	14614373	-	K11789 HIV-1 Vpr-binding protein | (RefSeq) DDB1- and CUL4-associated factor homolog 1	GO:0016567	Uncharacterized protein {ECO:0000313|EMBL:BAT78236.1} OS=Vigna angularis var. angularis ORFNames=VIGAN_02088700 {ECO:0000313|EMBL:BAT78236.1} PE=4	DDB1- and CUL4-associated factor homolog 1 Protein DDB1-CUL4 ASSOCIATED FACTOR 1 Short=Protein DCAF1 OS=Arabidopsis thaliana (Mouse-ear cress) Name=DCAF1 OrderedLocusNames=At4g31160 ORFNames=F6E21_80 PE=1	GO:0005515; protein binding; molecular_function-GO:0016567; protein ubiquitination; biological_process	PREDICTED: DDB1- and CUL4-associated factor homolog 1 [Vigna angularis] >KOM41914.1 hypothetical protein LR48_Vigan04g211200 [Vigna angularis] >BAT78236.1 hypothetical protein VIGAN_02088700 [Vigna angularis var. angularis]
chr10_146.11	sample.clean.counts_GATC.10	14615961	14619350	-	K19893 glucan endo-1,3-beta-glucosidase 5/6 [EC:3.2.1.39] | (RefSeq) glucan endo-1,3-beta-glucosidase 5-like	GO:0005975	Uncharacterized protein {ECO:0000313|EMBL:KRH61895.1, ECO:0000313|EnsemblPlants:GLYMA04G07820.2} OS=Glycine max (Soybean) (Glycine hispida) ORFNames=GLYMA_04G074000 {ECO:0000313|EMBL:KRH61895.1} PE=3	Glucan endo-1,3-beta-glucosidase 5 EC=3.2.1.39 (1->3)-beta-glucan endohydrolase 5 Short=(1->3)-beta-glucanase 5 Beta-1,3-endoglucanase 5 Short=Beta-1,3-glucanase 5 Precursor OS=Arabidopsis thaliana (Mouse-ear cress) OrderedLocusNames=At4g31140 ORFNames=F6E21.60 PE=1	GO:0004553; hydrolase activity, hydrolyzing O-glycosyl compounds; molecular_function-GO:0005975; carbohydrate metabolic process; biological_process	PREDICTED: glucan endo-1,3-beta-glucosidase 5-like [Glycine max] >KRH61895.1 hypothetical protein GLYMA_04G074000 [Glycine max]
chr10_146.17	sample.clean.counts_GATC.10	14648950	14658204	-	K11858 ubiquitin carboxyl-terminal hydrolase 48 [EC:3.4.19.12] | (RefSeq) ubiquitin carboxyl-terminal hydrolase 26-like	GO:0005515-GO:0016579-GO:0036459	Uncharacterized protein {ECO:0000313|EMBL:KRH52562.1} OS=Glycine max (Soybean) (Glycine hispida) ORFNames=GLYMA_06G075500 {ECO:0000313|EMBL:KRH52562.1} PE=3	Ubiquitin carboxyl-terminal hydrolase 26 EC=3.4.19.12 Deubiquitinating enzyme 26 Short=AtUBP26 Ubiquitin thioesterase 26 Ubiquitin-specific-processing protease 26 OS=Arabidopsis thaliana (Mouse-ear cress) ORFNames=T9C5.190 PE=1	GO:0004843; thiol-dependent ubiquitin-specific protease activity; molecular_function-GO:0005515; protein binding; molecular_function-GO:0016579; protein deubiquitination; biological_process-GO:0036459; thiol-dependent ubiquitinyl hydrolase activity; molecular_function	PREDICTED: ubiquitin carboxyl-terminal hydrolase 26-like [Glycine max] >XP_014631709.1 PREDICTED: ubiquitin carboxyl-terminal hydrolase 26-like [Glycine max] >XP_014631710.1 PREDICTED: ubiquitin carboxyl-terminal hydrolase 26-like [Glycine max] >XP_014631711.1 PREDICTED: ubiquitin carboxyl-terminal hydrolase 26-like [Glycine max] >XP_014631712.1 PREDICTED: ubiquitin carboxyl-terminal hydrolase 26…
chr10_146.19	sample.clean.counts_GATC.10	14664655	14668083	-	no KO assigned | (RefSeq) uncharacterized protein At2g24330		Uncharacterized protein {ECO:0000313|EMBL:KHN16467.1} OS=Glycine soja (Wild soybean) ORFNames=glysoja_036569 {ECO:0000313|EMBL:KHN16467.1} PE=4	Uncharacterized protein At2g24330 OS=Arabidopsis thaliana (Mouse-ear cress) OrderedLocusNames=At2g24330 ORFNames=T28I24.6 PE=2	GO:0071786; endoplasmic reticulum tubular network organization; biological_process	PREDICTED: uncharacterized protein At2g24330 [Glycine max] >KHN16467.1 Hypothetical protein glysoja_036569 [Glycine soja] >KRH52567.1 hypothetical protein GLYMA_06G075600 [Glycine max]
chr10_146.21	sample.clean.counts_GATC.10	14669744	14674579	-	K01669 deoxyribodipyrimidine photo-lyase [EC:4.1.99.3] | (RefSeq) hypothetical protein	NA	Uncharacterized protein {ECO:0000313|EMBL:ESW09102.1} OS=Phaseolus vulgaris (Kidney bean) (French bean) ORFNames=PHAVU_009G100200g {ECO:0000313|EMBL:ESW09102.1} PE=4	Cryptochrome DASH, chloroplastic/mitochondrial Cryptochrome-3 Precursor OS=Arabidopsis thaliana (Mouse-ear cress) ORFNames=F6A4.60 PE=1	NA	cryptochrome DASH, chloroplastic/mitochondrial [Cajanus cajan]
chr10_146.5	sample.clean.counts_GATC.10	14633503	14634967	+	no KO assigned | (RefSeq) uncharacterized LOC100527232	NA	Uncharacterized protein {ECO:0000313|EMBL:KYP57211.1} OS=Cajanus cajan (Pigeon pea) (Cajanus indicus) ORFNames=KK1_003469 {ECO:0000313|EMBL:KYP57211.1} PE=4	NA	NA	uncharacterized protein LOC109809377 [Cajanus cajan] >XP_020228261.1 uncharacterized protein LOC109809377 [Cajanus cajan]
chr10_146.8	sample.clean.counts_GATC.10	14557851	14592540	-	K19027 zinc finger FYVE domain-containing protein 26 | (RefSeq) uncharacterized LOC100813647	NA	Uncharacterized protein {ECO:0000313|EMBL:KRH52549.1, ECO:0000313|EnsemblPlants:GLYMA06G07850.4} OS=Glycine max (Soybean) (Glycine hispida) ORFNames=GLYMA_06G074700 {ECO:0000313|EMBL:KRH52549.1} PE=3	NA	NA	PREDICTED: uncharacterized protein LOC100813647 [Glycine max] >KRH52549.1 hypothetical protein GLYMA_06G074700 [Glycine max] >KRH52550.1 hypothetical protein GLYMA_06G074700 [Glycine max]
chr10_146.9	sample.clean.counts_GATC.10	14602699	14603733	-	K00930 acetylglutamate kinase [EC:2.7.2.8] | (RefSeq) acetylglutamate kinase, chloroplastic-like	NA	Uncharacterized protein {ECO:0000313|EMBL:KRH61891.1, ECO:0000313|EnsemblPlants:GLYMA04G07790.1} OS=Glycine max (Soybean) (Glycine hispida) ORFNames=GLYMA_04G073800 {ECO:0000313|EMBL:KRH61891.1} PE=3	Acetylglutamate kinase, chloroplastic EC=2.7.2.8 N-acetyl-L-glutamate 5-phosphotransferase NAG kinase Short=AtNAGK Precursor OS=Arabidopsis thaliana (Mouse-ear cress) Name=NAGK OrderedLocusNames=At3g57560 ORFNames=T8H10.160 PE=1	NA	PREDICTED: acetylglutamate kinase, chloroplastic-like [Glycine max] >KRH61891.1 hypothetical protein GLYMA_04G073800 [Glycine max]
chr10_147.0	sample.clean.counts_GATC.10	14701722	14702426	+	no KO assigned | (RefSeq) fasciclin-like arabinogalactan protein 10	NA	Uncharacterized protein {ECO:0000313|EMBL:KRH52568.1, ECO:0000313|EnsemblPlants:GLYMA06G07940.1} OS=Glycine max (Soybean) (Glycine hispida) ORFNames=GLYMA_06G075700 {ECO:0000313|EMBL:KRH52568.1} PE=4	Fasciclin-like arabinogalactan protein 8 Short=AtAGP8 Precursor OS=Arabidopsis thaliana (Mouse-ear cress) Name=FLA8 OrderedLocusNames=At2g45470 ORFNames=F4L23.2 PE=1	NA	PREDICTED: fasciclin-like arabinogalactan protein 10 [Glycine max] >KRH52568.1 hypothetical protein GLYMA_06G075700 [Glycine max]
chr10_147.2	sample.clean.counts_GATC.10	14732563	14732847	+	no KO assigned | (RefSeq) flowering-promoting factor 1		Uncharacterized protein {ECO:0000313|EMBL:KYP57219.1} OS=Cajanus cajan (Pigeon pea) (Cajanus indicus) ORFNames=KK1_003477 {ECO:0000313|EMBL:KYP57219.1} PE=4	Flowering-promoting factor 1 Short=SaFPF1 OS=Sinapis alba (White mustard) (Brassica hirta) Name=FPF1 PE=2	GO:0009909; regulation of flower development; biological_process	flowering-promoting factor 1-like [Cajanus cajan]
chr10_147.4	sample.clean.counts_GATC.10	14744119	14744589	-	no KO assigned | (Kazusa) Lj4g3v1061070.1; -		Uncharacterized protein {ECO:0000313|EMBL:KYP53825.1} OS=Cajanus cajan (Pigeon pea) (Cajanus indicus) ORFNames=KK1_024399 {ECO:0000313|EMBL:KYP53825.1} PE=4	NA	GO:0016788; hydrolase activity, acting on ester bonds; molecular_function	uncharacterized protein LOC109810118 [Cajanus cajan]
chr10_148.0	sample.clean.counts_GATC.10	14839321	14842079	+	no KO assigned | (RefSeq) uncharacterized LOC100805225	NA	Uncharacterized protein {ECO:0000313|EMBL:KRH62026.1, ECO:0000313|EnsemblPlants:GLYMA04G08580.1} OS=Glycine max (Soybean) (Glycine hispida) ORFNames=GLYMA_04G080900 {ECO:0000313|EMBL:KRH62026.1} PE=4	NA	NA	PREDICTED: uncharacterized protein LOC100805225 [Glycine max] >KRH62026.1 hypothetical protein GLYMA_04G080900 [Glycine max]
chr10_148.1	sample.clean.counts_GATC.10	14843502	14846828	+	K15029 translation initiation factor 3 subunit L | (RefSeq) hypothetical protein	GO:0005737-GO:0005852	Eukaryotic translation initiation factor 3 subunit L {ECO:0000256|HAMAP-Rule:MF_03011} Short=eIF3l {ECO:0000256|HAMAP-Rule:MF_03011} OS=Phaseolus vulgaris (Kidney bean) (French bean) ORFNames=PHAVU_009G106900g {ECO:0000313|EMBL:ESW09179.1} PE=3	NA	GO:0003743; translation initiation factor activity; molecular_function-GO:0005737; cytoplasm; cellular_component-GO:0005852; eukaryotic translation initiation factor 3 complex; cellular_component	hypothetical protein PHAVU_009G106900g [Phaseolus vulgaris] >ESW09179.1 hypothetical protein PHAVU_009G106900g [Phaseolus vulgaris]
chr10_148.2	sample.clean.counts_GATC.10	14849998	14853459	+	K14454 aspartate aminotransferase, cytoplasmic [EC:2.6.1.1] | (RefSeq) aspartate aminotransferase 1	GO:0008483-GO:0009058-GO:0030170	Aspartate aminotransferase {ECO:0000256|RuleBase:RU000480} EC=2.6.1.1 {ECO:0000256|RuleBase:RU000480} OS=Vigna radiata var. radiata (Mung bean) (Phaseolus aureus) Name=LOC106760737 {ECO:0000313|RefSeq:XP_014499632.1} PE=4	Aspartate aminotransferase 1 EC=2.6.1.1 Transaminase A OS=Medicago sativa (Alfalfa) Name=AAT-1 PE=2	GO:0006520; cellular amino acid metabolic process; biological_process-GO:0008483; transaminase activity; molecular_function-GO:0009058; biosynthetic process; biological_process-GO:0030170; pyridoxal phosphate binding; molecular_function	PREDICTED: aspartate aminotransferase 1 [Vigna radiata var. radiata]
chr10_148.6	sample.clean.counts_GATC.10	14857979	14861162	-	no KO assigned | (RefSeq) myb-related protein 3R-1-like	NA	Uncharacterized protein {ECO:0000313|EMBL:KRH52681.1, ECO:0000313|EnsemblPlants:GLYMA06G08660.1} OS=Glycine max (Soybean) (Glycine hispida) ORFNames=GLYMA_06G082300 {ECO:0000313|EMBL:KRH52681.1} PE=4	Transcription factor MYB3R-4 {ECO:0000303|PubMed:11597504} Myb-related protein 3R-4 {ECO:0000303|PubMed:11597504} Protein ENHANCED DEFECTIVE CYTOKINESIS {ECO:0000303|PubMed:25806785} OS=Arabidopsis thaliana (Mouse-ear cress) ORFNames=F15N18.100 {ECO:0000312|EMBL:CAB87711.1} PE=1	NA	PREDICTED: myb-related protein 3R-1-like [Glycine max] >KRH52681.1 hypothetical protein GLYMA_06G082300 [Glycine max]
chr10_148.7	sample.clean.counts_GATC.10	14871896	14875042	-	no KO assigned | (RefSeq) coiled-coil domain-containing protein 25	NA	Uncharacterized protein {ECO:0000313|EMBL:BAT78311.1} OS=Vigna angularis var. angularis ORFNames=VIGAN_02097100 {ECO:0000313|EMBL:BAT78311.1} PE=4	NA	NA	PREDICTED: coiled-coil domain-containing protein 25 [Vigna radiata var. radiata] >XP_017409112.1 PREDICTED: coiled-coil domain-containing protein 25 [Vigna angularis] >KOM28655.1 hypothetical protein LR48_Vigan561s004500 [Vigna angularis] >BAT78311.1 hypothetical protein VIGAN_02097100 [Vigna angularis var. angularis]
chr10_148.8	sample.clean.counts_GATC.10	14880158	14884930	-	no KO assigned | (RefSeq) uncharacterized LOC100810784		Uncharacterized protein {ECO:0000313|EMBL:KHN18202.1} OS=Glycine soja (Wild soybean) ORFNames=glysoja_025092 {ECO:0000313|EMBL:KHN18202.1} PE=4	Sulfite exporter TauE/SafE family protein 3 {ECO:0000312|EMBL:AEC07746.1} OS=Arabidopsis thaliana (Mouse-ear cress) F3N11 {ECO:0000312|EMBL:AAM15102.1} PE=2	GO:0016021; integral component of membrane; cellular_component	PREDICTED: uncharacterized protein LOC100810784 [Glycine max] >KHN18202.1 hypothetical protein glysoja_025092 [Glycine soja] >KRH52675.1 hypothetical protein GLYMA_06G082000 [Glycine max]
chr10_149.0	sample.clean.counts_GATC.10	14960907	14964323	+	K08287 dual-specificity kinase [EC:2.7.12.1] | (RefSeq) serine/threonine-protein kinase AFC3	GO:0005524-GO:0006468	Serine/threonine-protein kinase AFC3 {ECO:0000313|EMBL:KHN18212.1} EC=2.7.1.- {ECO:0000313|EMBL:KHN18212.1} OS=Glycine soja (Wild soybean) ORFNames=glysoja_025102 {ECO:0000313|EMBL:KHN18212.1} PE=4	Serine/threonine-protein kinase AFC3 EC=2.7.12.1 OS=Arabidopsis thaliana (Mouse-ear cress) ORFNames=F4D11.140 PE=2	GO:0004672; protein kinase activity; molecular_function-GO:0005524; ATP binding; molecular_function-GO:0006468; protein phosphorylation; biological_process	Serine/threonine-protein kinase AFC3 [Glycine soja]
chr10_149.18	sample.clean.counts_GATC.10	14929602	14936947	-	no KO assigned | (RefSeq) beta-adaptin-like protein A	GO:0016192-GO:0030117-GO:0030131	Beta-adaptin-like protein {ECO:0000256|PIRNR:PIRNR002291} OS=Glycine max (Soybean) (Glycine hispida) ORFNames=GLYMA_04G080000 {ECO:0000313|EMBL:KRH62012.1} PE=3	Beta-adaptin-like protein A Short=At-bA-Ad Short=At-betaA-Ad AP complex subunit beta-A Adaptor protein complex AP subunit beta-A Beta-adaptin A Clathrin assembly protein complex beta large chain A OS=Arabidopsis thaliana (Mouse-ear cress) Name=BETAA-AD OrderedLocusNames=At5g11490 ORFNames=F15N18.80 PE=1	GO:0006886; intracellular protein transport; biological_process-GO:0016192; vesicle-mediated transport; biological_process-GO:0030117; membrane coat; cellular_component-GO:0030131; clathrin adaptor complex; cellular_component	PREDICTED: beta-adaptin-like protein A [Glycine max] >KRH62012.1 hypothetical protein GLYMA_04G080000 [Glycine max]
chr10_149.19	sample.clean.counts_GATC.10	14945862	14946734	-	no KO assigned | (RefSeq) GLB3; 2-on-2 hemoglobin		Uncharacterized protein {ECO:0000313|EMBL:KRH61999.1, ECO:0000313|EnsemblPlants:GLYMA04G08380.2} OS=Glycine max (Soybean) (Glycine hispida) ORFNames=GLYMA_04G079200 {ECO:0000313|EMBL:KRH61999.1} PE=4	Two-on-two hemoglobin-3 Short=AtGLB3 2-on-2 hemoglobin-3 OS=Arabidopsis thaliana (Mouse-ear cress) Name=GLB3 OrderedLocusNames=At4g32690 ORFNames=F4D11.110 PE=1	GO:0019825; oxygen binding; molecular_function	2-on-2 hemoglobin [Glycine max]
chr10_149.21	sample.clean.counts_GATC.10	14965918	14966685	-	K03439 tRNA (guanine-N7-)-methyltransferase [EC:2.1.1.33] | (RefSeq) tRNA (guanine-N(7)-)-methyltransferase-like	GO:0008176	tRNA (guanine-N(7)-)-methyltransferase {ECO:0000256|HAMAP-Rule:MF_03055} EC=2.1.1.33 {ECO:0000256|HAMAP-Rule:MF_03055} tRNA (guanine(46)-N(7))-methyltransferase {ECO:0000256|HAMAP-Rule:MF_03055} tRNA(m7G46)-methyltransferase {ECO:0000256|HAMAP-Rule:MF_03055} OS=Glycine soja (Wild soybean) ORFNames=glysoja_017848 {ECO:0000313|EMBL:KHN10244.1} PE=3	tRNA (guanine-N(7)-)-methyltransferase {ECO:0000255|HAMAP-Rule:MF_03055} EC=2.1.1.33 {ECO:0000255|HAMAP-Rule:MF_03055} tRNA (guanine(46)-N(7))-methyltransferase {ECO:0000255|HAMAP-Rule:MF_03055} tRNA(m7G46)-methyltransferase {ECO:0000255|HAMAP-Rule:MF_03055} OS=Arabidopsis thaliana (Mouse-ear cress) OrderedLocusNames=At5g24840 ORFNames=F6A4_50 PE=2	GO:0006400; tRNA modification; biological_process-GO:0008176; tRNA (guanine-N7-)-methyltransferase activity; molecular_function	tRNA (guanine-N(7)-)-methyltransferase [Glycine soja]
chr10_149.4	sample.clean.counts_GATC.10	14906337	14910324	-	K09595 minor histocompatibility antigen H13 [EC:3.4.23.-] | (RefSeq) hypothetical protein	GO:0016021	Uncharacterized protein {ECO:0000313|EMBL:KOM28658.1} OS=Phaseolus angularis (Azuki bean) (Vigna angularis) ORFNames=LR48_Vigan561s004800 {ECO:0000313|EMBL:KOM28658.1} PE=4	Signal peptide peptidase Short=AtSPP EC=3.4.23.- Intramembrane protease Short=IMP Short=IMPAS OS=Arabidopsis thaliana (Mouse-ear cress) Name=SPP OrderedLocusNames=At2g03120 ORFNames=T18E12.21 PE=2	GO:0004190; aspartic-type endopeptidase activity; molecular_function-GO:0016021; integral component of membrane; cellular_component	hypothetical protein LR48_Vigan561s004800 [Vigna angularis]
chr10_149.6	sample.clean.counts_GATC.10	14925287	14925715	-	K04730 interleukin-1 receptor-associated kinase 1 [EC:2.7.11.1] | (RefSeq) proline-rich receptor-like protein kinase PERK15	GO:0005524-GO:0006468	Proline-rich receptor-like protein kinase PERK1 {ECO:0000313|EMBL:KHN18204.1} EC=2.7.10.2 {ECO:0000313|EMBL:KHN18204.1} EC=2.7.11.1 {ECO:0000313|EMBL:KHN18204.1} OS=Glycine soja (Wild soybean) ORFNames=glysoja_025094 {ECO:0000313|EMBL:KHN18204.1} PE=4	Proline-rich receptor-like protein kinase PERK5 EC=2.7.11.1 Proline-rich extensin-like receptor kinase 5 Short=AtPERK5 OS=Arabidopsis thaliana (Mouse-ear cress) Name=PERK5 OrderedLocusNames=At4g34440 ORFNames=T4L20.20 PE=2	GO:0004672; protein kinase activity; molecular_function-GO:0005524; ATP binding; molecular_function-GO:0006468; protein phosphorylation; biological_process	Proline-rich receptor-like protein kinase PERK1 [Glycine soja]
chr10_149.8	sample.clean.counts_GATC.10	14925751	14925804	-	NA	NA	NA	NA	NA	NA
chr10_15.0	sample.clean.counts_GATC.10	1495326	1495904	-	no KO assigned | (RefSeq) uncharacterized LOC100810274	NA	BON1-associated protein 2 {ECO:0000313|EMBL:KHN04629.1} OS=Glycine soja (Wild soybean) ORFNames=glysoja_021928 {ECO:0000313|EMBL:KHN04629.1} PE=4	BON1-associated protein 2 Protein BON1-ASSOCIATED PROTEIN 1-LIKE OS=Arabidopsis thaliana (Mouse-ear cress) ORFNames=F4I18.26 PE=1	NA	BON1-associated protein 2 [Glycine soja]
chr10_15.3	sample.clean.counts_GATC.10	1532774	1533352	-	no KO assigned | (RefSeq) uncharacterized LOC100810274	NA	BON1-associated protein 2 {ECO:0000313|EMBL:KHN04629.1} OS=Glycine soja (Wild soybean) ORFNames=glysoja_021928 {ECO:0000313|EMBL:KHN04629.1} PE=4	BON1-associated protein 2 Protein BON1-ASSOCIATED PROTEIN 1-LIKE OS=Arabidopsis thaliana (Mouse-ear cress) ORFNames=F4I18.26 PE=1	NA	BON1-associated protein 2 [Glycine soja]
chr10_15.6	sample.clean.counts_GATC.10	1567690	1568268	-	no KO assigned | (RefSeq) uncharacterized LOC100810274	NA	BON1-associated protein 2 {ECO:0000313|EMBL:KHN04629.1} OS=Glycine soja (Wild soybean) ORFNames=glysoja_021928 {ECO:0000313|EMBL:KHN04629.1} PE=4	BON1-associated protein 2 Protein BON1-ASSOCIATED PROTEIN 1-LIKE OS=Arabidopsis thaliana (Mouse-ear cress) ORFNames=F4I18.26 PE=1	NA	BON1-associated protein 2 [Glycine soja]
chr10_15.7	sample.clean.counts_GATC.10	1558599	1559150	-	no KO assigned | (RefSeq) uncharacterized LOC102669378	NA	Uncharacterized protein {ECO:0000313|EMBL:KRH65136.1, ECO:0000313|EnsemblPlants:GLYMA03G01820.1} OS=Glycine max (Soybean) (Glycine hispida) ORFNames=GLYMA_03G016100 {ECO:0000313|EMBL:KRH65136.1} PE=4	BON1-associated protein 2 Protein BON1-ASSOCIATED PROTEIN 1-LIKE OS=Arabidopsis thaliana (Mouse-ear cress) ORFNames=F4I18.26 PE=1	NA	PREDICTED: uncharacterized protein LOC102669378 [Glycine max] >KRH65136.1 hypothetical protein GLYMA_03G016100 [Glycine max]
chr10_15.8	sample.clean.counts_GATC.10	1574413	1574964	-	no KO assigned | (RefSeq) BON1-associated protein 1-like	NA	Uncharacterized protein {ECO:0000313|EMBL:KRH48229.1} OS=Glycine max (Soybean) (Glycine hispida) ORFNames=GLYMA_07G076200 {ECO:0000313|EMBL:KRH48229.1} PE=4	BON1-associated protein 2 Protein BON1-ASSOCIATED PROTEIN 1-LIKE OS=Arabidopsis thaliana (Mouse-ear cress) ORFNames=F4I18.26 PE=1	NA	PREDICTED: BON1-associated protein 1-like [Glycine max] >KRH48229.1 hypothetical protein GLYMA_07G076200 [Glycine max]
chr10_150.0	sample.clean.counts_GATC.10	14989704	14991665	+	no KO assigned | (RefSeq) NAC domain-containing protein 92	GO:0006355	Uncharacterized protein {ECO:0000313|EnsemblPlants:GLYMA04G08320.3} OS=Glycine max (Soybean) (Glycine hispida) Name=LOC100805060 {ECO:0000313|EnsemblPlants:GLYMA04G08320.3} PE=4	Protein CUP-SHAPED COTYLEDON 2 NAC domain-containing protein 98 Short=ANAC098 NAC domain-containing protein CUC2 OS=Arabidopsis thaliana (Mouse-ear cress) ORFNames=K19P17.12 PE=1	GO:0003677; DNA binding; molecular_function-GO:0006355; regulation of transcription, DNA-templated; biological_process	PREDICTED: protein CUP-SHAPED COTYLEDON 2 isoform X2 [Glycine max] >KRH61983.1 hypothetical protein GLYMA_04G078600 [Glycine max]
chr10_150.10	sample.clean.counts_GATC.10	15022170	15022721	+	no KO assigned | (RefSeq) uncharacterized LOC100527700		Putative calcium-binding protein CML43 {ECO:0000313|EMBL:KHN10247.1} OS=Glycine soja (Wild soybean) ORFNames=glysoja_017851 {ECO:0000313|EMBL:KHN10247.1} PE=4	Calcium-binding protein CML42 Calmodulin-like protein 42 OS=Arabidopsis thaliana (Mouse-ear cress) Name=CML42 OrderedLocusNames=At4g20780 ORFNames=F21C20.130 PE=1	GO:0005509; calcium ion binding; molecular_function	uncharacterized protein LOC100527700 [Glycine max]
chr10_150.12	sample.clean.counts_GATC.10	14999790	15005662	-	no KO assigned | (RefSeq) uncharacterized LOC100781922	NA	Laminin subunit beta-1 {ECO:0000313|EMBL:KHN18217.1} OS=Glycine soja (Wild soybean) ORFNames=glysoja_025107 {ECO:0000313|EMBL:KHN18217.1} PE=4	NA	NA	Laminin subunit beta-1 [Glycine soja]
chr10_150.13	sample.clean.counts_GATC.10	15026268	15028128	-	no KO assigned | (RefSeq) BZIP62; bZIP transcription factor bZIP62	GO:0006355	Regulatory protein opaque-2 {ECO:0000313|EMBL:KHN18220.1} OS=Glycine soja (Wild soybean) ORFNames=glysoja_025110 {ECO:0000313|EMBL:KHN18220.1} PE=4	Basic leucine zipper 9 Short=AtbZIP9 Short=bZIP protein 9 Basic leucine zipper OPAQUE 2 homolog 2 Short=Basic leucine zipper O2 homolog 2 OS=Arabidopsis thaliana (Mouse-ear cress) ORFNames=F6A4.10 PE=1	GO:0003700; transcription factor activity, sequence-specific DNA binding; molecular_function-GO:0006355; regulation of transcription, DNA-templated; biological_process	bZIP transcription factor bZIP62 [Glycine max] >ABI34649.1 bZIP transcription factor bZIP62 [Glycine max] >KHN18220.1 Regulatory protein opaque-2 [Glycine soja]
chr10_150.15	sample.clean.counts_GATC.10	15038693	15039961	-	no KO assigned | (RefSeq) 26S proteasome non-ATPase regulatory subunit 11 homolog	NA	Putative uncharacterized protein {ECO:0000313|EMBL:ACU20905.1} Fragment OS=Glycine max (Soybean) (Glycine hispida) PE=2	26S proteasome non-ATPase regulatory subunit 11 homolog 19S proteosome subunit 9 Short=AtS9 26S proteasome regulatory subunit RPN6 Short=AtRPN6 26S proteasome regulatory subunit S9 homolog OS=Arabidopsis thaliana (Mouse-ear cress) ORFNames=F28N24.15 PE=1	NA	unknown, partial [Glycine max]
chr10_150.16	sample.clean.counts_GATC.10	15044227	15046749	-	no KO assigned | (RefSeq) uncharacterized LOC100780305	NA	Uncharacterized protein {ECO:0000313|EMBL:KHN18222.1} OS=Glycine soja (Wild soybean) ORFNames=glysoja_025112 {ECO:0000313|EMBL:KHN18222.1} PE=4	NA	NA	PREDICTED: uncharacterized protein LOC100780305 [Glycine max] >KHN18222.1 hypothetical protein glysoja_025112 [Glycine soja] >KRH52634.1 hypothetical protein GLYMA_06G079500 [Glycine max]
chr10_150.19	sample.clean.counts_GATC.10	15062883	15064093	-	no KO assigned | (RefSeq) hypersensitive-induced response protein 2-like	NA	Uncharacterized protein {ECO:0000313|EMBL:KDO76049.1} OS=Citrus sinensis (Sweet orange) (Citrus aurantium var. sinensis) ORFNames=CISIN_1g023266mg {ECO:0000313|EMBL:KDO76049.1} PE=4	Hypersensitive-induced response protein 1 {ECO:0000303|PubMed:19712067} Short=OsHIR1 {ECO:0000303|PubMed:19712067} OS=Oryza sativa subsp. japonica (Rice) OSNPB_080398400 {ECO:0000312|EMBL:BAT05322.1} PE=1	NA	hypothetical protein CISIN_1g023266mg [Citrus sinensis]
chr10_152.0	sample.clean.counts_GATC.10	15197001	15198380	+	no KO assigned | (RefSeq) putative UDP-rhamnose:rhamnosyltransferase 1		Uncharacterized protein {ECO:0000313|EMBL:KRH06597.1, ECO:0000313|EnsemblPlants:GLYMA16G03715.1} OS=Glycine max (Soybean) (Glycine hispida) ORFNames=GLYMA_16G033300 {ECO:0000313|EMBL:KRH06597.1} PE=4	Putative UDP-rhamnose:rhamnosyltransferase 1 Short=FaRT1 {ECO:0000303|PubMed:16443693} EC=2.4.1.- {ECO:0000250|UniProtKB:Q940V3} Glycosyltransferase 4 Short=FaGT4 {ECO:0000312|EMBL:AAU09445.1} OS=Fragaria ananassa (Strawberry) (Fragaria chiloensis x Fragaria virginiana) Name=GT4 {ECO:0000312|EMBL:AAU09445.1} PE=2	GO:0016758; transferase activity, transferring hexosyl groups; molecular_function	hypothetical protein GLYMA_16G033300 [Glycine max]
chr10_152.14	sample.clean.counts_GATC.10	15262656	15262739	-	NA	NA	NA	NA	NA	NA
chr10_152.5	sample.clean.counts_GATC.10	15241442	15241561	-	NA	NA	NA	NA	NA	NA
chr10_152.6	sample.clean.counts_GATC.10	15242099	15242233	-	no KO assigned | (RefSeq) probable polygalacturonase At3g15720	NA	Uncharacterized protein {ECO:0000313|EMBL:KRH66273.1} OS=Glycine max (Soybean) (Glycine hispida) ORFNames=GLYMA_03G095600 {ECO:0000313|EMBL:KRH66273.1} PE=3	NA	NA	hypothetical protein GLYMA_03G095600 [Glycine max]
chr10_152.7	sample.clean.counts_GATC.10	15262912	15267419	-	no KO assigned | (RefSeq) probable polygalacturonase At3g15720	GO:0005975	Uncharacterized protein {ECO:0000313|EnsemblPlants:GLYMA03G23881.1} OS=Glycine max (Soybean) (Glycine hispida) Name=LOC100782390 {ECO:0000313|EnsemblPlants:GLYMA03G23881.1} PE=3	Probable polygalacturonase At3g15720 Short=PG EC=3.2.1.15 Pectinase At3g15720 Precursor OS=Arabidopsis thaliana (Mouse-ear cress) OrderedLocusNames=At3g15720 ORFNames=MSJ11.12 PE=1	GO:0004650; polygalacturonase activity; molecular_function-GO:0005975; carbohydrate metabolic process; biological_process	hypothetical protein GLYMA_03G097500 [Glycine max]
chr10_153.0	sample.clean.counts_GATC.10	15341864	15342301	+	no KO assigned | (RefSeq) hypothetical protein	NA	Uncharacterized protein {ECO:0000313|EMBL:ESW06141.1} OS=Phaseolus vulgaris (Kidney bean) (French bean) ORFNames=PHAVU_010G023200g {ECO:0000313|EMBL:ESW06141.1} PE=3	NA	NA	hypothetical protein PHAVU_010G023200g [Phaseolus vulgaris] >ESW06141.1 hypothetical protein PHAVU_010G023200g [Phaseolus vulgaris]
chr10_153.1	sample.clean.counts_GATC.10	15348516	15348599	-	NA	NA	NA	NA	NA	NA
chr10_154.0	sample.clean.counts_GATC.10	15402186	15403121	+	no KO assigned | (RefSeq) uncharacterized LOC100800661	NA	Uncharacterized protein {ECO:0000313|EMBL:KHN16465.1} OS=Glycine soja (Wild soybean) ORFNames=glysoja_036567 {ECO:0000313|EMBL:KHN16465.1} PE=4	NA	NA	hypothetical protein glysoja_036567 [Glycine soja]
chr10_154.11	sample.clean.counts_GATC.10	15466162	15467421	+	no KO assigned | (RefSeq) uncharacterized LOC100819343		Uncharacterized protein {ECO:0000313|EMBL:KRH52595.1, ECO:0000313|EnsemblPlants:GLYMA06G08020.1} OS=Glycine max (Soybean) (Glycine hispida) ORFNames=GLYMA_06G076500 {ECO:0000313|EMBL:KRH52595.1} PE=4	NA	GO:0070461; SAGA-type complex; cellular_component	uncharacterized protein LOC109808485 [Cajanus cajan] >XP_020227098.1 uncharacterized protein LOC109808485 [Cajanus cajan]
chr10_154.12	sample.clean.counts_GATC.10	15454654	15458004	-	K11507 centromere protein O | (RefSeq) uncharacterized LOC100786656	GO:0034508	Uncharacterized protein {ECO:0000313|EMBL:KHN10274.1} OS=Glycine soja (Wild soybean) ORFNames=glysoja_017878 {ECO:0000313|EMBL:KHN10274.1} PE=4	NA	GO:0000776; kinetochore; cellular_component-GO:0034508; centromere complex assembly; biological_process	PREDICTED: uncharacterized protein LOC100786656 [Glycine max] >KHN10274.1 hypothetical protein glysoja_017878 [Glycine soja] >KRH61929.1 hypothetical protein GLYMA_04G075200 [Glycine max]
chr10_154.13	sample.clean.counts_GATC.10	15473114	15475664	-	no KO assigned | (RefSeq) E3 ubiquitin-protein ligase MBR2	NA	E3 ubiquitin ligase BIG BROTHER-related {ECO:0000313|EMBL:KHN10272.1} EC=6.3.2.19 {ECO:0000313|EMBL:KHN10272.1} OS=Glycine soja (Wild soybean) ORFNames=glysoja_017876 {ECO:0000313|EMBL:KHN10272.1} PE=4	Probable E3 ubiquitin-protein ligase HIP1 EC=2.3.2.27 HAL3-interacting protein 1 Short=OsHIP1 RING-H2 finger HIP1 RING-type E3 ubiquitin transferase HIP1 {ECO:0000305} OS=Oryza sativa subsp. japonica (Rice) ORFNames=OsJ_16417, OSJNBa0010D21.9 PE=1	NA	E3 ubiquitin ligase BIG BROTHER-related [Glycine soja]
chr10_154.3	sample.clean.counts_GATC.10	15425875	15429608	+	K09613 COP9 signalosome complex subunit 5 [EC:3.4.-.-] | (RefSeq) COP9 signalosome complex subunit 5b	GO:0005515-GO:0008180	Uncharacterized protein {ECO:0000313|EMBL:KRH61926.1, ECO:0000313|EnsemblPlants:GLYMA04G07940.1} OS=Glycine max (Soybean) (Glycine hispida) ORFNames=GLYMA_04G075000 {ECO:0000313|EMBL:KRH61926.1} PE=4	COP9 signalosome complex subunit 5b Short=Signalosome subunit 5b EC=3.4.-.- Jun activation domain-binding homolog 2 OS=Arabidopsis thaliana (Mouse-ear cress) ORFNames=F3I17.12 {ECO:0000312|EMBL:AAG51882.1} PE=1	GO:0004222; metalloendopeptidase activity; molecular_function-GO:0005515; protein binding; molecular_function-GO:0008180; COP9 signalosome; cellular_component	PREDICTED: COP9 signalosome complex subunit 5b [Glycine max] >KRH61926.1 hypothetical protein GLYMA_04G075000 [Glycine max]
chr10_154.4	sample.clean.counts_GATC.10	15444160	15448473	+	K01535 H+-transporting ATPase [EC:3.6.3.6] | (RefSeq) plasma membrane ATPase 4		Plasma membrane ATPase {ECO:0000256|RuleBase:RU362083} EC=3.6.3.6 {ECO:0000256|RuleBase:RU362083} OS=Glycine soja (Wild soybean) ORFNames=glysoja_017879 {ECO:0000313|EMBL:KHN10275.1} PE=3	Plasma membrane ATPase 4 EC=3.6.3.6 Proton pump 4 OS=Nicotiana plumbaginifolia (Leadwort-leaved tobacco) (Tex-Mex tobacco) Name=PMA4 PE=2	GO:0016021; integral component of membrane; cellular_component	Plasma membrane ATPase 4 [Glycine soja]
chr10_155.0	sample.clean.counts_GATC.10	15495212	15496141	+	no KO assigned | (RefSeq) F-box protein AFR-like	NA	Uncharacterized protein {ECO:0000313|EMBL:KRH52601.1, ECO:0000313|EnsemblPlants:GLYMA06G08050.2} OS=Glycine max (Soybean) (Glycine hispida) ORFNames=GLYMA_06G076900 {ECO:0000313|EMBL:KRH52601.1} PE=4	F-box protein AFR Protein ATTENUATED FAR-RED RESPONSE SKP1-interacting partner 29 OS=Arabidopsis thaliana (Mouse-ear cress) ORFNames=F25P17.16 PE=1	NA	PREDICTED: F-box protein AFR-like [Glycine max] >KRH52601.1 hypothetical protein GLYMA_06G076900 [Glycine max]
chr10_155.1	sample.clean.counts_GATC.10	15499003	15499203	+	no KO assigned | (RefSeq) uncharacterized LOC100787739	NA	Uncharacterized protein {ECO:0000313|EMBL:KHN10268.1} OS=Glycine soja (Wild soybean) ORFNames=glysoja_017872 {ECO:0000313|EMBL:KHN10268.1} PE=4	NA	NA	PREDICTED: uncharacterized protein LOC100787739 [Glycine max] >KHN10268.1 hypothetical protein glysoja_017872 [Glycine soja] >KRH61942.1 hypothetical protein GLYMA_04G075800 [Glycine max]
chr10_155.10	sample.clean.counts_GATC.10	15516652	15517650	-	no KO assigned | (RefSeq) uncharacterized LOC100788810	NA	Putative uncharacterized protein {ECO:0000313|EMBL:ACU22935.1} OS=Glycine max (Soybean) (Glycine hispida) PE=2	NA	NA	uncharacterized LOC100788810 [Glycine max]
chr10_155.11	sample.clean.counts_GATC.10	15538737	15539149	-	no KO assigned | (RefSeq) WRKY50; probable WRKY transcription factor 17	GO:0006355-GO:0043565	Putative WRKY transcription factor 11 {ECO:0000313|EMBL:KHN10265.1} OS=Glycine soja (Wild soybean) ORFNames=glysoja_017869 {ECO:0000313|EMBL:KHN10265.1} PE=4	Probable WRKY transcription factor 11 WRKY DNA-binding protein 11 OS=Arabidopsis thaliana (Mouse-ear cress) Name=WRKY11 OrderedLocusNames=At4g31550 ORFNames=F3L17.120 PE=2	GO:0003700; transcription factor activity, sequence-specific DNA binding; molecular_function-GO:0006355; regulation of transcription, DNA-templated; biological_process-GO:0043565; sequence-specific DNA binding; molecular_function	Putative WRKY transcription factor 11 [Glycine soja]
chr10_155.12	sample.clean.counts_GATC.10	15552866	15554008	-	K00306 sarcosine oxidase / L-pipecolate oxidase [EC:1.5.3.1 1.5.3.7] | (RefSeq) probable sarcosine oxidase	GO:0055114	Uncharacterized protein {ECO:0000313|EMBL:KRH61947.1, ECO:0000313|EnsemblPlants:GLYMA04G08070.1} OS=Glycine max (Soybean) (Glycine hispida) ORFNames=GLYMA_04G076300 {ECO:0000313|EMBL:KRH61947.1} PE=4	Probable sarcosine oxidase EC=1.5.3.1 OS=Arabidopsis thaliana (Mouse-ear cress) OrderedLocusNames=At2g24580 ORFNames=F25P17.12 PE=2	GO:0016491; oxidoreductase activity; molecular_function-GO:0055114; oxidation-reduction process; biological_process	PREDICTED: probable sarcosine oxidase [Glycine max] >KRH61947.1 hypothetical protein GLYMA_04G076300 [Glycine max]
chr10_155.14	sample.clean.counts_GATC.10	15575134	15578182	-	no KO assigned | (RefSeq) probable xyloglucan glycosyltransferase 5	NA	Putative xyloglucan glycosyltransferase 5 {ECO:0000313|EMBL:KHN10263.1} EC=2.4.1.32 {ECO:0000313|EMBL:KHN10263.1} OS=Glycine soja (Wild soybean) ORFNames=glysoja_017867 {ECO:0000313|EMBL:KHN10263.1} PE=4	Probable xyloglucan glycosyltransferase 5 EC=2.4.1.- Cellulose synthase-like protein C5 Short=AtCslC5 OS=Arabidopsis thaliana (Mouse-ear cress) Name=CSLC5 OrderedLocusNames=At4g31590 ORFNames=F28M20.220 PE=1	NA	PREDICTED: probable xyloglucan glycosyltransferase 5 [Glycine max] >KHN10263.1 Putative xyloglucan glycosyltransferase 5 [Glycine soja] >KRH61949.1 hypothetical protein GLYMA_04G076500 [Glycine max] >KRH61950.1 hypothetical protein GLYMA_04G076500 [Glycine max]
chr10_155.2	sample.clean.counts_GATC.10	15569751	15573675	+	K05391 cyclic nucleotide gated channel, other eukaryote | (RefSeq) probable cyclic nucleotide-gated ion channel 14	GO:0006811-GO:0016020-GO:0055085	Uncharacterized protein {ECO:0000313|EMBL:KRH52608.1, ECO:0000313|EnsemblPlants:GLYMA06G08170.1} OS=Glycine max (Soybean) (Glycine hispida) ORFNames=GLYMA_06G077600 {ECO:0000313|EMBL:KRH52608.1} PE=4	Probable cyclic nucleotide-gated ion channel 14 Cyclic nucleotide- and calmodulin-regulated ion channel 14 OS=Arabidopsis thaliana (Mouse-ear cress) Name=CNGC14 OrderedLocusNames=At2g24610 ORFNames=F25P17.9 PE=2	GO:0005216; ion channel activity; molecular_function-GO:0006811; ion transport; biological_process-GO:0016020; membrane; cellular_component-GO:0055085; transmembrane transport; biological_process	PREDICTED: probable cyclic nucleotide-gated ion channel 14 [Glycine max] >KRH52608.1 hypothetical protein GLYMA_06G077600 [Glycine max]
chr10_155.9	sample.clean.counts_GATC.10	15500973	15503475	-	no KO assigned | (RefSeq) hypothetical protein		Uncharacterized protein {ECO:0000313|EMBL:ESW09119.1} OS=Phaseolus vulgaris (Kidney bean) (French bean) ORFNames=PHAVU_009G101700g {ECO:0000313|EMBL:ESW09119.1} PE=4	NA	GO:0004045; aminoacyl-tRNA hydrolase activity; molecular_function	putative peptidyl-tRNA hydrolase PTRHD1 isoform X1 [Cajanus cajan]
chr10_156.0	sample.clean.counts_GATC.10	15623403	15629490	+	no KO assigned | (RefSeq) oligouridylate-binding protein 1-like		Nucleolysin TIAR {ECO:0000313|EMBL:KHN18233.1} OS=Glycine soja (Wild soybean) ORFNames=glysoja_025123 {ECO:0000313|EMBL:KHN18233.1} PE=4	Oligouridylate-binding protein 1 Short=NpUBP1 Polyuridylate-binding protein UBP1 Short=Poly(U)-binding protein UBP1 OS=Nicotiana plumbaginifolia (Leadwort-leaved tobacco) (Tex-Mex tobacco) Name=UBP1 PE=2	GO:0003676; nucleic acid binding; molecular_function	Nucleolysin TIAR [Glycine soja]
chr10_156.17	sample.clean.counts_GATC.10	15638990	15640490	-	K17609 nucleoredoxin [EC:1.8.1.8] | (RefSeq) probable nucleoredoxin 3		Putative nucleoredoxin 3 {ECO:0000313|EMBL:KHN18231.1} OS=Glycine soja (Wild soybean) ORFNames=glysoja_025121 {ECO:0000313|EMBL:KHN18231.1} PE=4	Probable nucleoredoxin 3 Short=AtNrx3 EC=1.8.1.8 OS=Arabidopsis thaliana (Mouse-ear cress) OrderedLocusNames=At4g31240 ORFNames=F8F16.60 PE=2	GO:0045454; cell redox homeostasis; biological_process	Putative nucleoredoxin 3 [Glycine soja]
chr10_156.19	sample.clean.counts_GATC.10	15644272	15647270	-	K10744 ribonuclease H2 subunit B | (RefSeq) ribonuclease H2 subunit B-like		Uncharacterized protein {ECO:0000313|EMBL:KRH52618.1, ECO:0000313|EnsemblPlants:GLYMA06G08230.2} OS=Glycine max (Soybean) (Glycine hispida) ORFNames=GLYMA_06G078200 {ECO:0000313|EMBL:KRH52618.1} PE=4	NA	GO:0032299; ribonuclease H2 complex; cellular_component	ribonuclease H2-B superfamily protein [Glycine max]
chr10_156.20	sample.clean.counts_GATC.10	15648981	15651837	-	K04733 interleukin-1 receptor-associated kinase 4 [EC:2.7.11.1] | (RefSeq) pollen receptor-like kinase 5	GO:0005524-GO:0006468	Uncharacterized protein {ECO:0000313|EMBL:KRH61960.1, ECO:0000313|EnsemblPlants:GLYMA04G08170.1} OS=Glycine max (Soybean) (Glycine hispida) ORFNames=GLYMA_04G077100 {ECO:0000313|EMBL:KRH61960.1} PE=4	Probable LRR receptor-like serine/threonine-protein kinase At4g31250 EC=2.7.11.1 Precursor OS=Arabidopsis thaliana (Mouse-ear cress) OrderedLocusNames=At4g31250 ORFNames=F8F16.70 PE=2	GO:0004672; protein kinase activity; molecular_function-GO:0005524; ATP binding; molecular_function-GO:0006468; protein phosphorylation; biological_process	hypothetical protein GLYMA_04G077100 [Glycine max]
chr10_156.3	sample.clean.counts_GATC.10	15655216	15662085	+	no KO assigned | (RefSeq) uncharacterized LOC100804399	NA	Uncharacterized protein {ECO:0000313|EMBL:KHN18230.1} OS=Glycine soja (Wild soybean) ORFNames=glysoja_025120 {ECO:0000313|EMBL:KHN18230.1} PE=4	NA	NA	hypothetical protein glysoja_025120 [Glycine soja]
chr10_156.4	sample.clean.counts_GATC.10	15685176	15686982	+	no KO assigned | (RefSeq) putative glutathione-specific gamma-glutamylcyclotransferase 2	GO:0006751	Gamma-glutamylcyclotransferase {ECO:0000256|RuleBase:RU363081} EC=2.3.2.4 {ECO:0000256|RuleBase:RU363081} OS=Glycine soja (Wild soybean) ORFNames=glysoja_025119 {ECO:0000313|EMBL:KHN18229.1} PE=3	Gamma-glutamylcyclotransferase 2-1 {ECO:0000305} Short=AtGGCT2 EC=2.3.2.4 {ECO:0000269|PubMed:24214398} Gamma-glutamyl cyclotransferase 2;1 {ECO:0000303|PubMed:24214398} OS=Arabidopsis thaliana (Mouse-ear cress) OrderedLocusNames=At5g26220 {ECO:0000312|Araport:AT5G26220} PE=1	GO:0003839; gamma-glutamylcyclotransferase activity; molecular_function-GO:0006751; glutathione catabolic process; biological_process	Cation transport regulator-like protein 2 [Glycine soja]
chr10_156.6	sample.clean.counts_GATC.10	15591683	15591790	-	K15281 solute carrier family 35 | (RefSeq) putative UDP-sugar transporter DDB_G0278631	NA	Uncharacterized protein {ECO:0000313|EMBL:BAT78263.1} OS=Vigna angularis var. angularis ORFNames=VIGAN_02091700 {ECO:0000313|EMBL:BAT78263.1} PE=4	UDP-galactose/UDP-glucose transporter 7 {ECO:0000303|PubMed:22933714} Short=AtUTr7 {ECO:0000303|PubMed:22933714} OS=Arabidopsis thaliana (Mouse-ear cress) ORFNames=F28M20.210 {ECO:0000312|EMBL:CAA19763.1} PE=1	NA	PREDICTED: putative UDP-sugar transporter DDB_G0278631 isoform X2 [Vigna angularis]
chr10_156.7	sample.clean.counts_GATC.10	15632766	15635319	-	no KO assigned | (RefSeq) U-box domain-containing protein 52-like	GO:0005524-GO:0006468	U-box domain-containing protein 52 {ECO:0000313|EMBL:KHN18232.1} EC=2.7.11.1 {ECO:0000313|EMBL:KHN18232.1} OS=Glycine soja (Wild soybean) ORFNames=glysoja_025122 {ECO:0000313|EMBL:KHN18232.1} PE=4	U-box domain-containing protein 34 Plant U-box protein 34 E3 ubiquitin ligase EC=2.3.2.27 RING-type E3 ubiquitin transferase {ECO:0000305} Serine/threonine-protein kinase EC=2.7.11.- OS=Arabidopsis thaliana (Mouse-ear cress) Name=PUB34 OrderedLocusNames=At2g19410 ORFNames=F27F23.21 PE=3	GO:0004672; protein kinase activity; molecular_function-GO:0005524; ATP binding; molecular_function-GO:0006468; protein phosphorylation; biological_process	U-box domain-containing protein 52 [Glycine soja]
chr10_156.9	sample.clean.counts_GATC.10	15636227	15637342	-	no KO assigned | (RefSeq) U-box domain-containing protein 52	NA	Uncharacterized protein {ECO:0000313|EMBL:KRH52615.1, ECO:0000313|EnsemblPlants:GLYMA06G08210.3} OS=Glycine max (Soybean) (Glycine hispida) ORFNames=GLYMA_06G078000 {ECO:0000313|EMBL:KRH52615.1} PE=4	NA	NA	hypothetical protein GLYMA_06G078000 [Glycine max]
chr10_157.0	sample.clean.counts_GATC.10	15689826	15693805	+	K02738 20S proteasome subunit beta 1 [EC:3.4.25.1] | (RefSeq) proteasome subunit beta type-6	GO:0004298-GO:0005839-GO:0051603	Proteasome subunit beta type {ECO:0000256|RuleBase:RU004203} EC=3.4.25.1 {ECO:0000256|RuleBase:RU004203} OS=Glycine soja (Wild soybean) ORFNames=glysoja_017859 {ECO:0000313|EMBL:KHN10255.1} PE=3	Proteasome subunit beta type-6 EC=3.4.25.1 20S proteasome beta subunit A-1 Proteasome component D Proteasome subunit beta type-1 Precursor OS=Arabidopsis thaliana (Mouse-ear cress) ORFNames=F8F16.120 PE=1	GO:0004175; endopeptidase activity; molecular_function-GO:0004298; threonine-type endopeptidase activity; molecular_function-GO:0005839; proteasome core complex; cellular_component-GO:0051603; proteolysis involved in cellular protein catabolic process; biological_process	Proteasome subunit beta type-6 [Glycine soja]
chr10_157.11	sample.clean.counts_GATC.10	15763813	15769681	+	no KO assigned | (RefSeq) uncharacterized LOC100781922	NA	Laminin subunit beta-1 {ECO:0000313|EMBL:KHN18217.1} OS=Glycine soja (Wild soybean) ORFNames=glysoja_025107 {ECO:0000313|EMBL:KHN18217.1} PE=4	NA	NA	Laminin subunit beta-1 [Glycine soja]
chr10_157.12	sample.clean.counts_GATC.10	15698671	15699174	-	no KO assigned | (RefSeq) 16.5 kDa oleosin	GO:0016021	Oleosin {ECO:0000256|RuleBase:RU000540} OS=Glycine max (Soybean) (Glycine hispida) ORFNames=GLYMA_04G077600 {ECO:0000313|EMBL:KRH61967.1} PE=2	Oleosin 16 kDa OSE701 OS=Oryza sativa subsp. japonica (Rice) ORFNames=OsJ_15670 {ECO:0000312|EMBL:EAZ31530.1}, OSJNBa0079A21.14 PE=2	GO:0012511; monolayer-surrounded lipid storage body; cellular_component-GO:0016021; integral component of membrane; cellular_component	16.5 kDa oleosin [Glycine max] >ACO90355.1 16.5 kDa oleosin [Glycine max]
chr10_157.15	sample.clean.counts_GATC.10	15712992	15713411	-	K14488 SAUR family protein | (RefSeq) SAUR-like auxin-responsive family protein		SAUR-like auxin-responsive family protein {ECO:0000313|EMBL:AES73817.1} OS=Medicago truncatula (Barrel medic) (Medicago tribuloides) OrderedLocusNames=MTR_3g109160 {ECO:0000313|EMBL:AES73817.1} PE=4	Auxin-responsive protein SAUR72 {ECO:0000305} Protein SMALL AUXIN UP RNA 72 {ECO:0000303|PubMed:12036261} OS=Arabidopsis thaliana (Mouse-ear cress) ORFNames=MBK21.21 {ECO:0000312|EMBL:BAB02427.1} PE=2	GO:0009733; response to auxin; biological_process	SAUR-like auxin-responsive family protein [Medicago truncatula] >AES73817.1 SAUR-like auxin-responsive family protein [Medicago truncatula]
chr10_157.2	sample.clean.counts_GATC.10	15695020	15696745	+	no KO assigned | (RefSeq) hypothetical protein	NA	Uncharacterized protein {ECO:0000313|EMBL:ESW09139.1} OS=Phaseolus vulgaris (Kidney bean) (French bean) ORFNames=PHAVU_009G103500g {ECO:0000313|EMBL:ESW09139.1} PE=4	AIG2-like protein C {ECO:0000305} EC=2.3.2.- {ECO:0000305} Avirulence-induced gene 2-like protein C {ECO:0000305} Putative gamma-glutamylcyclotransferase {ECO:0000250|UniProtKB:O75223} OS=Arabidopsis thaliana (Mouse-ear cress) ORFNames=F8F16.130 PE=1	NA	hypothetical protein PHAVU_009G103500g [Phaseolus vulgaris] >ESW09139.1 hypothetical protein PHAVU_009G103500g [Phaseolus vulgaris]
chr10_157.3	sample.clean.counts_GATC.10	15707341	15707638	+	no KO assigned | (RefSeq) uncharacterized LOC100527416	NA	Uncharacterized protein {ECO:0000313|EMBL:KHN10253.1} OS=Glycine soja (Wild soybean) ORFNames=glysoja_017857 {ECO:0000313|EMBL:KHN10253.1} PE=4	NA	NA	hypothetical protein glysoja_017857 [Glycine soja]
chr10_157.31	sample.clean.counts_GATC.10	15753395	15753946	-	no KO assigned | (RefSeq) uncharacterized LOC100527700		Putative calcium-binding protein CML43 {ECO:0000313|EMBL:KHN10247.1} OS=Glycine soja (Wild soybean) ORFNames=glysoja_017851 {ECO:0000313|EMBL:KHN10247.1} PE=4	Calcium-binding protein CML42 Calmodulin-like protein 42 OS=Arabidopsis thaliana (Mouse-ear cress) Name=CML42 OrderedLocusNames=At4g20780 ORFNames=F21C20.130 PE=1	GO:0005509; calcium ion binding; molecular_function	uncharacterized protein LOC100527700 [Glycine max]
chr10_157.33	sample.clean.counts_GATC.10	15778149	15780096	-	no KO assigned | (RefSeq) NAC domain-containing protein 92	GO:0006355	Uncharacterized protein {ECO:0000313|EnsemblPlants:GLYMA04G08320.3} OS=Glycine max (Soybean) (Glycine hispida) Name=LOC100805060 {ECO:0000313|EnsemblPlants:GLYMA04G08320.3} PE=4	Protein CUP-SHAPED COTYLEDON 2 NAC domain-containing protein 98 Short=ANAC098 NAC domain-containing protein CUC2 OS=Arabidopsis thaliana (Mouse-ear cress) ORFNames=K19P17.12 PE=1	GO:0003677; DNA binding; molecular_function-GO:0006355; regulation of transcription, DNA-templated; biological_process	PREDICTED: protein CUP-SHAPED COTYLEDON 2 isoform X2 [Glycine max] >KRH61983.1 hypothetical protein GLYMA_04G078600 [Glycine max]
chr10_157.4	sample.clean.counts_GATC.10	15729031	15731549	+	no KO assigned | (RefSeq) uncharacterized LOC100780305	NA	Uncharacterized protein {ECO:0000313|EMBL:KHN18222.1} OS=Glycine soja (Wild soybean) ORFNames=glysoja_025112 {ECO:0000313|EMBL:KHN18222.1} PE=4	NA	NA	PREDICTED: uncharacterized protein LOC100780305 [Glycine max] >KHN18222.1 hypothetical protein glysoja_025112 [Glycine soja] >KRH52634.1 hypothetical protein GLYMA_06G079500 [Glycine max]
chr10_157.8	sample.clean.counts_GATC.10	15735833	15737101	+	no KO assigned | (RefSeq) 26S proteasome non-ATPase regulatory subunit 11 homolog	NA	Putative uncharacterized protein {ECO:0000313|EMBL:ACU20905.1} Fragment OS=Glycine max (Soybean) (Glycine hispida) PE=2	26S proteasome non-ATPase regulatory subunit 11 homolog 19S proteosome subunit 9 Short=AtS9 26S proteasome regulatory subunit RPN6 Short=AtRPN6 26S proteasome regulatory subunit S9 homolog OS=Arabidopsis thaliana (Mouse-ear cress) ORFNames=F28N24.15 PE=1	NA	unknown, partial [Glycine max]
chr10_157.9	sample.clean.counts_GATC.10	15747681	15749539	+	no KO assigned | (RefSeq) BZIP62; bZIP transcription factor bZIP62	GO:0006355	Regulatory protein opaque-2 {ECO:0000313|EMBL:KHN18220.1} OS=Glycine soja (Wild soybean) ORFNames=glysoja_025110 {ECO:0000313|EMBL:KHN18220.1} PE=4	Basic leucine zipper 9 Short=AtbZIP9 Short=bZIP protein 9 Basic leucine zipper OPAQUE 2 homolog 2 Short=Basic leucine zipper O2 homolog 2 OS=Arabidopsis thaliana (Mouse-ear cress) ORFNames=F6A4.10 PE=1	GO:0003700; transcription factor activity, sequence-specific DNA binding; molecular_function-GO:0006355; regulation of transcription, DNA-templated; biological_process	bZIP transcription factor bZIP62 [Glycine max] >ABI34649.1 bZIP transcription factor bZIP62 [Glycine max] >KHN18220.1 Regulatory protein opaque-2 [Glycine soja]
chr10_158.0	sample.clean.counts_GATC.10	15797932	15798699	+	K03439 tRNA (guanine-N7-)-methyltransferase [EC:2.1.1.33] | (RefSeq) tRNA (guanine-N(7)-)-methyltransferase-like	GO:0008176	tRNA (guanine-N(7)-)-methyltransferase {ECO:0000256|HAMAP-Rule:MF_03055} EC=2.1.1.33 {ECO:0000256|HAMAP-Rule:MF_03055} tRNA (guanine(46)-N(7))-methyltransferase {ECO:0000256|HAMAP-Rule:MF_03055} tRNA(m7G46)-methyltransferase {ECO:0000256|HAMAP-Rule:MF_03055} OS=Glycine soja (Wild soybean) ORFNames=glysoja_017848 {ECO:0000313|EMBL:KHN10244.1} PE=3	tRNA (guanine-N(7)-)-methyltransferase {ECO:0000255|HAMAP-Rule:MF_03055} EC=2.1.1.33 {ECO:0000255|HAMAP-Rule:MF_03055} tRNA (guanine(46)-N(7))-methyltransferase {ECO:0000255|HAMAP-Rule:MF_03055} tRNA(m7G46)-methyltransferase {ECO:0000255|HAMAP-Rule:MF_03055} OS=Arabidopsis thaliana (Mouse-ear cress) OrderedLocusNames=At5g24840 ORFNames=F6A4_50 PE=2	GO:0006400; tRNA modification; biological_process-GO:0008176; tRNA (guanine-N7-)-methyltransferase activity; molecular_function	tRNA (guanine-N(7)-)-methyltransferase [Glycine soja]
chr10_158.1	sample.clean.counts_GATC.10	15799099	15799602	+	no KO assigned | (RefSeq) putative pentatricopeptide repeat-containing protein At3g15130		Uncharacterized protein {ECO:0000313|EMBL:KRH61989.1, ECO:0000313|EnsemblPlants:GLYMA04G08350.1} OS=Glycine max (Soybean) (Glycine hispida) ORFNames=GLYMA_04G078800 {ECO:0000313|EMBL:KRH61989.1} PE=4	Putative pentatricopeptide repeat-containing protein At3g15130 OS=Arabidopsis thaliana (Mouse-ear cress) Name=PCMP-H86 OrderedLocusNames=At3g15130 ORFNames=F4B12.1 PE=3	GO:0008270; zinc ion binding; molecular_function	hypothetical protein GLYMA_04G078800 [Glycine max]
chr10_158.11	sample.clean.counts_GATC.10	15834363	15836926	-	no KO assigned | (RefSeq) uncharacterized LOC100807597		Uncharacterized protein {ECO:0000313|EMBL:KRH52653.1, ECO:0000313|EnsemblPlants:GLYMA06G08520.1} OS=Glycine max (Soybean) (Glycine hispida) ORFNames=GLYMA_06G080900 {ECO:0000313|EMBL:KRH52653.1} PE=4	NA	GO:0071249; cellular response to nitrate; biological_process	PREDICTED: uncharacterized protein LOC100807597 [Glycine max] >KRH52653.1 hypothetical protein GLYMA_06G080900 [Glycine max]
chr10_158.13	sample.clean.counts_GATC.10	15851610	15854458	-	no KO assigned | (RefSeq) uncharacterized LOC100783899		Uncharacterized protein {ECO:0000313|EMBL:KHN18209.1} OS=Glycine soja (Wild soybean) ORFNames=glysoja_025099 {ECO:0000313|EMBL:KHN18209.1} PE=4	Protein ANTI-SILENCING 1 {ECO:0000303|PubMed:24003136} Protein INCREASE IN BONSAI METHYLATION 2 {ECO:0000303|PubMed:23934508} Protein SHOOT GROWTH 1 {ECO:0000303|PubMed:24404182} OS=Arabidopsis thaliana (Mouse-ear cress) ORFNames=F15N18_60 {ECO:0000312|EMBL:CAB87707.1} PE=4	GO:0003682; chromatin binding; molecular_function	PREDICTED: uncharacterized protein LOC100783899 isoform X4 [Glycine max]
chr10_158.16	sample.clean.counts_GATC.10	15856786	15857187	-	no KO assigned | (RefSeq) dehydration-responsive protein RD22	NA	Dehydration-responsive protein RD22 {ECO:0000313|EMBL:KHN10237.1} OS=Glycine soja (Wild soybean) ORFNames=glysoja_017841 {ECO:0000313|EMBL:KHN10237.1} PE=4	BURP domain protein RD22 {ECO:0000303|PubMed:9790599} Dehydration-responsive protein RD22 {ECO:0000303|PubMed:8479424} Precursor OS=Arabidopsis thaliana (Mouse-ear cress) ORFNames=T14C9.150 {ECO:0000312|EMBL:AC006601} PE=2	NA	Dehydration-responsive protein RD22 [Glycine soja]
chr10_158.2	sample.clean.counts_GATC.10	15819672	15820544	+	no KO assigned | (RefSeq) GLB3; 2-on-2 hemoglobin		Uncharacterized protein {ECO:0000313|EMBL:KRH61999.1, ECO:0000313|EnsemblPlants:GLYMA04G08380.2} OS=Glycine max (Soybean) (Glycine hispida) ORFNames=GLYMA_04G079200 {ECO:0000313|EMBL:KRH61999.1} PE=4	Two-on-two hemoglobin-3 Short=AtGLB3 2-on-2 hemoglobin-3 OS=Arabidopsis thaliana (Mouse-ear cress) Name=GLB3 OrderedLocusNames=At4g32690 ORFNames=F4D11.110 PE=1	GO:0019825; oxygen binding; molecular_function	2-on-2 hemoglobin [Glycine max]
chr10_158.24	sample.clean.counts_GATC.10	15857842	15858009	-	NA	NA	NA	NA	NA	NA
chr10_158.25	sample.clean.counts_GATC.10	15877231	15879900	-	no KO assigned | (RefSeq) dehydration-responsive protein RD22	NA	Dehydration-responsive protein RD22 {ECO:0000313|EMBL:KHN10237.1} OS=Glycine soja (Wild soybean) ORFNames=glysoja_017841 {ECO:0000313|EMBL:KHN10237.1} PE=4	BURP domain protein RD22 {ECO:0000303|PubMed:9790599} Dehydration-responsive protein RD22 {ECO:0000303|PubMed:8479424} Precursor OS=Arabidopsis thaliana (Mouse-ear cress) ORFNames=T14C9.150 {ECO:0000312|EMBL:AC006601} PE=2	NA	Dehydration-responsive protein RD22 [Glycine soja]
chr10_158.4	sample.clean.counts_GATC.10	15800324	15803739	-	K08287 dual-specificity kinase [EC:2.7.12.1] | (RefSeq) serine/threonine-protein kinase AFC3	GO:0005524-GO:0006468	Serine/threonine-protein kinase AFC3 {ECO:0000313|EMBL:KHN18212.1} EC=2.7.1.- {ECO:0000313|EMBL:KHN18212.1} OS=Glycine soja (Wild soybean) ORFNames=glysoja_025102 {ECO:0000313|EMBL:KHN18212.1} PE=4	Serine/threonine-protein kinase AFC3 EC=2.7.12.1 OS=Arabidopsis thaliana (Mouse-ear cress) ORFNames=F4D11.140 PE=2	GO:0004672; protein kinase activity; molecular_function-GO:0005524; ATP binding; molecular_function-GO:0006468; protein phosphorylation; biological_process	Serine/threonine-protein kinase AFC3 [Glycine soja]
chr10_158.8	sample.clean.counts_GATC.10	15832932	15833141	-	no KO assigned | (RefSeq) uncharacterized LOC100798503	NA	Putative uncharacterized protein {ECO:0000313|EMBL:ACU20191.1} OS=Glycine max (Soybean) (Glycine hispida) PE=2	NA	NA	unknown [Glycine max]
chr10_159.0	sample.clean.counts_GATC.10	15920312	15922893	+	K11816 indole-3-pyruvate monooxygenase [EC:1.14.13.168] | (RefSeq) indole-3-pyruvate monooxygenase YUCCA6-like	GO:0050660-GO:0050661-GO:0055114	Flavin-containing monooxygenase {ECO:0000256|RuleBase:RU361177} EC=1.-.-.- {ECO:0000256|RuleBase:RU361177} OS=Glycine max (Soybean) (Glycine hispida) ORFNames=GLYMA_04G079700 {ECO:0000313|EMBL:KRH62005.1} PE=3	Indole-3-pyruvate monooxygenase YUCCA6 EC=1.14.13.168 Flavin-containing monooxygenase YUCCA6 Protein HYPERTALL1 OS=Arabidopsis thaliana (Mouse-ear cress) ORFNames=T14C9.160 PE=1	GO:0004499; N,N-dimethylaniline monooxygenase activity; molecular_function-GO:0050660; flavin adenine dinucleotide binding; molecular_function-GO:0050661; NADP binding; molecular_function-GO:0055114; oxidation-reduction process; biological_process	PREDICTED: indole-3-pyruvate monooxygenase YUCCA6-like [Glycine max] >KRH62005.1 hypothetical protein GLYMA_04G079700 [Glycine max]
chr10_159.10	sample.clean.counts_GATC.10	15967328	15967381	+	NA	NA	NA	NA	NA	NA
chr10_159.20	sample.clean.counts_GATC.10	15982834	15986824	+	K09595 minor histocompatibility antigen H13 [EC:3.4.23.-] | (RefSeq) hypothetical protein	GO:0016021	Uncharacterized protein {ECO:0000313|EMBL:KOM28658.1} OS=Phaseolus angularis (Azuki bean) (Vigna angularis) ORFNames=LR48_Vigan561s004800 {ECO:0000313|EMBL:KOM28658.1} PE=4	Signal peptide peptidase Short=AtSPP EC=3.4.23.- Intramembrane protease Short=IMP Short=IMPAS OS=Arabidopsis thaliana (Mouse-ear cress) Name=SPP OrderedLocusNames=At2g03120 ORFNames=T18E12.21 PE=2	GO:0004190; aspartic-type endopeptidase activity; molecular_function-GO:0016021; integral component of membrane; cellular_component	hypothetical protein LR48_Vigan561s004800 [Vigna angularis]
chr10_159.22	sample.clean.counts_GATC.10	15938453	15942849	-	K02988 small subunit ribosomal protein S5 | (RefSeq) hypothetical protein	GO:0003735-GO:0005840-GO:0006412	30S ribosomal protein S5 {ECO:0000313|EMBL:KHN18205.1} OS=Glycine soja (Wild soybean) ORFNames=glysoja_025095 {ECO:0000313|EMBL:KHN18205.1} PE=3	30S ribosomal protein S5, chloroplastic OS=Cyanidioschyzon merolae (strain 10D) (Red alga) Name=rps5 PE=3	GO:0003723; RNA binding; molecular_function-GO:0003735; structural constituent of ribosome; molecular_function-GO:0005840; ribosome; cellular_component-GO:0006412; translation; biological_process	30S ribosomal protein S5 [Glycine soja]
chr10_159.23	sample.clean.counts_GATC.10	15945716	15949019	-	K03978 GTP-binding protein | (RefSeq) GTP-binding protein At2g22870-like		Uncharacterized protein {ECO:0000313|EMBL:KRH62008.1, ECO:0000313|EnsemblPlants:GLYMA04G08470.3} OS=Glycine max (Soybean) (Glycine hispida) ORFNames=GLYMA_04G079900 {ECO:0000313|EMBL:KRH62008.1} PE=3	GTP-binding protein At2g22870 Protein EMBRYO DEFECTIVE 2001 OS=Arabidopsis thaliana (Mouse-ear cress) Name=EMB2001 OrderedLocusNames=At2g22870 ORFNames=T20K9.8 PE=2	GO:0005525; GTP binding; molecular_function	PREDICTED: GTP-binding protein At2g22870-like [Glycine max] >XP_006578210.1 PREDICTED: GTP-binding protein At2g22870-like [Glycine max] >KRH62008.1 hypothetical protein GLYMA_04G079900 [Glycine max] >KRH62009.1 hypothetical protein GLYMA_04G079900 [Glycine max]
chr10_159.6	sample.clean.counts_GATC.10	15920182	15920265	+	NA	NA	NA	NA	NA	NA
chr10_159.7	sample.clean.counts_GATC.10	15955700	15963530	+	no KO assigned | (RefSeq) beta-adaptin-like protein A	GO:0016192-GO:0030117-GO:0030131	Beta-adaptin-like protein {ECO:0000256|PIRNR:PIRNR002291} OS=Glycine max (Soybean) (Glycine hispida) ORFNames=GLYMA_04G080000 {ECO:0000313|EMBL:KRH62012.1} PE=3	Beta-adaptin-like protein A Short=At-bA-Ad Short=At-betaA-Ad AP complex subunit beta-A Adaptor protein complex AP subunit beta-A Beta-adaptin A Clathrin assembly protein complex beta large chain A OS=Arabidopsis thaliana (Mouse-ear cress) Name=BETAA-AD OrderedLocusNames=At5g11490 ORFNames=F15N18.80 PE=1	GO:0006886; intracellular protein transport; biological_process-GO:0016192; vesicle-mediated transport; biological_process-GO:0030117; membrane coat; cellular_component-GO:0030131; clathrin adaptor complex; cellular_component	PREDICTED: beta-adaptin-like protein A [Glycine max] >KRH62012.1 hypothetical protein GLYMA_04G080000 [Glycine max]
chr10_159.8	sample.clean.counts_GATC.10	15967417	15967845	+	K04730 interleukin-1 receptor-associated kinase 1 [EC:2.7.11.1] | (RefSeq) proline-rich receptor-like protein kinase PERK15	GO:0005524-GO:0006468	Proline-rich receptor-like protein kinase PERK1 {ECO:0000313|EMBL:KHN18204.1} EC=2.7.10.2 {ECO:0000313|EMBL:KHN18204.1} EC=2.7.11.1 {ECO:0000313|EMBL:KHN18204.1} OS=Glycine soja (Wild soybean) ORFNames=glysoja_025094 {ECO:0000313|EMBL:KHN18204.1} PE=4	Proline-rich receptor-like protein kinase PERK5 EC=2.7.11.1 Proline-rich extensin-like receptor kinase 5 Short=AtPERK5 OS=Arabidopsis thaliana (Mouse-ear cress) Name=PERK5 OrderedLocusNames=At4g34440 ORFNames=T4L20.20 PE=2	GO:0004672; protein kinase activity; molecular_function-GO:0005524; ATP binding; molecular_function-GO:0006468; protein phosphorylation; biological_process	Proline-rich receptor-like protein kinase PERK1 [Glycine soja]
chr10_16.0	sample.clean.counts_GATC.10	1614629	1614925	-	no KO assigned | (RefSeq) uncharacterized LOC100810274	NA	Putative uncharacterized protein {ECO:0000313|EMBL:ACU19695.1} OS=Glycine max (Soybean) (Glycine hispida) PE=2	NA	NA	unknown [Glycine max]
chr10_16.2	sample.clean.counts_GATC.10	1639779	1640312	-	no KO assigned | (RefSeq) BON1-associated protein 1-like	NA	Uncharacterized protein {ECO:0000313|EMBL:KRH48229.1} OS=Glycine max (Soybean) (Glycine hispida) ORFNames=GLYMA_07G076200 {ECO:0000313|EMBL:KRH48229.1} PE=4	BON1-associated protein 2 Protein BON1-ASSOCIATED PROTEIN 1-LIKE OS=Arabidopsis thaliana (Mouse-ear cress) ORFNames=F4I18.26 PE=1	NA	PREDICTED: BON1-associated protein 1-like [Glycine max] >KRH48229.1 hypothetical protein GLYMA_07G076200 [Glycine max]
chr10_16.3	sample.clean.counts_GATC.10	1676046	1676609	-	no KO assigned | (RefSeq) uncharacterized LOC100810274	NA	BON1-associated protein 2 {ECO:0000313|EMBL:KHN04629.1} OS=Glycine soja (Wild soybean) ORFNames=glysoja_021928 {ECO:0000313|EMBL:KHN04629.1} PE=4	BON1-associated protein 2 Protein BON1-ASSOCIATED PROTEIN 1-LIKE OS=Arabidopsis thaliana (Mouse-ear cress) ORFNames=F4I18.26 PE=1	NA	BON1-associated protein 2 [Glycine soja]
chr10_16.5	sample.clean.counts_GATC.10	1683646	1684077	-	no KO assigned | (RefSeq) BON1-associated protein 1-like	NA	Uncharacterized protein {ECO:0000313|EMBL:KRH48229.1} OS=Glycine max (Soybean) (Glycine hispida) ORFNames=GLYMA_07G076200 {ECO:0000313|EMBL:KRH48229.1} PE=4	BON1-associated protein 2 Protein BON1-ASSOCIATED PROTEIN 1-LIKE OS=Arabidopsis thaliana (Mouse-ear cress) ORFNames=F4I18.26 PE=1	NA	PREDICTED: BON1-associated protein 1-like [Glycine max] >KRH48229.1 hypothetical protein GLYMA_07G076200 [Glycine max]
chr10_160.0	sample.clean.counts_GATC.10	16006924	16010932	+	no KO assigned | (RefSeq) uncharacterized LOC100810784		Uncharacterized protein {ECO:0000313|EMBL:KHN18202.1} OS=Glycine soja (Wild soybean) ORFNames=glysoja_025092 {ECO:0000313|EMBL:KHN18202.1} PE=4	Sulfite exporter TauE/SafE family protein 3 {ECO:0000312|EMBL:AEC07746.1} OS=Arabidopsis thaliana (Mouse-ear cress) F3N11 {ECO:0000312|EMBL:AAM15102.1} PE=2	GO:0016021; integral component of membrane; cellular_component	PREDICTED: uncharacterized protein LOC100810784 [Glycine max] >KHN18202.1 hypothetical protein glysoja_025092 [Glycine soja] >KRH52675.1 hypothetical protein GLYMA_06G082000 [Glycine max]
chr10_160.10	sample.clean.counts_GATC.10	16077980	16078336	+	K10689 peroxin-4 [EC:2.3.2.23] | (RefSeq) protein PEROXIN-4	NA	Protein PEROXIN-4 {ECO:0000313|EMBL:KHN18193.1} EC=6.3.2.19 {ECO:0000313|EMBL:KHN18193.1} OS=Glycine soja (Wild soybean) ORFNames=glysoja_025083 {ECO:0000313|EMBL:KHN18193.1} PE=3	Protein PEROXIN-4 Short=AtPEX4 E2 ubiquitin-conjugating enzyme 21 Probable ubiquitin-conjugating enzyme E2 21 EC=2.3.2.23 Ubiquitin carrier protein 21 OS=Arabidopsis thaliana (Mouse-ear cress) ORFNames=F18A17.10 PE=1	NA	Protein PEROXIN-4 [Glycine soja]
chr10_160.11	sample.clean.counts_GATC.10	16037582	16041041	-	K14454 aspartate aminotransferase, cytoplasmic [EC:2.6.1.1] | (RefSeq) aspartate aminotransferase 1	GO:0008483-GO:0009058-GO:0030170	Aspartate aminotransferase {ECO:0000256|RuleBase:RU000480} EC=2.6.1.1 {ECO:0000256|RuleBase:RU000480} OS=Vigna radiata var. radiata (Mung bean) (Phaseolus aureus) Name=LOC106760737 {ECO:0000313|RefSeq:XP_014499632.1} PE=4	Aspartate aminotransferase 1 EC=2.6.1.1 Transaminase A OS=Medicago sativa (Alfalfa) Name=AAT-1 PE=2	GO:0006520; cellular amino acid metabolic process; biological_process-GO:0008483; transaminase activity; molecular_function-GO:0009058; biosynthetic process; biological_process-GO:0030170; pyridoxal phosphate binding; molecular_function	PREDICTED: aspartate aminotransferase 1 [Vigna radiata var. radiata]
chr10_160.15	sample.clean.counts_GATC.10	16044207	16047539	-	K15029 translation initiation factor 3 subunit L | (RefSeq) hypothetical protein	GO:0005737-GO:0005852	Eukaryotic translation initiation factor 3 subunit L {ECO:0000256|HAMAP-Rule:MF_03011} Short=eIF3l {ECO:0000256|HAMAP-Rule:MF_03011} OS=Phaseolus vulgaris (Kidney bean) (French bean) ORFNames=PHAVU_009G106900g {ECO:0000313|EMBL:ESW09179.1} PE=3	NA	GO:0003743; translation initiation factor activity; molecular_function-GO:0005737; cytoplasm; cellular_component-GO:0005852; eukaryotic translation initiation factor 3 complex; cellular_component	hypothetical protein PHAVU_009G106900g [Phaseolus vulgaris] >ESW09179.1 hypothetical protein PHAVU_009G106900g [Phaseolus vulgaris]
chr10_160.16	sample.clean.counts_GATC.10	16049038	16051721	-	no KO assigned | (RefSeq) uncharacterized LOC100805225	NA	Uncharacterized protein {ECO:0000313|EMBL:KRH62026.1, ECO:0000313|EnsemblPlants:GLYMA04G08580.1} OS=Glycine max (Soybean) (Glycine hispida) ORFNames=GLYMA_04G080900 {ECO:0000313|EMBL:KRH62026.1} PE=4	NA	NA	PREDICTED: uncharacterized protein LOC100805225 [Glycine max] >KRH62026.1 hypothetical protein GLYMA_04G080900 [Glycine max]
chr10_160.4	sample.clean.counts_GATC.10	16016038	16019176	+	no KO assigned | (RefSeq) coiled-coil domain-containing protein 25	NA	Uncharacterized protein {ECO:0000313|EMBL:BAT78311.1} OS=Vigna angularis var. angularis ORFNames=VIGAN_02097100 {ECO:0000313|EMBL:BAT78311.1} PE=4	NA	NA	PREDICTED: coiled-coil domain-containing protein 25 [Vigna radiata var. radiata] >XP_017409112.1 PREDICTED: coiled-coil domain-containing protein 25 [Vigna angularis] >KOM28655.1 hypothetical protein LR48_Vigan561s004500 [Vigna angularis] >BAT78311.1 hypothetical protein VIGAN_02097100 [Vigna angularis var. angularis]
chr10_160.5	sample.clean.counts_GATC.10	16021494	16023895	+	K11090 lupus La protein | (RefSeq) la protein 1-like	GO:0003723-GO:0005634-GO:0006396-GO:1990904	Uncharacterized protein {ECO:0000313|EMBL:KRH52680.1, ECO:0000313|EnsemblPlants:GLYMA06G08650.2} OS=Glycine max (Soybean) (Glycine hispida) ORFNames=GLYMA_06G082200 {ECO:0000313|EMBL:KRH52680.1} PE=4	La protein 1 Short=AtLa1 OS=Arabidopsis thaliana (Mouse-ear cress) Name=LA1 OrderedLocusNames=At4g32720 ORFNames=F4D11.80 PE=1	GO:0003676; nucleic acid binding; molecular_function-GO:0003723; RNA binding; molecular_function-GO:0005634; nucleus; cellular_component-GO:0006396; RNA processing; biological_process-GO:1990904; ribonucleoprotein complex; cellular_component	hypothetical protein GLYMA_06G082200 [Glycine max]
chr10_160.6	sample.clean.counts_GATC.10	16029909	16033090	+	no KO assigned | (RefSeq) myb-related protein 3R-1-like	NA	Uncharacterized protein {ECO:0000313|EMBL:KRH52681.1, ECO:0000313|EnsemblPlants:GLYMA06G08660.1} OS=Glycine max (Soybean) (Glycine hispida) ORFNames=GLYMA_06G082300 {ECO:0000313|EMBL:KRH52681.1} PE=4	Transcription factor MYB3R-4 {ECO:0000303|PubMed:11597504} Myb-related protein 3R-4 {ECO:0000303|PubMed:11597504} Protein ENHANCED DEFECTIVE CYTOKINESIS {ECO:0000303|PubMed:25806785} OS=Arabidopsis thaliana (Mouse-ear cress) ORFNames=F15N18.100 {ECO:0000312|EMBL:CAB87711.1} PE=1	NA	PREDICTED: myb-related protein 3R-1-like [Glycine max] >KRH52681.1 hypothetical protein GLYMA_06G082300 [Glycine max]
chr10_160.7	sample.clean.counts_GATC.10	16054418	16055555	+	K18482 4-amino-4-deoxychorismate lyase [EC:4.1.3.38] | (RefSeq) D-amino-acid transaminase, chloroplastic-like		Branched-chain-amino-acid aminotransferase-like protein 3, chloroplastic {ECO:0000313|EMBL:KHN18195.1} EC=2.6.1.42 {ECO:0000313|EMBL:KHN18195.1} OS=Glycine soja (Wild soybean) ORFNames=glysoja_025085 {ECO:0000313|EMBL:KHN18195.1} PE=4	D-amino-acid transaminase, chloroplastic {ECO:0000303|PubMed:18318836} EC=2.6.1.21 EC=4.1.3.38 Aminodeoxychorismate lyase {ECO:0000303|PubMed:15500462} Short=AtADCL Branched-chain-amino-acid aminotransferase-like protein 3 Precursor OS=Arabidopsis thaliana (Mouse-ear cress) ORFNames=MTI20.10 {ECO:0000303|PubMed:9734815} PE=1	GO:0003824; catalytic activity; molecular_function	Branched-chain-amino-acid aminotransferase-like protein 3, chloroplastic [Glycine soja]
chr10_160.8	sample.clean.counts_GATC.10	16068414	16075581	+	no KO assigned | (RefSeq) TOM1-like protein 1		Uncharacterized protein {ECO:0000313|EnsemblPlants:GLYMA04G08600.2} OS=Glycine max (Soybean) (Glycine hispida) Name=LOC100805762 {ECO:0000313|EnsemblPlants:GLYMA04G08600.2} PE=4	TOM1-like protein 9 {ECO:0000305} OS=Arabidopsis thaliana (Mouse-ear cress) F4D11_40 {ECO:0000312|EMBL:CAA18585.1} PE=1	GO:0006886; intracellular protein transport; biological_process	hypothetical protein GLYMA_04G081100 [Glycine max]
chr10_161.0	sample.clean.counts_GATC.10	16151517	16155456	+	no KO assigned | (RefSeq) protein EMBRYONIC FLOWER 1-like	GO:0045892-GO:0048367	Uncharacterized protein {ECO:0000313|EMBL:KRH52712.1, ECO:0000313|EnsemblPlants:GLYMA06G08787.1} OS=Glycine max (Soybean) (Glycine hispida) ORFNames=GLYMA_06G083500 {ECO:0000313|EMBL:KRH52712.1} PE=4	Protein EMBRYONIC FLOWER 1 OS=Arabidopsis thaliana (Mouse-ear cress) Name=EMF1 OrderedLocusNames=At5g11530 ORFNames=F15N18.120 PE=1	GO:0009910; negative regulation of flower development; biological_process-GO:0045892; negative regulation of transcription, DNA-templated; biological_process-GO:0048367; shoot system development; biological_process	PREDICTED: protein EMBRYONIC FLOWER 1-like [Glycine max] >KRH52712.1 hypothetical protein GLYMA_06G083500 [Glycine max]
chr10_161.1	sample.clean.counts_GATC.10	16129667	16131388	-	no KO assigned | (RefSeq) protein tesmin/TSO1-like CXC 5	NA	Protein lin-54 {ECO:0000313|EMBL:KHN10215.1} Fragment OS=Glycine soja (Wild soybean) ORFNames=glysoja_017819 {ECO:0000313|EMBL:KHN10215.1} PE=4	Protein tesmin/TSO1-like CXC 5 Short=AtTCX5 OS=Arabidopsis thaliana (Mouse-ear cress) Name=TCX5 OrderedLocusNames=At4g29000 ORFNames=F19B15.30 PE=1	NA	Protein lin-54, partial [Glycine soja]
chr10_161.2	sample.clean.counts_GATC.10	16171636	16172529	-	no KO assigned | (RefSeq) uncharacterized LOC100814020	NA	Uncharacterized protein {ECO:0000313|EMBL:KRH52713.1, ECO:0000313|EnsemblPlants:GLYMA06G08800.1} OS=Glycine max (Soybean) (Glycine hispida) ORFNames=GLYMA_06G083600 {ECO:0000313|EMBL:KRH52713.1} PE=4	U-box domain-containing protein 26 EC=2.3.2.27 Plant U-box protein 26 RING-type E3 ubiquitin transferase PUB26 {ECO:0000305} OS=Arabidopsis thaliana (Mouse-ear cress) Name=PUB26 OrderedLocusNames=At1g49780 ORFNames=F14J22.1 PE=2	NA	PREDICTED: uncharacterized protein LOC100814020 [Glycine max] >KRH52713.1 hypothetical protein GLYMA_06G083600 [Glycine max]
chr10_161.3	sample.clean.counts_GATC.10	16177077	16184386	-	no KO assigned | (RefSeq) ER membrane protein complex subunit 1-like		Uncharacterized protein {ECO:0000313|EMBL:KRH62042.1, ECO:0000313|EnsemblPlants:GLYMA04G08710.1} OS=Glycine max (Soybean) (Glycine hispida) ORFNames=GLYMA_04G082000 {ECO:0000313|EMBL:KRH62042.1} PE=4	NA	GO:0072546; ER membrane protein complex; cellular_component	PREDICTED: ER membrane protein complex subunit 1-like [Glycine max] >KRH52714.1 hypothetical protein GLYMA_06G083700 [Glycine max]
chr10_162.0	sample.clean.counts_GATC.10	16191241	16192982	+	K20869 putative beta-1,4-xylosyltransferase IRX9 [EC:2.4.2.-] | (RefSeq) probable beta-1,4-xylosyltransferase IRX9H-like	GO:0016020	Glycosyltransferases {ECO:0000256|RuleBase:RU363127} EC=2.4.-.- {ECO:0000256|RuleBase:RU363127} OS=Glycine soja (Wild soybean) ORFNames=glysoja_017816 {ECO:0000313|EMBL:KHN10212.1} PE=3	Probable beta-1,4-xylosyltransferase IRX9H EC=2.4.2.- Protein IRREGULAR XYLEM 9 homolog Xylan xylosyltransferase IRX9H OS=Arabidopsis thaliana (Mouse-ear cress) Name=IRX9H OrderedLocusNames=At1g27600 ORFNames=T17H3.10, T22C5.4 PE=2	GO:0015018; galactosylgalactosylxylosylprotein 3-beta-glucuronosyltransferase activity; molecular_function-GO:0016020; membrane; cellular_component	Putative beta-1,4-xylosyltransferase IRX9H [Glycine soja]
chr10_162.1	sample.clean.counts_GATC.10	16197290	16201005	+	no KO assigned | (RefSeq) probable protein Pop3	NA	Uncharacterized protein {ECO:0000313|EMBL:KYP65169.1} OS=Cajanus cajan (Pigeon pea) (Cajanus indicus) ORFNames=KK1_011398 {ECO:0000313|EMBL:KYP65169.1} PE=4	Stress-response A/B barrel domain-containing protein HS1 {ECO:0000305} Pop3 family protein At3g17210 {ECO:0000305} Protein HEAT STABLE 1 {ECO:0000303|PubMed:17720140} Short=AtHS1 {ECO:0000303|PubMed:17720140} OS=Arabidopsis thaliana (Mouse-ear cress) ORFNames=MGD8.2 PE=1	NA	stress-response A/B barrel domain-containing protein HS1-like [Cajanus cajan]
chr10_162.10	sample.clean.counts_GATC.10	16206500	16206640	-	NA	NA	NA	NA	NA	NA
chr10_162.13	sample.clean.counts_GATC.10	16224730	16224870	-	NA	NA	NA	NA	NA	NA
chr10_162.15	sample.clean.counts_GATC.10	16282165	16284701	-	K14638 solute carrier family 15 (peptide/histidine transporter), member 3/4 | (RefSeq) protein NRT1/ PTR FAMILY 1.2-like	GO:0022857-GO:0055085	Putative peptide transporter {ECO:0000313|EMBL:KHN10207.1} OS=Glycine soja (Wild soybean) ORFNames=glysoja_017811 {ECO:0000313|EMBL:KHN10207.1} PE=4	Protein NRT1/ PTR FAMILY 1.2 Short=AtNPF1.2 Nitrate transporter 1.11 OS=Arabidopsis thaliana (Mouse-ear cress) ORFNames=F9I5.4 PE=1	GO:0016020; membrane; cellular_component-GO:0022857; transmembrane transporter activity; molecular_function-GO:0055085; transmembrane transport; biological_process	Putative peptide transporter [Glycine soja]
chr10_162.2	sample.clean.counts_GATC.10	16207651	16212155	+	K09834 tocopherol cyclase [EC:5.5.1.24] | (RefSeq) tocopherol cyclase, chloroplastic-like		Tocopherol cyclase, chloroplastic {ECO:0000313|EMBL:KHN10209.1} OS=Glycine soja (Wild soybean) ORFNames=glysoja_017813 {ECO:0000313|EMBL:KHN10209.1} PE=4	Tocopherol cyclase, chloroplastic EC=5.5.1.24 Sucrose export defective 1 Vitamin E pathway gene 1 protein Precursor OS=Arabidopsis thaliana (Mouse-ear cress) ORFNames=F4D11.30 PE=2	GO:0009976; tocopherol cyclase activity; molecular_function	PREDICTED: tocopherol cyclase, chloroplastic isoform X2 [Glycine max]
chr10_162.3	sample.clean.counts_GATC.10	16215845	16215961	+	NA	NA	NA	NA	NA	NA
chr10_162.6	sample.clean.counts_GATC.10	16239618	16245771	+	no KO assigned | (RefSeq) bark storage protein A-like	GO:0009116	Bark storage protein A {ECO:0000313|EMBL:KHN18182.1} OS=Glycine soja (Wild soybean) ORFNames=glysoja_025072 {ECO:0000313|EMBL:KHN18182.1} PE=4	Bark storage protein A Precursor OS=Populus deltoides (Eastern poplar) (Eastern cottonwood) Name=BSPA PE=2	GO:0003824; catalytic activity; molecular_function-GO:0009116; nucleoside metabolic process; biological_process	hypothetical protein GLYMA_06G084200 [Glycine max]
chr10_163.0	sample.clean.counts_GATC.10	16294645	16299998	+	K08960 casein kinase 1, epsilon [EC:2.7.11.1] | (RefSeq) casein kinase I	GO:0005524-GO:0006468	Uncharacterized protein {ECO:0000313|EMBL:KRH52720.1, ECO:0000313|EnsemblPlants:GLYMA06G08880.1} OS=Glycine max (Soybean) (Glycine hispida) ORFNames=GLYMA_06G084300 {ECO:0000313|EMBL:KRH52720.1} PE=3	Casein kinase 1-like protein 3 {ECO:0000305} EC=2.7.11.1 {ECO:0000269|PubMed:23897926} Protein CASEIN KINASE I-LIKE 3 {ECO:0000303|PubMed:16126836} Short=CK1.3 {ECO:0000303|PubMed:23897926} OS=Arabidopsis thaliana (Mouse-ear cress) ORFNames=F16A16.10 {ECO:0000312|EMBL:CAA22964.2} PE=1	GO:0004672; protein kinase activity; molecular_function-GO:0005524; ATP binding; molecular_function-GO:0006468; protein phosphorylation; biological_process	PREDICTED: casein kinase I isoform X1 [Glycine max] >KRH52720.1 hypothetical protein GLYMA_06G084300 [Glycine max] >KRH52721.1 hypothetical protein GLYMA_06G084300 [Glycine max]
chr10_163.10	sample.clean.counts_GATC.10	16367836	16376516	+	no KO assigned | (RefSeq) probable glycosyltransferase At5g03795	GO:0016757	Putative glycosyltransferase {ECO:0000313|EMBL:KHN18172.1} EC=2.4.1.224 {ECO:0000313|EMBL:KHN18172.1} OS=Glycine soja (Wild soybean) ORFNames=glysoja_025062 {ECO:0000313|EMBL:KHN18172.1} PE=4	Probable glycosyltransferase At5g03795 EC=2.4.-.- OS=Arabidopsis thaliana (Mouse-ear cress) OrderedLocusNames=At5g03795 ORFNames=MED24 PE=3	GO:0006486; protein glycosylation; biological_process-GO:0016757; transferase activity, transferring glycosyl groups; molecular_function	PREDICTED: probable glycosyltransferase At5g03795 [Glycine max] >XP_006581449.1 PREDICTED: probable glycosyltransferase At5g03795 [Glycine max] >KHN18172.1 Putative glycosyltransferase [Glycine soja] >KRH52742.1 hypothetical protein GLYMA_06G085300 [Glycine max] >KRH52743.1 hypothetical protein GLYMA_06G085300 [Glycine max]
chr10_163.11	sample.clean.counts_GATC.10	16360626	16363310	+	no KO assigned | (RefSeq) probable glycosyltransferase At5g20260	GO:0016757	Uncharacterized protein {ECO:0000313|EMBL:KRH52738.1, ECO:0000313|EnsemblPlants:GLYMA06G08960.2} OS=Glycine max (Soybean) (Glycine hispida) ORFNames=GLYMA_06G085200 {ECO:0000313|EMBL:KRH52738.1} PE=4	Probable glycosyltransferase At5g03795 EC=2.4.-.- OS=Arabidopsis thaliana (Mouse-ear cress) OrderedLocusNames=At5g03795 ORFNames=MED24 PE=3	GO:0006486; protein glycosylation; biological_process-GO:0016757; transferase activity, transferring glycosyl groups; molecular_function	PREDICTED: probable glycosyltransferase At5g20260 [Glycine max] >XP_006581450.1 PREDICTED: probable glycosyltransferase At5g20260 [Glycine max] >KRH52738.1 hypothetical protein GLYMA_06G085200 [Glycine max] >KRH52739.1 hypothetical protein GLYMA_06G085200 [Glycine max] >KRH52740.1 hypothetical protein GLYMA_06G085200 [Glycine max] >KRH52741.1 hypothetical protein GLYMA_06G085200 [Glycine max]
chr10_163.12	sample.clean.counts_GATC.10	16380133	16382489	+	no KO assigned | (RefSeq) probable glycosyltransferase At5g03795	GO:0016757	Uncharacterized protein {ECO:0000313|EMBL:KRH62065.1, ECO:0000313|EnsemblPlants:GLYMA04G08881.1} OS=Glycine max (Soybean) (Glycine hispida) ORFNames=GLYMA_04G083800 {ECO:0000313|EMBL:KRH62065.1} PE=4	Probable glycosyltransferase At5g03795 EC=2.4.-.- OS=Arabidopsis thaliana (Mouse-ear cress) OrderedLocusNames=At5g03795 ORFNames=MED24 PE=3	GO:0006486; protein glycosylation; biological_process-GO:0016757; transferase activity, transferring glycosyl groups; molecular_function	PREDICTED: probable glycosyltransferase At5g03795 isoform X1 [Glycine max] >KRH62065.1 hypothetical protein GLYMA_04G083800 [Glycine max]
chr10_163.23	sample.clean.counts_GATC.10	16306071	16308407	-	K01759 lactoylglutathione lyase [EC:4.4.1.5] | (RefSeq) probable lactoylglutathione lyase, chloroplastic	NA	Putative lactoylglutathione lyase, chloroplast {ECO:0000313|EMBL:KHN10203.1} EC=4.4.1.5 {ECO:0000313|EMBL:KHN10203.1} OS=Glycine soja (Wild soybean) ORFNames=glysoja_017807 {ECO:0000313|EMBL:KHN10203.1} PE=4	Probable lactoylglutathione lyase, chloroplastic EC=4.4.1.5 Glyoxalase I Precursor OS=Arabidopsis thaliana (Mouse-ear cress) OrderedLocusNames=At1g67280 ORFNames=F1N21.10 PE=1	NA	PREDICTED: probable lactoylglutathione lyase, chloroplastic isoform X1 [Glycine max] >KHN10203.1 Putative lactoylglutathione lyase, chloroplast [Glycine soja] >KRH62058.1 hypothetical protein GLYMA_04G083100 [Glycine max]
chr10_163.29	sample.clean.counts_GATC.10	16335023	16335742	-	K10664 E3 ubiquitin-protein ligase ATL6/9/15/31/42/55 [EC:2.3.2.27] | (RefSeq) putative RING-H2 finger protein ATL12	NA	Putative RING-H2 finger protein ATL12 {ECO:0000313|EMBL:KHN18176.1} EC=6.3.2.19 {ECO:0000313|EMBL:KHN18176.1} OS=Glycine soja (Wild soybean) ORFNames=glysoja_025066 {ECO:0000313|EMBL:KHN18176.1} PE=4	Putative RING-H2 finger protein ATL12 EC=2.3.2.27 {ECO:0000305} RING-type E3 ubiquitin transferase ATL12 {ECO:0000305} Precursor OS=Arabidopsis thaliana (Mouse-ear cress) Name=ATL12 OrderedLocusNames=At2g20030 ORFNames=T2G17.17 PE=3	NA	PREDICTED: putative RING-H2 finger protein ATL12 [Glycine max] >KHN18176.1 Putative RING-H2 finger protein ATL12 [Glycine soja] >KRH52730.1 hypothetical protein GLYMA_06G084800 [Glycine max]
chr10_163.30	sample.clean.counts_GATC.10	16351150	16354279	-	no KO assigned | (RefSeq) carotenoid 9,10(9',10')-cleavage dioxygenase-like	GO:0055114	Uncharacterized protein {ECO:0000313|EnsemblPlants:GLYMA06G08952.2} OS=Glycine max (Soybean) (Glycine hispida) PE=4	Carotenoid 9,10(9',10')-cleavage dioxygenase 1 EC=1.14.99.n4 PsCCD1 PsNCED1 OS=Pisum sativum (Garden pea) Name=CCD1 Synonyms=NCED1 PE=2	GO:0016702; oxidoreductase activity, acting on single donors with incorporation of molecular oxygen, incorporation of two atoms of oxygen; molecular_function-GO:0055114; oxidation-reduction process; biological_process	hypothetical protein GLYMA_06G085100 [Glycine max]
chr10_163.4	sample.clean.counts_GATC.10	16303097	16305405	+	no KO assigned | (RefSeq) VAN3-binding protein-like	NA	Uncharacterized protein {ECO:0000313|EMBL:KHN10204.1} OS=Glycine soja (Wild soybean) ORFNames=glysoja_017808 {ECO:0000313|EMBL:KHN10204.1} PE=4	VAN3-binding protein {ECO:0000303|PubMed:19363154} Protein FORKED 1 OS=Arabidopsis thaliana (Mouse-ear cress) ORFNames=F16M2_150 {ECO:0000312|EMBL:CAB86431.1} PE=1	NA	VAN3-binding protein isoform X1 [Cajanus cajan]
chr10_163.5	sample.clean.counts_GATC.10	16315789	16316966	+	K09873 aquaporin TIP | (RefSeq) aquaporin TIP4-1	GO:0016020-GO:0055085	Aquaporin TIP4-1 {ECO:0000313|EMBL:KHN18178.1} OS=Glycine soja (Wild soybean) ORFNames=glysoja_025068 {ECO:0000313|EMBL:KHN18178.1} PE=3	Aquaporin TIP4-1 Epsilon-tonoplast intrinsic protein Short=Epsilon-TIP Tonoplast intrinsic protein 4-1 Short=AtTIP4 Aquaporin TIP4-1, N-terminally processed OS=Arabidopsis thaliana (Mouse-ear cress) Name=TIP4-1 OrderedLocusNames=At2g25810 ORFNames=F17H15.16 PE=2	GO:0015267; channel activity; molecular_function-GO:0016020; membrane; cellular_component-GO:0055085; transmembrane transport; biological_process	Aquaporin TIP4-1 [Glycine soja]
chr10_164.0	sample.clean.counts_GATC.10	16392886	16395750	+	no KO assigned | (RefSeq) uncharacterized LOC100812528	NA	Uncharacterized protein {ECO:0000313|EMBL:KHN10196.1} OS=Glycine soja (Wild soybean) ORFNames=glysoja_017800 {ECO:0000313|EMBL:KHN10196.1} PE=4	NA	NA	PREDICTED: uncharacterized protein LOC100812528 [Glycine max] >KHN10196.1 hypothetical protein glysoja_017800 [Glycine soja] >KRH62068.1 hypothetical protein GLYMA_04G083900 [Glycine max]
chr10_164.1	sample.clean.counts_GATC.10	16427087	16427659	+	K09286 EREBP-like factor | (RefSeq) AP2-2; dehydration-responsive element-binding protein 3-like	GO:0006355	AP2 domain-containing transcription factor 2 {ECO:0000313|EMBL:ACJ37436.1} OS=Glycine max (Soybean) (Glycine hispida) ORFNames=GLYMA_04G084000 {ECO:0000313|EMBL:KRH62069.1} PE=2	Dehydration-responsive element-binding protein 3 Protein TINY 2 OS=Arabidopsis thaliana (Mouse-ear cress) ORFNames=F15N18.180 PE=2	GO:0003700; transcription factor activity, sequence-specific DNA binding; molecular_function-GO:0006355; regulation of transcription, DNA-templated; biological_process	dehydration-responsive element-binding protein 3-like [Glycine max] >ACJ37436.1 AP2 domain-containing transcription factor 2 [Glycine max]
chr10_164.21	sample.clean.counts_GATC.10	16471529	16474900	+	K17913 carlactone synthase / all-trans-10'-apo-beta-carotenal 13,14-cleaving dioxygenase [EC:1.13.11.69 1.13.11.70] | (RefSeq) carotenoid cleavage dioxygenase 8 homolog B, chloroplastic-like	GO:0055114	Uncharacterized protein {ECO:0000313|EMBL:KRH52748.1, ECO:0000313|EnsemblPlants:GLYMA06G09000.2} OS=Glycine max (Soybean) (Glycine hispida) ORFNames=GLYMA_06G085800 {ECO:0000313|EMBL:KRH52748.1} PE=4	Carotenoid cleavage dioxygenase 8 homolog B, chloroplastic Short=OsCCD8b EC=1.13.11.69 {ECO:0000269|PubMed:22422982} EC=1.13.11.70 {ECO:0000269|PubMed:18637791} Protein DWARF-10 Protein MAX4 homolog Precursor OS=Oryza sativa subsp. japonica (Rice) ORFNames=OSJNBa0014K08.38 PE=1	GO:0016702; oxidoreductase activity, acting on single donors with incorporation of molecular oxygen, incorporation of two atoms of oxygen; molecular_function-GO:0055114; oxidation-reduction process; biological_process	hypothetical protein GLYMA_06G085800 [Glycine max]
chr10_164.24	sample.clean.counts_GATC.10	16476163	16479685	-	no KO assigned | (RefSeq) hypothetical protein	NA	Uncharacterized protein {ECO:0000313|EMBL:ESW09216.1} OS=Phaseolus vulgaris (Kidney bean) (French bean) ORFNames=PHAVU_009G109800g {ECO:0000313|EMBL:ESW09216.1} PE=3	Probable transcriptional regulatory protein At2g25830 OS=Arabidopsis thaliana (Mouse-ear cress) OrderedLocusNames=At2g25830 ORFNames=F17H15.14 PE=2	NA	hypothetical protein PHAVU_009G109800g [Phaseolus vulgaris] >ESW09216.1 hypothetical protein PHAVU_009G109800g [Phaseolus vulgaris]
chr10_165.0	sample.clean.counts_GATC.10	16498246	16502702	+	no KO assigned | (RefSeq) uncharacterized LOC100814675	NA	Uncharacterized protein {ECO:0000313|EnsemblPlants:GLYMA04G08930.1} OS=Glycine max (Soybean) (Glycine hispida) Name=LOC100814675 {ECO:0000313|EnsemblPlants:GLYMA04G08930.1} PE=4	NA	NA	PREDICTED: uncharacterized protein LOC100814675 [Glycine max]
chr10_165.11	sample.clean.counts_GATC.10	16506523	16506905	-	no KO assigned | (RefSeq) ultraviolet-B receptor UVR8	NA	Uncharacterized protein {ECO:0000313|EMBL:KRH62074.1} OS=Glycine max (Soybean) (Glycine hispida) ORFNames=GLYMA_04G084400 {ECO:0000313|EMBL:KRH62074.1} PE=4	Ultraviolet-B receptor UVR8 Protein UV-B RESISTANCE 8 RCC1 domain-containing protein UVR8 OS=Arabidopsis thaliana (Mouse-ear cress) Name=UVR8 OrderedLocusNames=At5g63860 ORFNames=MGI19.7 PE=1	NA	hypothetical protein GLYMA_04G084400 [Glycine max]
chr10_165.12	sample.clean.counts_GATC.10	16510359	16511003	-	no KO assigned | (RefSeq) hypothetical protein	GO:0061630	Mitogen-activated protein kinase kinase kinase 1 {ECO:0000313|EMBL:KYP65137.1} OS=Cajanus cajan (Pigeon pea) (Cajanus indicus) ORFNames=KK1_011366 {ECO:0000313|EMBL:KYP65137.1} PE=4	NA	GO:0008270; zinc ion binding; molecular_function-GO:0061630; ubiquitin protein ligase activity; molecular_function	uncharacterized protein LOC109800207 [Cajanus cajan] >XP_020216545.1 uncharacterized protein LOC109800207 [Cajanus cajan] >XP_020216546.1 uncharacterized protein LOC109800207 [Cajanus cajan] >KYP65137.1 Mitogen-activated protein kinase kinase kinase 1 [Cajanus cajan]
chr10_165.13	sample.clean.counts_GATC.10	16558790	16560047	-	no KO assigned | (RefSeq) GATA transcription factor 12-like	GO:0008270-GO:0043565	GATA transcription factor {ECO:0000256|PIRNR:PIRNR016992} OS=Glycine max (Soybean) (Glycine hispida) ORFNames=GLYMA_06G086400 {ECO:0000313|EMBL:KRH52761.1} PE=3	GATA transcription factor 9 OS=Arabidopsis thaliana (Mouse-ear cress) Name=GATA9 OrderedLocusNames=At4g32890 ORFNames=F26P21.10 PE=2	GO:0006355; regulation of transcription, DNA-templated; biological_process-GO:0008270; zinc ion binding; molecular_function-GO:0043565; sequence-specific DNA binding; molecular_function	PREDICTED: GATA transcription factor 12-like [Glycine max] >KRH52761.1 hypothetical protein GLYMA_06G086400 [Glycine max]
chr10_165.7	sample.clean.counts_GATC.10	16544332	16546256	+	K04794 peptidyl-tRNA hydrolase, PTH2 family [EC:3.1.1.29] | (RefSeq) peptidyl-tRNA hydrolase 2, mitochondrial		Uncharacterized protein {ECO:0000313|EMBL:KRH16249.1, ECO:0000313|EnsemblPlants:GLYMA14G21470.2} OS=Glycine max (Soybean) (Glycine hispida) ORFNames=GLYMA_14G143300 {ECO:0000313|EMBL:KRH16249.1} PE=4	NA	GO:0004045; aminoacyl-tRNA hydrolase activity; molecular_function	hypothetical protein GLYMA_14G143300 [Glycine max]
chr10_165.8	sample.clean.counts_GATC.10	16548606	16548988	+	no KO assigned | (RefSeq) uncharacterized LOC100796764		Uncharacterized protein {ECO:0000313|EMBL:KRH52759.1, ECO:0000313|EnsemblPlants:GLYMA06G09060.1} OS=Glycine max (Soybean) (Glycine hispida) ORFNames=GLYMA_06G086300 {ECO:0000313|EMBL:KRH52759.1} PE=4	NA	GO:0006952; defense response; biological_process	PREDICTED: uncharacterized protein LOC100796764 isoform X1 [Glycine max] >KRH52759.1 hypothetical protein GLYMA_06G086300 [Glycine max] >KRH52760.1 hypothetical protein GLYMA_06G086300 [Glycine max]
chr10_165.9	sample.clean.counts_GATC.10	16504379	16505907	-	no KO assigned | (RefSeq) ultraviolet-B receptor UVR8	NA	Uncharacterized protein {ECO:0000313|EnsemblPlants:GLYMA04G08940.1} OS=Glycine max (Soybean) (Glycine hispida) PE=4	Ultraviolet-B receptor UVR8 Protein UV-B RESISTANCE 8 RCC1 domain-containing protein UVR8 OS=Arabidopsis thaliana (Mouse-ear cress) Name=UVR8 OrderedLocusNames=At5g63860 ORFNames=MGI19.7 PE=1	NA	Putative E3 ubiquitin-protein ligase HERC4 [Glycine soja]
chr10_166.0	sample.clean.counts_GATC.10	16596929	16602252	+	K09338 homeobox-leucine zipper protein | (RefSeq) homeobox-leucine zipper protein ATHB-8	GO:0008289	homeobox-leucine zipper protein ATHB-8 {ECO:0000313|RefSeq:XP_014501941.1} OS=Vigna radiata var. radiata (Mung bean) (Phaseolus aureus) Name=LOC106762497 {ECO:0000313|RefSeq:XP_014501941.1} PE=4	Homeobox-leucine zipper protein ATHB-8 HD-ZIP protein ATHB-8 Homeodomain transcription factor ATHB-8 OS=Arabidopsis thaliana (Mouse-ear cress) ORFNames=T16I18.90 PE=1	GO:0003677; DNA binding; molecular_function-GO:0008289; lipid binding; molecular_function	homeobox-leucine zipper protein ATHB-8 [Cajanus cajan]
chr10_166.12	sample.clean.counts_GATC.10	16620963	16624118	-	no KO assigned | (RefSeq) probably inactive leucine-rich repeat receptor-like protein kinase At2g25790	GO:0005515-GO:0005524-GO:0006468	Uncharacterized protein {ECO:0000313|EMBL:KRH52768.1, ECO:0000313|EnsemblPlants:GLYMA06G09120.1} OS=Glycine max (Soybean) (Glycine hispida) ORFNames=GLYMA_06G086800 {ECO:0000313|EMBL:KRH52768.1} PE=4	Probably inactive leucine-rich repeat receptor-like protein kinase At2g25790 Precursor OS=Arabidopsis thaliana (Mouse-ear cress) OrderedLocusNames=At2g25790 ORFNames=F17H15.18 PE=2	GO:0004672; protein kinase activity; molecular_function-GO:0005515; protein binding; molecular_function-GO:0005524; ATP binding; molecular_function-GO:0006468; protein phosphorylation; biological_process	PREDICTED: probably inactive leucine-rich repeat receptor-like protein kinase At2g25790 isoform X1 [Glycine max] >KRH52768.1 hypothetical protein GLYMA_06G086800 [Glycine max]
chr10_166.20	sample.clean.counts_GATC.10	16642207	16642620	-	no KO assigned | (RefSeq) uncharacterized LOC100777256	NA	Uncharacterized protein {ECO:0000313|EMBL:KRH62085.1} OS=Glycine max (Soybean) (Glycine hispida) ORFNames=GLYMA_04G085400 {ECO:0000313|EMBL:KRH62085.1} PE=4	NA	NA	hypothetical protein GLYMA_04G085400 [Glycine max]
chr10_166.22	sample.clean.counts_GATC.10	16634315	16634623	-	no KO assigned | (RefSeq) uncharacterized LOC100776718	NA	Uncharacterized protein {ECO:0000313|EMBL:KHN10186.1} OS=Glycine soja (Wild soybean) ORFNames=glysoja_017790 {ECO:0000313|EMBL:KHN10186.1} PE=4	NA	NA	PREDICTED: uncharacterized protein LOC100776718 [Glycine max] >KHN10186.1 hypothetical protein glysoja_017790 [Glycine soja] >KRH62084.1 hypothetical protein GLYMA_04G085300 [Glycine max]
chr10_166.26	sample.clean.counts_GATC.10	16657298	16657792	-	no KO assigned | (RefSeq) uncharacterized LOC100798895	NA	Lachrymatory-factor synthase {ECO:0000313|EMBL:KHN18152.1} OS=Glycine soja (Wild soybean) ORFNames=glysoja_025042 {ECO:0000313|EMBL:KHN18152.1} PE=4	Lachrymatory-factor synthase Precursor OS=Allium cepa (Onion) Name=LFS PE=1	NA	uncharacterized protein LOC100798895 [Glycine max] >KHN18152.1 Lachrymatory-factor synthase [Glycine soja]
chr10_166.27	sample.clean.counts_GATC.10	16680927	16682766	-	no KO assigned | (RefSeq) hypothetical protein		Uncharacterized protein {ECO:0000313|EnsemblPlants:GLYMA06G09200.2} OS=Glycine max (Soybean) (Glycine hispida) Name=LOC100801021 {ECO:0000313|EnsemblPlants:GLYMA06G09200.2} PE=4	Protein SAWADEE HOMEODOMAIN HOMOLOG 2 Probable DNA-binding transcription factor 2 OS=Arabidopsis thaliana (Mouse-ear cress) Name=SHH2 OrderedLocusNames=At3g18380 ORFNames=MYF24.10 PE=2	GO:0003682; chromatin binding; molecular_function	PREDICTED: protein SAWADEE HOMEODOMAIN HOMOLOG 2-like isoform X2 [Glycine max]
chr10_166.4	sample.clean.counts_GATC.10	16612057	16612620	+	K14972 PAX-interacting protein 1 | (RefSeq) transcription cofactor, putative	NA	Transcription cofactor, putative {ECO:0000313|EMBL:AES68210.2} OS=Medicago truncatula (Barrel medic) (Medicago tribuloides) OrderedLocusNames=MTR_2g104430 {ECO:0000313|EMBL:AES68210.2} PE=4	Mediator of RNA polymerase II transcription subunit 15a OS=Arabidopsis thaliana (Mouse-ear cress) ORFNames=F7H2.12 PE=1	NA	transcription cofactor, putative [Medicago truncatula] >AES68210.2 transcription cofactor, putative [Medicago truncatula]
chr10_166.5	sample.clean.counts_GATC.10	16650819	16654030	+	no KO assigned | (RefSeq) caffeoylshikimate esterase-like	NA	Uncharacterized protein {ECO:0000313|EMBL:KRH62086.1, ECO:0000313|EnsemblPlants:GLYMA04G09040.1} OS=Glycine max (Soybean) (Glycine hispida) ORFNames=GLYMA_04G085500 {ECO:0000313|EMBL:KRH62086.1} PE=4	Caffeoylshikimate esterase EC=3.1.1.- Lysophospholipase 2 Short=LysoPL2 OS=Arabidopsis thaliana (Mouse-ear cress) Name=CSE OrderedLocusNames=At1g52760 ORFNames=F14G24.3 PE=1	NA	PREDICTED: caffeoylshikimate esterase-like [Glycine max] >KRH62086.1 hypothetical protein GLYMA_04G085500 [Glycine max]
chr10_166.6	sample.clean.counts_GATC.10	16661945	16662514	+	no KO assigned | (RefSeq) uncharacterized LOC102666753	NA	Uncharacterized protein {ECO:0000313|EMBL:KRH62089.1, ECO:0000313|EnsemblPlants:GLYMA04G09060.2} OS=Glycine max (Soybean) (Glycine hispida) ORFNames=GLYMA_04G085800 {ECO:0000313|EMBL:KRH62089.1} PE=4	NA	NA	hypothetical protein GLYMA_04G085800 [Glycine max]
chr10_166.8	sample.clean.counts_GATC.10	16670703	16674568	+	no KO assigned | (RefSeq) uncharacterized LOC100800125	GO:0005524-GO:0006468	Uncharacterized protein {ECO:0000313|EMBL:KRH52778.1, ECO:0000313|EnsemblPlants:GLYMA06G09190.1} OS=Glycine max (Soybean) (Glycine hispida) ORFNames=GLYMA_06G087500 {ECO:0000313|EMBL:KRH52778.1} PE=4	Casein kinase 1-like protein HD16 {ECO:0000305} EC=2.7.11.1 {ECO:0000305} Os03g0793500 protein {ECO:0000312|EMBL:BAF13445.1} Protein EARLY FLOWERING 1 {ECO:0000303|PubMed:20400938} Protein HEADING DATE 16 {ECO:0000303|PubMed:23789941} OS=Oryza sativa subsp. japonica (Rice) OSJNBb0060J21.12 {ECO:0000312|EMBL:AAO37965.1} PE=1	GO:0004672; protein kinase activity; molecular_function-GO:0005524; ATP binding; molecular_function-GO:0006468; protein phosphorylation; biological_process	PREDICTED: uncharacterized protein LOC100800125 [Glycine max] >KRH52778.1 hypothetical protein GLYMA_06G087500 [Glycine max]
chr10_167.0	sample.clean.counts_GATC.10	16698948	16703275	+	K00029 malate dehydrogenase (oxaloacetate-decarboxylating)(NADP+) [EC:1.1.1.40] | (RefSeq) NADP-dependent malic enzyme	GO:0004471-GO:0051287-GO:0055114	Malic enzyme {ECO:0000256|RuleBase:RU003426} OS=Cajanus cajan (Pigeon pea) (Cajanus indicus) ORFNames=KK1_035616 {ECO:0000313|EMBL:KYP42953.1} PE=3	NADP-dependent malic enzyme Short=NADP-ME EC=1.1.1.40 OS=Phaseolus vulgaris (Kidney bean) (French bean) Name=ME1 PE=2	GO:0004470; malic enzyme activity; molecular_function-GO:0004471; malate dehydrogenase (decarboxylating) (NAD+) activity; molecular_function-GO:0051287; NAD binding; molecular_function-GO:0055114; oxidation-reduction process; biological_process	NADP-dependent malic enzyme isoform X1 [Cajanus cajan]
chr10_167.11	sample.clean.counts_GATC.10	16768616	16769047	+	no KO assigned | (RefSeq) amino acid permease 8-like	NA	Amino acid permease 1 {ECO:0000313|EMBL:KYP70146.1} OS=Cajanus cajan (Pigeon pea) (Cajanus indicus) ORFNames=KK1_009356 {ECO:0000313|EMBL:KYP70146.1} PE=4	Amino acid permease 8 Amino acid transporter AAP8 OS=Arabidopsis thaliana (Mouse-ear cress) Name=AAP8 OrderedLocusNames=At1g10010 ORFNames=T27I1.3 PE=1	NA	Amino acid permease 1 [Cajanus cajan]
chr10_167.14	sample.clean.counts_GATC.10	16780272	16780728	+	no KO assigned | (RefSeq) amino acid permease 8-like	NA	Amino acid permease 8 {ECO:0000313|EMBL:KHN10177.1} OS=Glycine soja (Wild soybean) ORFNames=glysoja_017781 {ECO:0000313|EMBL:KHN10177.1} PE=4	Amino acid permease 1 Amino acid transporter AAP1 Neutral amino acid transporter II OS=Arabidopsis thaliana (Mouse-ear cress) ORFNames=F19C14.3, ZCF54 PE=1	NA	Amino acid permease 8 [Glycine soja]
chr10_167.15	sample.clean.counts_GATC.10	16781956	16782375	+	no KO assigned | (RefSeq) amino acid permease 8-like	NA	Uncharacterized protein {ECO:0000313|EMBL:KRH62111.1} OS=Glycine max (Soybean) (Glycine hispida) ORFNames=GLYMA_04G086600 {ECO:0000313|EMBL:KRH62111.1} PE=4	Amino acid permease 8 Amino acid transporter AAP8 OS=Arabidopsis thaliana (Mouse-ear cress) Name=AAP8 OrderedLocusNames=At1g10010 ORFNames=T27I1.3 PE=1	NA	hypothetical protein GLYMA_04G086600 [Glycine max]
chr10_167.18	sample.clean.counts_GATC.10	16704318	16707683	-	K11793 cereblon | (RefSeq) protein cereblon	NA	Protein cereblon {ECO:0000313|EMBL:KHN10179.1} OS=Glycine soja (Wild soybean) ORFNames=glysoja_017783 {ECO:0000313|EMBL:KHN10179.1} PE=4	NA	NA	Protein cereblon [Glycine soja]
chr10_167.20	sample.clean.counts_GATC.10	16728036	16731401	-	K11793 cereblon | (RefSeq) protein cereblon	NA	Protein cereblon {ECO:0000313|EMBL:KHN10179.1} OS=Glycine soja (Wild soybean) ORFNames=glysoja_017783 {ECO:0000313|EMBL:KHN10179.1} PE=4	NA	NA	Protein cereblon [Glycine soja]
chr10_167.22	sample.clean.counts_GATC.10	16746508	16748251	-	K02879 large subunit ribosomal protein L17 | (RefSeq) 50S ribosomal protein L17-like	GO:0005840-GO:0006412	50S ribosomal protein L17 {ECO:0000313|EMBL:KYP62269.1} OS=Cajanus cajan (Pigeon pea) (Cajanus indicus) ORFNames=KK1_016796 {ECO:0000313|EMBL:KYP62269.1} PE=3	50S ribosomal protein L17, chloroplastic {ECO:0000303|PubMed:10874046} CL17 Chloroplastic large ribosomal subunit protein bL17c {ECO:0000303|PubMed:28007896} Precursor OS=Spinacia oleracea (Spinach) Name=RPL17 ORFNames=SOVF_059230 PE=1	GO:0003735; structural constituent of ribosome; molecular_function-GO:0005840; ribosome; cellular_component-GO:0006412; translation; biological_process	uncharacterized protein LOC109803678 [Cajanus cajan] >KYP62269.1 50S ribosomal protein L17 [Cajanus cajan]
chr10_167.4	sample.clean.counts_GATC.10	16722659	16726991	+	K00029 malate dehydrogenase (oxaloacetate-decarboxylating)(NADP+) [EC:1.1.1.40] | (RefSeq) NADP-dependent malic enzyme	GO:0004471-GO:0051287-GO:0055114	Malic enzyme {ECO:0000256|RuleBase:RU003426} OS=Cajanus cajan (Pigeon pea) (Cajanus indicus) ORFNames=KK1_035616 {ECO:0000313|EMBL:KYP42953.1} PE=3	NADP-dependent malic enzyme Short=NADP-ME EC=1.1.1.40 OS=Phaseolus vulgaris (Kidney bean) (French bean) Name=ME1 PE=2	GO:0004470; malic enzyme activity; molecular_function-GO:0004471; malate dehydrogenase (decarboxylating) (NAD+) activity; molecular_function-GO:0051287; NAD binding; molecular_function-GO:0055114; oxidation-reduction process; biological_process	NADP-dependent malic enzyme isoform X1 [Cajanus cajan]
chr10_167.8	sample.clean.counts_GATC.10	16766916	16768015	+	no KO assigned | (RefSeq) amino acid permease 6-like	NA	Uncharacterized protein {ECO:0000313|EMBL:KRH52797.1} OS=Glycine max (Soybean) (Glycine hispida) ORFNames=GLYMA_06G088200 {ECO:0000313|EMBL:KRH52797.1} PE=4	Amino acid permease 1 Amino acid transporter AAP1 Neutral amino acid transporter II OS=Arabidopsis thaliana (Mouse-ear cress) ORFNames=F19C14.3, ZCF54 PE=1	NA	hypothetical protein GLYMA_06G088200 [Glycine max]
chr10_168.0	sample.clean.counts_GATC.10	16791378	16792814	+	no KO assigned | (RefSeq) receptor-like protein kinase HSL1		Uncharacterized protein {ECO:0000313|EnsemblPlants:GLYMA04G09160.2} OS=Glycine max (Soybean) (Glycine hispida) Name=LOC100782076 {ECO:0000313|EnsemblPlants:GLYMA04G09160.2} PE=3	Leucine-rich repeat receptor-like protein kinase TDR EC=2.7.11.1 Protein PHLOEM INTERCALATED WITH XYLEM {ECO:0000303|PubMed:17570668} Tracheary element differentiation inhibitory factor receptor {ECO:0000303|PubMed:18812507} Short=AtTDR {ECO:0000303|PubMed:18812507} Short=TDIF receptor {ECO:0000303|PubMed:18812507} Precursor OS=Arabidopsis thaliana (Mouse-ear cress) ORFNames=MCI2.4 {ECO:0000312|E…	GO:0005515; protein binding; molecular_function	PREDICTED: receptor-like protein kinase HSL1 [Glycine max] >KRH62112.1 hypothetical protein GLYMA_04G086700 [Glycine max]
chr10_168.14	sample.clean.counts_GATC.10	16793262	16793399	+	no KO assigned | (RefSeq) receptor-like protein kinase HSL1	GO:0005524-GO:0006468	Uncharacterized protein {ECO:0000313|EMBL:KRH52802.1, ECO:0000313|EnsemblPlants:GLYMA06G09290.1} OS=Glycine max (Soybean) (Glycine hispida) ORFNames=GLYMA_06G088400 {ECO:0000313|EMBL:KRH52802.1} PE=3	Receptor-like protein kinase HSL1 EC=2.7.11.1 Protein HAESA-LIKE1 Precursor OS=Arabidopsis thaliana (Mouse-ear cress) Name=HSL1 OrderedLocusNames=At1g28440 ORFNames=F3M18.12 PE=2	GO:0004672; protein kinase activity; molecular_function-GO:0005524; ATP binding; molecular_function-GO:0006468; protein phosphorylation; biological_process	PREDICTED: receptor-like protein kinase HSL1 [Glycine max] >KRH52802.1 hypothetical protein GLYMA_06G088400 [Glycine max]
chr10_168.15	sample.clean.counts_GATC.10	16805693	16812397	+	K00850 6-phosphofructokinase 1 [EC:2.7.1.11] | (RefSeq) ATP-dependent 6-phosphofructokinase 6-like	GO:0006002-GO:0006096	ATP-dependent 6-phosphofructokinase {ECO:0000256|HAMAP-Rule:MF_03186} Short=ATP-PFK {ECO:0000256|HAMAP-Rule:MF_03186} Short=Phosphofructokinase {ECO:0000256|HAMAP-Rule:MF_03186} EC=2.7.1.11 {ECO:0000256|HAMAP-Rule:MF_03186} Phosphohexokinase {ECO:0000256|HAMAP-Rule:MF_03186} OS=Glycine soja (Wild soybean) ORFNames=glysoja_017778 {ECO:0000313|EMBL:KHN10174.1} PE=3	ATP-dependent 6-phosphofructokinase 3 {ECO:0000255|HAMAP-Rule:MF_03186} Short=ATP-PFK 3 {ECO:0000255|HAMAP-Rule:MF_03186} Short=Phosphofructokinase 3 {ECO:0000255|HAMAP-Rule:MF_03186} EC=2.7.1.11 {ECO:0000255|HAMAP-Rule:MF_03186} Phosphohexokinase 3 {ECO:0000255|HAMAP-Rule:MF_03186} OS=Arabidopsis thaliana (Mouse-ear cress) OrderedLocusNames=At4g26270 ORFNames=T25K17.80 PE=1	GO:0003872; 6-phosphofructokinase activity; molecular_function-GO:0006002; fructose 6-phosphate metabolic process; biological_process-GO:0006096; glycolytic process; biological_process	6-phosphofructokinase 3 [Glycine soja]
chr10_168.18	sample.clean.counts_GATC.10	16834373	16845946	+	K17613 calcineurin-binding protein cabin-1 | (RefSeq) uncharacterized LOC100783547	GO:0006336	Uncharacterized protein {ECO:0000313|EMBL:KRH52818.1, ECO:0000313|EnsemblPlants:GLYMA06G09350.1} OS=Glycine max (Soybean) (Glycine hispida) ORFNames=GLYMA_06G088900 {ECO:0000313|EMBL:KRH52818.1} PE=4	NA	GO:0005515; protein binding; molecular_function-GO:0006336; DNA replication-independent nucleosome assembly; biological_process	PREDICTED: uncharacterized protein LOC100783547 isoform X1 [Glycine max] >XP_014631750.1 PREDICTED: uncharacterized protein LOC100783547 isoform X1 [Glycine max] >XP_014631751.1 PREDICTED: uncharacterized protein LOC100783547 isoform X1 [Glycine max] >KRH52818.1 hypothetical protein GLYMA_06G088900 [Glycine max] >KRH52819.1 hypothetical protein GLYMA_06G088900 [Glycine max]
chr10_168.19	sample.clean.counts_GATC.10	16879343	16883628	+	no KO assigned | (RefSeq) uncharacterized LOC100784612	NA	Uncharacterized protein {ECO:0000313|EMBL:KRH52822.1, ECO:0000313|EnsemblPlants:GLYMA06G09370.2} OS=Glycine max (Soybean) (Glycine hispida) ORFNames=GLYMA_06G089100 {ECO:0000313|EMBL:KRH52822.1} PE=4	NA	NA	PREDICTED: uncharacterized protein LOC100784612 [Glycine max] >XP_014631754.1 PREDICTED: uncharacterized protein LOC100784612 [Glycine max] >KRH52822.1 hypothetical protein GLYMA_06G089100 [Glycine max] >KRH52823.1 hypothetical protein GLYMA_06G089100 [Glycine max] >KRH52824.1 hypothetical protein GLYMA_06G089100 [Glycine max]
chr10_168.22	sample.clean.counts_GATC.10	16887165	16887413	+	no KO assigned | (RefSeq) EPIDERMAL PATTERNING FACTOR-like protein 2		EPIDERMAL PATTERNING FACTOR-like protein 2 {ECO:0000313|EMBL:KHN08191.1} OS=Glycine soja (Wild soybean) ORFNames=glysoja_017669 {ECO:0000313|EMBL:KHN08191.1} PE=4	EPIDERMAL PATTERNING FACTOR-like protein 2 {ECO:0000303|PubMed:19435754} Short=EPF-like protein 2 MEPFL2 {ECO:0000305} Precursor OS=Arabidopsis thaliana (Mouse-ear cress) ORFNames=T28I19.4 PE=2	GO:0010374; stomatal complex development; biological_process	EPIDERMAL PATTERNING FACTOR-like protein 2 [Glycine soja]
chr10_168.25	sample.clean.counts_GATC.10	16796086	16800785	-	K14376 poly(A) polymerase [EC:2.7.7.19] | (RefSeq) nuclear poly(A) polymerase 4	GO:0004652-GO:0005634-GO:0016779-GO:0043631	Uncharacterized protein {ECO:0000313|EMBL:KRH52808.1, ECO:0000313|EnsemblPlants:GLYMA06G09310.4} OS=Glycine max (Soybean) (Glycine hispida) ORFNames=GLYMA_06G088500 {ECO:0000313|EMBL:KRH52808.1} PE=4	Nuclear poly(A) polymerase 4 {ECO:0000303|PubMed:18479511} Short=AtPAP(IV) {ECO:0000303|PubMed:16282318} Short=PAP(IV) {ECO:0000305} Short=Poly(A) polymerase IV {ECO:0000305} Short=nPAP {ECO:0000303|PubMed:16282318} EC=2.7.7.19 {ECO:0000269|PubMed:15297145} Polynucleotide adenylyltransferase 4 {ECO:0000305} OS=Arabidopsis thaliana (Mouse-ear cress) ORFNames=T16I18.60 {ECO:0000312|EMBL:CAB80002.1}…	GO:0003723; RNA binding; molecular_function-GO:0004652; polynucleotide adenylyltransferase activity; molecular_function-GO:0005634; nucleus; cellular_component-GO:0016779; nucleotidyltransferase activity; molecular_function-GO:0043631; RNA polyadenylation; biological_process	hypothetical protein GLYMA_06G088500 [Glycine max] >KRH52809.1 hypothetical protein GLYMA_06G088500 [Glycine max]
chr10_168.28	sample.clean.counts_GATC.10	16819200	16821523	-	K08850 aurora kinase, other [EC:2.7.11.1] | (RefSeq) serine/threonine-protein kinase Aurora-1-like	GO:0005524-GO:0006468	Serine/threonine-protein kinase Aurora-1 {ECO:0000313|EMBL:KHN18138.1} EC=2.7.11.1 {ECO:0000313|EMBL:KHN18138.1} OS=Glycine soja (Wild soybean) ORFNames=glysoja_025028 {ECO:0000313|EMBL:KHN18138.1} PE=3	Serine/threonine-protein kinase Aurora-1 Short=AtAur1 EC=2.7.11.1 Aurora-like kinase 1 OS=Arabidopsis thaliana (Mouse-ear cress) Name=AUR1 OrderedLocusNames=At4g32830 ORFNames=T16I18.40 PE=1	GO:0004672; protein kinase activity; molecular_function-GO:0005524; ATP binding; molecular_function-GO:0006468; protein phosphorylation; biological_process	Serine/threonine-protein kinase Aurora-1 [Glycine soja]
chr10_168.32	sample.clean.counts_GATC.10	16849935	16863616	-	no KO assigned | (RefSeq) uncharacterized LOC100804207	NA	Uncharacterized protein {ECO:0000313|EMBL:KRH52820.1, ECO:0000313|EnsemblPlants:GLYMA06G09360.2} OS=Glycine max (Soybean) (Glycine hispida) ORFNames=GLYMA_06G089000 {ECO:0000313|EMBL:KRH52820.1} PE=4	NA	NA	PREDICTED: uncharacterized protein LOC100804207 [Glycine max] >KRH52820.1 hypothetical protein GLYMA_06G089000 [Glycine max] >KRH52821.1 hypothetical protein GLYMA_06G089000 [Glycine max]
chr10_169.0	sample.clean.counts_GATC.10	16917065	16917361	+	K19035 50S ribosomal protein 6 | (RefSeq) hypothetical protein	GO:0005840-GO:0006412-GO:0009507-GO:0019843	Uncharacterized protein {ECO:0000313|EMBL:ESW09265.1} OS=Phaseolus vulgaris (Kidney bean) (French bean) ORFNames=PHAVU_009G113500g {ECO:0000313|EMBL:ESW09265.1} PE=4	50S ribosomal protein 6, chloroplastic CL25 Plastid-specific 50S ribosomal protein 6 Short=PSRP-6 Precursor OS=Pisum sativum (Garden pea) Name=PSRP6 PE=3	GO:0003735; structural constituent of ribosome; molecular_function-GO:0005840; ribosome; cellular_component-GO:0006412; translation; biological_process-GO:0009507; chloroplast; cellular_component-GO:0019843; rRNA binding; molecular_function	hypothetical protein PHAVU_009G113500g [Phaseolus vulgaris] >ESW09265.1 hypothetical protein PHAVU_009G113500g [Phaseolus vulgaris]
chr10_169.1	sample.clean.counts_GATC.10	16964022	16964537	+	no KO assigned | (RefSeq) uncharacterized LOC106760293	NA	uncharacterized protein LOC106760293 {ECO:0000313|RefSeq:XP_014499233.1} OS=Vigna radiata var. radiata (Mung bean) (Phaseolus aureus) Name=LOC106760293 {ECO:0000313|RefSeq:XP_014499233.1} PE=4	NA	NA	PREDICTED: uncharacterized protein LOC106760293 [Vigna radiata var. radiata]
chr10_169.10	sample.clean.counts_GATC.10	16918987	16919943	-	K18740 exonuclease 3'-5' domain-containing protein 1 | (RefSeq) exonuclease 3'-5' domain-containing protein 1	GO:0003723-GO:0006139-GO:0008408	exonuclease 3'-5' domain-containing protein 1 {ECO:0000313|RefSeq:XP_014503473.1} OS=Vigna radiata var. radiata (Mung bean) (Phaseolus aureus) Name=LOC106763831 {ECO:0000313|RefSeq:XP_014503473.1} PE=4	NA	GO:0003676; nucleic acid binding; molecular_function-GO:0003723; RNA binding; molecular_function-GO:0006139; nucleobase-containing compound metabolic process; biological_process-GO:0008408; 3'-5' exonuclease activity; molecular_function	PREDICTED: exonuclease 3'-5' domain-containing protein 1 [Vigna radiata var. radiata]
chr10_169.11	sample.clean.counts_GATC.10	16922850	16926422	-	K00913 inositol-1,3,4-trisphosphate 5/6-kinase / inositol-tetrakisphosphate 1-kinase [EC:2.7.1.159 2.7.1.134] | (RefSeq) ITPK3; inositol phosphate kinase	GO:0005524-GO:0032957-GO:0047325-GO:0052725-GO:0052726	Inositol-tetrakisphosphate 1-kinase {ECO:0000256|PIRNR:PIRNR038186} EC=2.7.1.134 {ECO:0000256|PIRNR:PIRNR038186} OS=Glycine soja (Wild soybean) ORFNames=glysoja_044876 {ECO:0000313|EMBL:KHN37206.1} PE=3	Inositol-tetrakisphosphate 1-kinase 3 EC=2.7.1.134 {ECO:0000269|PubMed:17698066} Inositol 1,3,4-trisphosphate 5/6-kinase 3 Short=AtItpk-3 Short=Inositol-triphosphate 5/6-kinase 3 Short=Ins(1,3,4)P(3) 5/6-kinase 3 EC=2.7.1.159 {ECO:0000269|PubMed:17698066} OS=Arabidopsis thaliana (Mouse-ear cress) Name=ITPK3 OrderedLocusNames=At4g08170 ORFNames=T12G13.10 PE=1	GO:0000287; magnesium ion binding; molecular_function-GO:0005524; ATP binding; molecular_function-GO:0032957; inositol trisphosphate metabolic process; biological_process-GO:0047325; inositol tetrakisphosphate 1-kinase activity; molecular_function-GO:0052725; inositol-1,3,4-trisphosphate 6-kinase activity; molecular_function-GO:0052726; inositol-1,3,4-trisphosphate 5-kinase activity; molecular_fu…	inositol phosphate kinase [Glycine max] >ABU93833.1 inositol phosphate kinase [Glycine max] >AHX24357.1 inositol 1,3,4 tris phosphate 5/6 kinase-3 [Glycine max] >KHN37206.1 Inositol-tetrakisphosphate 1-kinase 2 [Glycine soja]
chr10_169.2	sample.clean.counts_GATC.10	16980516	16984913	+	K21444 poly(rC)-binding protein 3/4 | (RefSeq) KH domain-containing protein At4g18375-like	GO:0003723	Uncharacterized protein {ECO:0000313|EMBL:KRH62129.1, ECO:0000313|EnsemblPlants:GLYMA04G09300.1} OS=Glycine max (Soybean) (Glycine hispida) ORFNames=GLYMA_04G088100 {ECO:0000313|EMBL:KRH62129.1} PE=4	KH domain-containing protein HEN4 {ECO:0000305} Protein HUA ENHANCER 4 {ECO:0000303|PubMed:15310842} OS=Arabidopsis thaliana (Mouse-ear cress) OrderedLocusNames=At5g64390 {ECO:0000312|Araport:AT5G64390} PE=1	GO:0003676; nucleic acid binding; molecular_function-GO:0003723; RNA binding; molecular_function	PREDICTED: KH domain-containing protein At4g18375-like [Glycine max] >KRH62129.1 hypothetical protein GLYMA_04G088100 [Glycine max] >KRH62130.1 hypothetical protein GLYMA_04G088100 [Glycine max] >KRH62131.1 hypothetical protein GLYMA_04G088100 [Glycine max] >KRH62132.1 hypothetical protein GLYMA_04G088100 [Glycine max]
chr10_169.3	sample.clean.counts_GATC.10	16897123	16899557	-	no KO assigned | (RefSeq) uncharacterized LOC100305859		Ergosterol biosynthetic protein 28 {ECO:0000313|EMBL:KHN08194.1} OS=Glycine soja (Wild soybean) ORFNames=glysoja_017672 {ECO:0000313|EMBL:KHN08194.1} PE=4	Ergosterol biosynthetic protein 28 OS=Arabidopsis thaliana (Mouse-ear cress) OrderedLocusNames=At1g10030 ORFNames=T27I1.5 PE=2	GO:0016021; integral component of membrane; cellular_component	PREDICTED: uncharacterized protein LOC100305859 isoform X1 [Glycine max]
chr10_169.4	sample.clean.counts_GATC.10	16909336	16911009	-	no KO assigned | (RefSeq) uncharacterized LOC100805268	NA	Uncharacterized protein {ECO:0000313|EMBL:KRH52829.1, ECO:0000313|EnsemblPlants:GLYMA06G09410.1} OS=Glycine max (Soybean) (Glycine hispida) ORFNames=GLYMA_06G089600 {ECO:0000313|EMBL:KRH52829.1} PE=4	NA	NA	PREDICTED: uncharacterized protein LOC100805268 [Glycine max] >KRH52829.1 hypothetical protein GLYMA_06G089600 [Glycine max]
chr10_17.0	sample.clean.counts_GATC.10	1710646	1710684	+	NA	NA	NA	NA	NA	NA
chr10_17.10	sample.clean.counts_GATC.10	1720290	1723201	-	K17362 acyl-coenzyme A thioesterase 13 [EC:3.1.2.-] | (RefSeq) uncharacterized LOC100499764		Uncharacterized protein {ECO:0000313|EMBL:KRH48218.1, ECO:0000313|EnsemblPlants:GLYMA07G08190.1} OS=Glycine max (Soybean) (Glycine hispida) ORFNames=GLYMA_07G075500 {ECO:0000313|EMBL:KRH48218.1} PE=4	NA	GO:0047617; acyl-CoA hydrolase activity; molecular_function	hypothetical protein GLYMA_07G075500 [Glycine max]
chr10_17.11	sample.clean.counts_GATC.10	1741920	1745050	-	no KO assigned | (RefSeq) hypothetical protein	NA	Uncharacterized protein {ECO:0000313|EMBL:KRH38296.1} OS=Glycine max (Soybean) (Glycine hispida) ORFNames=GLYMA_09G125500 {ECO:0000313|EMBL:KRH38296.1} PE=4	NA	NA	hypothetical protein glysoja_043086 [Glycine soja] >KRH38296.1 hypothetical protein GLYMA_09G125500 [Glycine max]
chr10_17.4	sample.clean.counts_GATC.10	1711462	1718337	+	K03110 fused signal recognition particle receptor | (RefSeq) cell division protein FtsY homolog, chloroplastic-like	GO:0006614	Uncharacterized protein {ECO:0000313|EMBL:KRH65130.1, ECO:0000313|EnsemblPlants:GLYMA03G01770.4} OS=Glycine max (Soybean) (Glycine hispida) ORFNames=GLYMA_03G015600 {ECO:0000313|EMBL:KRH65130.1} PE=4	Cell division protein FtsY homolog, chloroplastic Chloroplast SRP receptor homolog, alpha subunit CpFtsY Fused signal recognition particle receptor Precursor OS=Arabidopsis thaliana (Mouse-ear cress) ORFNames=F4I18.25 PE=1	GO:0005525; GTP binding; molecular_function-GO:0006614; SRP-dependent cotranslational protein targeting to membrane; biological_process	PREDICTED: cell division protein FtsY homolog, chloroplastic-like [Glycine max] >XP_006576355.1 PREDICTED: cell division protein FtsY homolog, chloroplastic-like [Glycine max] >KRH65130.1 hypothetical protein GLYMA_03G015600 [Glycine max] >KRH65131.1 hypothetical protein GLYMA_03G015600 [Glycine max]
chr10_17.5	sample.clean.counts_GATC.10	1731367	1732745	+	no KO assigned | (RefSeq) uncharacterized LOC100500006	NA	C2 domain-containing protein {ECO:0000313|EMBL:KHN27295.1} OS=Glycine soja (Wild soybean) ORFNames=glysoja_034648 {ECO:0000313|EMBL:KHN27295.1} PE=4	C2 domain-containing protein At1g63220 OS=Arabidopsis thaliana (Mouse-ear cress) OrderedLocusNames=At1g63220 ORFNames=F9N12.16 PE=1	NA	uncharacterized protein LOC100500006 [Glycine max] >KHN27295.1 C2 domain-containing protein [Glycine soja]
chr10_17.6	sample.clean.counts_GATC.10	1700494	1701012	-	no KO assigned | (RefSeq) uncharacterized LOC100527075	NA	Putative uncharacterized protein {ECO:0000313|EMBL:ACU16116.1} OS=Glycine max (Soybean) (Glycine hispida) PE=2	BON1-associated protein 2 Protein BON1-ASSOCIATED PROTEIN 1-LIKE OS=Arabidopsis thaliana (Mouse-ear cress) ORFNames=F4I18.26 PE=1	NA	uncharacterized protein LOC100527075 [Glycine max]
chr10_17.9	sample.clean.counts_GATC.10	1705734	1707775	-	no KO assigned | (RefSeq) uncharacterized LOC100805208	NA	Uncharacterized protein {ECO:0000313|EMBL:KRH65132.1, ECO:0000313|EnsemblPlants:GLYMA03G01781.1} OS=Glycine max (Soybean) (Glycine hispida) ORFNames=GLYMA_03G015700 {ECO:0000313|EMBL:KRH65132.1} PE=4	RAP domain-containing protein, chloroplastic {ECO:0000305} Short=AtRAP {ECO:0000303|PubMed:18003861} Precursor OS=Arabidopsis thaliana (Mouse-ear cress) OrderedLocusNames=At2g31890 {ECO:0000312|Araport:AT2G31890} PE=1	NA	PREDICTED: uncharacterized protein LOC100805208 [Glycine max] >XP_006576356.1 PREDICTED: uncharacterized protein LOC100805208 [Glycine max] >KRH65132.1 hypothetical protein GLYMA_03G015700 [Glycine max]
chr10_170.0	sample.clean.counts_GATC.10	17010054	17023703	+	no KO assigned | (RefSeq) protein FAM135B-like	NA	Uncharacterized protein {ECO:0000313|EMBL:KRH62134.1, ECO:0000313|EnsemblPlants:GLYMA04G09325.2} OS=Glycine max (Soybean) (Glycine hispida) ORFNames=GLYMA_04G088300 {ECO:0000313|EMBL:KRH62134.1} PE=4	NA	NA	PREDICTED: protein FAM135B-like isoform X1 [Glycine max] >XP_006578250.1 PREDICTED: protein FAM135B-like isoform X1 [Glycine max] >XP_006578251.1 PREDICTED: protein FAM135B-like isoform X1 [Glycine max] >KRH62134.1 hypothetical protein GLYMA_04G088300 [Glycine max] >KRH62135.1 hypothetical protein GLYMA_04G088300 [Glycine max] >KRH62136.1 hypothetical protein GLYMA_04G088300 [Glycine max]
chr10_170.13	sample.clean.counts_GATC.10	17059347	17061734	-	no KO assigned | (RefSeq) receptor-like protein kinase HSL1	GO:0005524-GO:0006468	Uncharacterized protein {ECO:0000313|EMBL:KRH62141.1, ECO:0000313|EnsemblPlants:GLYMA04G09370.2} OS=Glycine max (Soybean) (Glycine hispida) ORFNames=GLYMA_04G088700 {ECO:0000313|EMBL:KRH62141.1} PE=4	Receptor protein-tyrosine kinase CEPR1 {ECO:0000303|PubMed:25324386} EC=2.7.10.1 {ECO:0000255|PROSITE-ProRule:PRU10027} Protein C-TERMINALLY ENCODED PEPTIDE RECEPTOR 1 {ECO:0000303|PubMed:25324386} Protein XYLEM INTERMIXED WITH PHLOEM 1 {ECO:0000303|PubMed:21853254} Precursor OS=Arabidopsis thaliana (Mouse-ear cress) ORFNames=MNI5.4 {ECO:0000312|EMBL:BAB10911.1} PE=1	GO:0004672; protein kinase activity; molecular_function-GO:0005524; ATP binding; molecular_function-GO:0006468; protein phosphorylation; biological_process	PREDICTED: receptor-like protein kinase HSL1 [Glycine max] >KRH62141.1 hypothetical protein GLYMA_04G088700 [Glycine max]
chr10_170.30	sample.clean.counts_GATC.10	17078725	17081301	-	no KO assigned | (RefSeq) receptor-like protein kinase HAIKU2	GO:0005515-GO:0005524-GO:0006468	Uncharacterized protein {ECO:0000313|EMBL:KRH62142.1, ECO:0000313|EnsemblPlants:GLYMA04G09380.1} OS=Glycine max (Soybean) (Glycine hispida) ORFNames=GLYMA_04G088800 {ECO:0000313|EMBL:KRH62142.1} PE=3	Receptor-like protein kinase HAIKU2 EC=2.7.11.1 Precursor OS=Arabidopsis thaliana (Mouse-ear cress) Name=IKU2 OrderedLocusNames=At3g19700 ORFNames=MMB12.19 PE=1	GO:0004672; protein kinase activity; molecular_function-GO:0005515; protein binding; molecular_function-GO:0005524; ATP binding; molecular_function-GO:0006468; protein phosphorylation; biological_process	PREDICTED: receptor-like protein kinase HAIKU2 [Glycine max] >KRH62142.1 hypothetical protein GLYMA_04G088800 [Glycine max]
chr10_170.5	sample.clean.counts_GATC.10	17027998	17031695	+	K00854 xylulokinase [EC:2.7.1.17] | (RefSeq) xylulose kinase	GO:0016773	Xylulose kinase {ECO:0000313|EMBL:KHN08200.1} EC=2.7.1.17 {ECO:0000313|EMBL:KHN08200.1} OS=Glycine soja (Wild soybean) ORFNames=glysoja_017678 {ECO:0000313|EMBL:KHN08200.1} PE=4	NA	GO:0005975; carbohydrate metabolic process; biological_process-GO:0016773; phosphotransferase activity, alcohol group as acceptor; molecular_function	Xylulose kinase [Glycine soja]
chr10_170.6	sample.clean.counts_GATC.10	16989867	16990431	-	no KO assigned | (RefSeq) amino acid permease 6-like	NA	Uncharacterized protein {ECO:0000313|EMBL:KRH52843.1, ECO:0000313|EnsemblPlants:GLYMA06G09470.2} OS=Glycine max (Soybean) (Glycine hispida) ORFNames=GLYMA_06G090200 {ECO:0000313|EMBL:KRH52843.1} PE=4	Amino acid permease 6 Amino acid transporter AAP6 OS=Arabidopsis thaliana (Mouse-ear cress) Name=AAP6 OrderedLocusNames=At5g49630 ORFNames=MNI5.1 PE=1	NA	hypothetical protein GLYMA_06G090200 [Glycine max]
chr10_170.7	sample.clean.counts_GATC.10	16986836	16987264	-	no KO assigned | (RefSeq) amino acid permease 6-like	NA	Amino acid permease 6 {ECO:0000313|EMBL:KHN08198.1} OS=Glycine soja (Wild soybean) ORFNames=glysoja_017676 {ECO:0000313|EMBL:KHN08198.1} PE=4	Amino acid permease 6 Amino acid transporter AAP6 OS=Arabidopsis thaliana (Mouse-ear cress) Name=AAP6 OrderedLocusNames=At5g49630 ORFNames=MNI5.1 PE=1	NA	Amino acid permease 6 [Glycine soja]
chr10_170.9	sample.clean.counts_GATC.10	17034220	17035673	-	K07374 tubulin alpha | (RefSeq) tubulin alpha-4 chain	GO:0005200-GO:0005525-GO:0005874-GO:0007017	Tubulin alpha chain {ECO:0000256|RuleBase:RU000352} OS=Gossypium arboreum (Tree cotton) (Gossypium nanking) ORFNames=F383_01054 {ECO:0000313|EMBL:KHG18532.1} PE=3	Tubulin alpha-2 chain Alpha-2-tubulin OS=Gossypium hirsutum (Upland cotton) (Gossypium mexicanum) PE=2	GO:0003924; GTPase activity; molecular_function-GO:0005200; structural constituent of cytoskeleton; molecular_function-GO:0005525; GTP binding; molecular_function-GO:0005874; microtubule; cellular_component-GO:0007017; microtubule-based process; biological_process	tubulin alpha-2 chain-like [Gossypium hirsutum] >ABO47739.1 alpha-tubulin [Gossypium hirsutum] >KHG18532.1 Tubulin alpha-2 chain [Gossypium arboreum]
chr10_171.0	sample.clean.counts_GATC.10	17120287	17126425	+	K15378 solute carrier family 45, member 1/2/4 | (RefSeq) sucrose transport protein SUC4-like	NA	Sucrose transport protein SUC4 {ECO:0000313|EMBL:KYP70119.1} OS=Cajanus cajan (Pigeon pea) (Cajanus indicus) ORFNames=KK1_009327 {ECO:0000313|EMBL:KYP70119.1} PE=4	Sucrose transport protein SUC4 Sucrose permease 4 Sucrose transporter 4 Sucrose-proton symporter 4 OS=Arabidopsis thaliana (Mouse-ear cress) ORFNames=F21M12.35 PE=1	NA	sucrose transport protein SUC4-like [Cajanus cajan] >KYP70119.1 Sucrose transport protein SUC4 [Cajanus cajan]
chr10_171.10	sample.clean.counts_GATC.10	17150823	17151242	-	no KO assigned | (RefSeq) uncharacterized LOC107462446	GO:0004523	Putative ribonuclease H protein {ECO:0000313|EMBL:KHN31021.1} OS=Glycine soja (Wild soybean) ORFNames=glysoja_020319 {ECO:0000313|EMBL:KHN31021.1} PE=4	Putative ribonuclease H protein At1g65750 EC=3.1.26.4 OS=Arabidopsis thaliana (Mouse-ear cress) OrderedLocusNames=At1g65750 ORFNames=F1E22.12 PE=3	GO:0003676; nucleic acid binding; molecular_function-GO:0004523; RNA-DNA hybrid ribonuclease activity; molecular_function	Putative ribonuclease H protein [Glycine soja]
chr10_171.4	sample.clean.counts_GATC.10	17131368	17132687	+	K03327 multidrug resistance protein, MATE family | (RefSeq) protein DETOXIFICATION 48-like	GO:0016020-GO:0042910-GO:0055085	Protein DETOXIFICATION {ECO:0000256|RuleBase:RU004914} Multidrug and toxic compound extrusion protein {ECO:0000256|RuleBase:RU004914} OS=Glycine max (Soybean) (Glycine hispida) Name=LOC100788339 {ECO:0000313|EnsemblPlants:GLYMA06G09550.1} PE=3	Protein DETOXIFICATION 48 {ECO:0000303|PubMed:11739388} Short=AtDTX48 {ECO:0000303|PubMed:11739388} Multidrug and toxic compound extrusion protein 48 {ECO:0000305} Short=MATE protein 48 {ECO:0000305} Protein ABNORMAL SHOOT 4 {ECO:0000303|PubMed:26160579} Protein BUSH-AND-CHLOROTIC-DWARF 1 {ECO:0000303|PubMed:22150160} Short=Protein BCD1 {ECO:0000303|PubMed:22150160} Protein ZRIZI {ECO:0000303|Pub…	GO:0015297; antiporter activity; molecular_function-GO:0016020; membrane; cellular_component-GO:0042910; xenobiotic transporter activity; molecular_function-GO:0055085; transmembrane transport; biological_process	PREDICTED: protein DETOXIFICATION 48-like [Glycine max] >KRH52857.1 hypothetical protein GLYMA_06G091100 [Glycine max]
chr10_171.8	sample.clean.counts_GATC.10	17171636	17174825	+	K20869 putative beta-1,4-xylosyltransferase IRX9 [EC:2.4.2.-] | (RefSeq) hypothetical protein	GO:0016020	Glycosyltransferases {ECO:0000256|RuleBase:RU363127} EC=2.4.-.- {ECO:0000256|RuleBase:RU363127} OS=Phaseolus vulgaris (Kidney bean) (French bean) ORFNames=PHAVU_009G146400g {ECO:0000313|EMBL:ESW09670.1} PE=3	Probable beta-1,4-xylosyltransferase IRX9H EC=2.4.2.- Protein IRREGULAR XYLEM 9 homolog Xylan xylosyltransferase IRX9H OS=Arabidopsis thaliana (Mouse-ear cress) Name=IRX9H OrderedLocusNames=At1g27600 ORFNames=T17H3.10, T22C5.4 PE=2	GO:0015018; galactosylgalactosylxylosylprotein 3-beta-glucuronosyltransferase activity; molecular_function-GO:0016020; membrane; cellular_component	hypothetical protein PHAVU_009G146400g [Phaseolus vulgaris] >ESW09670.1 hypothetical protein PHAVU_009G146400g [Phaseolus vulgaris]
chr10_172.0	sample.clean.counts_GATC.10	17204419	17205589	+	K12165 ufm1-conjugating enzyme 1 | (RefSeq) uncharacterized LOC100527748	NA	Ubiquitin-fold modifier-conjugating enzyme 1 {ECO:0000256|PIRNR:PIRNR008716} OS=Glycine max (Soybean) (Glycine hispida) ORFNames=GLYMA_06G091400 {ECO:0000313|EMBL:KRH52863.1} PE=2	Ubiquitin-fold modifier-conjugating enzyme 1 Ufm1-conjugating enzyme 1 OS=Arabidopsis thaliana (Mouse-ear cress) OrderedLocusNames=At1g27530 ORFNames=T17H3.3 PE=2	NA	uncharacterized protein LOC100527748 [Glycine max]
chr10_172.1	sample.clean.counts_GATC.10	17214446	17214541	+	NA	NA	NA	NA	NA	NA
chr10_172.10	sample.clean.counts_GATC.10	17231849	17234530	-	no KO assigned | (RefSeq) uncharacterized LOC106762414	NA	uncharacterized protein LOC106762414 {ECO:0000313|RefSeq:XP_014501800.1} OS=Vigna radiata var. radiata (Mung bean) (Phaseolus aureus) Name=LOC106762414 {ECO:0000313|RefSeq:XP_014501800.1} PE=4	NA	NA	PREDICTED: uncharacterized protein LOC106762414 [Vigna radiata var. radiata]
chr10_172.11	sample.clean.counts_GATC.10	17261054	17262319	-	K14484 auxin-responsive protein IAA | (RefSeq) auxin-responsive protein IAA8-like	GO:0005634-GO:0006355	Auxin-induced protein {ECO:0000256|RuleBase:RU004549} OS=Glycine soja (Wild soybean) ORFNames=glysoja_021858 {ECO:0000313|EMBL:KHN09036.1} PE=3	Auxin-responsive protein IAA9 Indoleacetic acid-induced protein 9 OS=Arabidopsis thaliana (Mouse-ear cress) Name=IAA9 OrderedLocusNames=At5g65670 ORFNames=F6H11.210, MPA24.1 PE=1	GO:0005515; protein binding; molecular_function-GO:0005634; nucleus; cellular_component-GO:0006355; regulation of transcription, DNA-templated; biological_process	Auxin-responsive protein IAA8 [Glycine soja]
chr10_172.2	sample.clean.counts_GATC.10	17223507	17225978	+	K02492 glutamyl-tRNA reductase [EC:1.2.1.70] | (RefSeq) glutamyl-tRNA reductase 1, chloroplastic-like	GO:0033014-GO:0050661-GO:0055114	Glutamyl-tRNA reductase {ECO:0000256|RuleBase:RU000584} EC=1.2.1.70 {ECO:0000256|RuleBase:RU000584} OS=Glycine soja (Wild soybean) ORFNames=glysoja_017697 {ECO:0000313|EMBL:KHN08219.1} PE=3	Glutamyl-tRNA reductase 1, chloroplastic Short=GluTR EC=1.2.1.70 Precursor OS=Cucumis sativus (Cucumber) Name=HEMA1 PE=2	GO:0008883; glutamyl-tRNA reductase activity; molecular_function-GO:0033014; tetrapyrrole biosynthetic process; biological_process-GO:0050661; NADP binding; molecular_function-GO:0055114; oxidation-reduction process; biological_process	Glutamyl-tRNA reductase 1, chloroplastic [Glycine soja]
chr10_172.5	sample.clean.counts_GATC.10	17269681	17270676	+	no KO assigned | (RefSeq) uncharacterized LOC109167502	NA	Putative ribonuclease H protein At1g65750 family {ECO:0000313|EMBL:KYP46236.1} OS=Cajanus cajan (Pigeon pea) (Cajanus indicus) ORFNames=KK1_032174 {ECO:0000313|EMBL:KYP46236.1} PE=4	Putative ribonuclease H protein At1g65750 EC=3.1.26.4 OS=Arabidopsis thaliana (Mouse-ear cress) OrderedLocusNames=At1g65750 ORFNames=F1E22.12 PE=3	NA	Putative ribonuclease H protein At1g65750 family [Cajanus cajan]
chr10_172.6	sample.clean.counts_GATC.10	17186811	17201763	-	K06100 symplekin | (RefSeq) uncharacterized LOC100789876	NA	Symplekin {ECO:0000313|EMBL:KHN08212.1} OS=Glycine soja (Wild soybean) ORFNames=glysoja_017690 {ECO:0000313|EMBL:KHN08212.1} PE=4	NA	NA	Symplekin [Glycine soja]
chr10_172.7	sample.clean.counts_GATC.10	17206857	17212587	-	K01610 phosphoenolpyruvate carboxykinase (ATP) [EC:4.1.1.49] | (RefSeq) phosphoenolpyruvate carboxykinase [ATP]-like	GO:0005524-GO:0006094	Uncharacterized protein {ECO:0000313|EMBL:KRH62155.1, ECO:0000313|EnsemblPlants:GLYMA04G09510.1} OS=Glycine max (Soybean) (Glycine hispida) ORFNames=GLYMA_04G089700 {ECO:0000313|EMBL:KRH62155.1} PE=3	Phosphoenolpyruvate carboxykinase (ATP) Short=PEP carboxykinase Short=PEPCK EC=4.1.1.49 OS=Arabidopsis thaliana (Mouse-ear cress) Name=PCKA OrderedLocusNames=At4g37870 ORFNames=T28I19.150 PE=1	GO:0004612; phosphoenolpyruvate carboxykinase (ATP) activity; molecular_function-GO:0005524; ATP binding; molecular_function-GO:0006094; gluconeogenesis; biological_process	PREDICTED: phosphoenolpyruvate carboxykinase [ATP]-like [Glycine max] >KRH62155.1 hypothetical protein GLYMA_04G089700 [Glycine max]
chr10_173.0	sample.clean.counts_GATC.10	17345694	17350207	+	no KO assigned | (RefSeq) PGM, SP-3, SP-4; phosphoglycerate mutase-like protein	NA	Uncharacterized protein {ECO:0000313|EMBL:KHN08226.1} OS=Glycine soja (Wild soybean) ORFNames=glysoja_017704 {ECO:0000313|EMBL:KHN08226.1} PE=4	Phosphoglycerate mutase-like protein 1 {ECO:0000305} OS=Arabidopsis thaliana (Mouse-ear cress) ORFNames=T12B11.5 {ECO:0000312|EMBL:BAB11607.1} PE=2	NA	hypothetical protein glysoja_017704 [Glycine soja]
chr10_173.12	sample.clean.counts_GATC.10	17352352	17357440	-	no KO assigned | (RefSeq) protein odr-4 homolog	NA	Protein odr-4 like {ECO:0000313|EMBL:KHN08227.1} OS=Glycine soja (Wild soybean) ORFNames=glysoja_017705 {ECO:0000313|EMBL:KHN08227.1} PE=4	NA	NA	Protein odr-4 like [Glycine soja]
chr10_173.13	sample.clean.counts_GATC.10	17384435	17384689	-	no KO assigned | (RefSeq) hypothetical protein	NA	Uncharacterized protein {ECO:0000313|EMBL:KHN08230.1} OS=Glycine soja (Wild soybean) ORFNames=glysoja_017708 {ECO:0000313|EMBL:KHN08230.1} PE=4	NA	NA	hypothetical protein glysoja_017708 [Glycine soja] >KRH62169.1 hypothetical protein GLYMA_04G090800 [Glycine max]
chr10_173.2	sample.clean.counts_GATC.10	17364075	17369087	+	no KO assigned | (RefSeq) CBL-interacting serine/threonine-protein kinase 8-like	GO:0005524-GO:0006468-GO:0007165	Non-specific serine/threonine protein kinase {ECO:0000256|SAAS:SAAS00351747} EC=2.7.11.1 {ECO:0000256|SAAS:SAAS00351747} OS=Glycine max (Soybean) (Glycine hispida) ORFNames=GLYMA_06G092300 {ECO:0000313|EMBL:KRH52875.1} PE=3	CBL-interacting serine/threonine-protein kinase 8 EC=2.7.11.1 SNF1-related kinase 3.13 SOS2-like protein kinase PKS11 OS=Arabidopsis thaliana (Mouse-ear cress) ORFNames=T22A6.230 PE=1	GO:0004672; protein kinase activity; molecular_function-GO:0005524; ATP binding; molecular_function-GO:0006468; protein phosphorylation; biological_process-GO:0007165; signal transduction; biological_process	CBL-interacting serine/threonine-protein kinase 8-like [Cajanus cajan]
chr10_173.5	sample.clean.counts_GATC.10	17375932	17381278	+	no KO assigned | (RefSeq) oligopeptide transporter 2-like		Uncharacterized protein {ECO:0000313|EMBL:BAT78418.1} OS=Vigna angularis var. angularis ORFNames=VIGAN_02109200 {ECO:0000313|EMBL:BAT78418.1} PE=4	Oligopeptide transporter 2 Short=AtOPT2 OS=Arabidopsis thaliana (Mouse-ear cress) Name=OPT2 OrderedLocusNames=At1g09930 ORFNames=F21M12.32 PE=2	GO:0055085; transmembrane transport; biological_process	PREDICTED: LOW QUALITY PROTEIN: oligopeptide transporter 2-like [Glycine max]
chr10_173.8	sample.clean.counts_GATC.10	17296025	17296965	-	no KO assigned | (RefSeq) uncharacterized LOC100527674	NA	Uncharacterized protein {ECO:0000313|EMBL:KHN09035.1} OS=Glycine soja (Wild soybean) ORFNames=glysoja_021857 {ECO:0000313|EMBL:KHN09035.1} PE=4	Uncharacterized protein At5g65660 OS=Arabidopsis thaliana (Mouse-ear cress) OrderedLocusNames=At5g65660 ORFNames=K21L13.18 PE=2	NA	uncharacterized protein LOC100527674 [Glycine max]
chr10_173.9	sample.clean.counts_GATC.10	17316153	17317647	-	no KO assigned | (RefSeq) transcription factor bHLH93-like		Transcription factor bHLH93 {ECO:0000313|EMBL:KHN09034.1} EC=1.3.1.74 {ECO:0000313|EMBL:KHN09034.1} OS=Glycine soja (Wild soybean) ORFNames=glysoja_021856 {ECO:0000313|EMBL:KHN09034.1} PE=4	Transcription factor bHLH93 Basic helix-loop-helix protein 93 Short=AtbHLH93 Short=bHLH 93 Transcription factor EN 47 bHLH transcription factor bHLH093 OS=Arabidopsis thaliana (Mouse-ear cress) ORFNames=K21L13.16 PE=1	GO:0046983; protein dimerization activity; molecular_function	Transcription factor bHLH93 [Glycine soja]
chr10_174.0	sample.clean.counts_GATC.10	17393491	17395685	+	no KO assigned | (RefSeq) uncharacterized LOC100306673	NA	Uncharacterized protein {ECO:0000313|EMBL:KRH52882.1, ECO:0000313|EnsemblPlants:GLYMA06G09750.4} OS=Glycine max (Soybean) (Glycine hispida) ORFNames=GLYMA_06G092700 {ECO:0000313|EMBL:KRH52882.1} PE=4	NA	NA	hypothetical protein GLYMA_06G092700 [Glycine max]
chr10_174.18	sample.clean.counts_GATC.10	17389513	17390832	-	no KO assigned | (RefSeq) pentatricopeptide repeat-containing protein At1g09900	NA	pentatricopeptide repeat-containing protein At1g09900 {ECO:0000313|RefSeq:XP_014502416.1} OS=Vigna radiata var. radiata (Mung bean) (Phaseolus aureus) Name=LOC106762842 {ECO:0000313|RefSeq:XP_014502416.1} PE=4	Pentatricopeptide repeat-containing protein At1g09900 OS=Arabidopsis thaliana (Mouse-ear cress) OrderedLocusNames=At1g09900 ORFNames=F21M12.38 PE=2	NA	PREDICTED: pentatricopeptide repeat-containing protein At1g09900 [Vigna radiata var. radiata]
chr10_174.2	sample.clean.counts_GATC.10	17397420	17403190	+	K18195 rhamnogalacturonan endolyase [EC:4.2.2.23] | (RefSeq) rhamnogalacturonate lyase-like	NA	Rhamnogalacturonate lyase {ECO:0000313|EMBL:KHN09025.1} EC=4.2.2.- {ECO:0000313|EMBL:KHN09025.1} OS=Glycine soja (Wild soybean) ORFNames=glysoja_021847 {ECO:0000313|EMBL:KHN09025.1} PE=4	NA	NA	Rhamnogalacturonate lyase [Glycine soja]
chr10_174.4	sample.clean.counts_GATC.10	17414340	17418724	+	K18195 rhamnogalacturonan endolyase [EC:4.2.2.23] | (RefSeq) probable rhamnogalacturonate lyase B	NA	Uncharacterized protein {ECO:0000313|EMBL:KRH62177.1, ECO:0000313|EnsemblPlants:GLYMA04G09680.2} OS=Glycine max (Soybean) (Glycine hispida) ORFNames=GLYMA_04G091300 {ECO:0000313|EMBL:KRH62177.1} PE=4	NA	NA	PREDICTED: probable rhamnogalacturonate lyase B isoform X1 [Glycine max] >KRH62177.1 hypothetical protein GLYMA_04G091300 [Glycine max]
chr10_174.9	sample.clean.counts_GATC.10	17452277	17452879	+	no KO assigned | (RefSeq) AT-hook motif nuclear-localized protein 17-like		Uncharacterized protein {ECO:0000313|EMBL:KRH62181.1, ECO:0000313|EnsemblPlants:GLYMA04G09710.1} OS=Glycine max (Soybean) (Glycine hispida) ORFNames=GLYMA_04G091600 {ECO:0000313|EMBL:KRH62181.1} PE=4	AT-hook motif nuclear-localized protein 17 {ECO:0000312|EMBL:FAA00288.1} OS=Arabidopsis thaliana (Mouse-ear cress) ORFNames=K2I5.6 {ECO:0000312|EMBL:BAA98158.1} PE=2	GO:0003680; AT DNA binding; molecular_function	PREDICTED: AT-hook motif nuclear-localized protein 17-like [Glycine max] >KRH62181.1 hypothetical protein GLYMA_04G091600 [Glycine max]
chr10_175.0	sample.clean.counts_GATC.10	17500051	17500437	+	no KO assigned | (RefSeq) FAR1 DNA-binding domain protein	NA	FAR1 DNA-binding domain protein {ECO:0000313|EMBL:KEH42590.1} OS=Medicago truncatula (Barrel medic) (Medicago tribuloides) OrderedLocusNames=MTR_1g070355 {ECO:0000313|EMBL:KEH42590.1} PE=4	Putative protein FAR1-RELATED SEQUENCE 10 OS=Arabidopsis thaliana (Mouse-ear cress) Name=FRS10 OrderedLocusNames=At5g28530 ORFNames=T26D3.9 PE=2	NA	FAR1 DNA-binding domain protein [Medicago truncatula] >KEH42590.1 FAR1 DNA-binding domain protein [Medicago truncatula]
chr10_175.10	sample.clean.counts_GATC.10	17482437	17490532	-	K11855 ubiquitin carboxyl-terminal hydrolase 36/42 [EC:3.4.19.12] | (RefSeq) ubiquitin carboxyl-terminal hydrolase 17-like	GO:0036459	Ubiquitin carboxyl-terminal hydrolase 16 {ECO:0000313|EMBL:KYP70089.1} OS=Cajanus cajan (Pigeon pea) (Cajanus indicus) ORFNames=KK1_009297 {ECO:0000313|EMBL:KYP70089.1} PE=4	Ubiquitin carboxyl-terminal hydrolase 16 EC=3.4.19.12 Deubiquitinating enzyme 16 Short=AtUBP16 Ubiquitin thioesterase 16 Ubiquitin-specific-processing protease 16 OS=Arabidopsis thaliana (Mouse-ear cress) Name=UBP16 OrderedLocusNames=At4g24560 ORFNames=F22K18.240 PE=1	GO:0016579; protein deubiquitination; biological_process-GO:0036459; thiol-dependent ubiquitinyl hydrolase activity; molecular_function	Ubiquitin carboxyl-terminal hydrolase 16 [Cajanus cajan]
chr10_175.12	sample.clean.counts_GATC.10	17547792	17548295	-	no KO assigned | (RefSeq) uncharacterized LOC100793605	NA	Uncharacterized protein {ECO:0000313|EMBL:KRH52896.1, ECO:0000313|EnsemblPlants:GLYMA06G09836.1} OS=Glycine max (Soybean) (Glycine hispida) ORFNames=GLYMA_06G093700 {ECO:0000313|EMBL:KRH52896.1} PE=4	NA	NA	hypothetical protein GLYMA_06G093700 [Glycine max]
chr10_175.14	sample.clean.counts_GATC.10	17556385	17563931	-	no KO assigned | (RefSeq) rho GTPase-activating protein REN1-like		Uncharacterized protein {ECO:0000313|EnsemblPlants:GLYMA04G09780.2} OS=Glycine max (Soybean) (Glycine hispida) Name=LOC100796201 {ECO:0000313|EnsemblPlants:GLYMA04G09780.2} PE=4	Rho GTPase-activating protein REN1 Protein ROP1 ENHANCER 1 Rho-type GTPase-activating protein REN1 OS=Arabidopsis thaliana (Mouse-ear cress) Name=REN1 OrderedLocusNames=At4g24580 ORFNames=F22K18.2200 PE=1	GO:0007165; signal transduction; biological_process	PREDICTED: rho GTPase-activating protein REN1-like isoform X2 [Glycine max]
chr10_175.17	sample.clean.counts_GATC.10	17554211	17555241	-	no KO assigned | (RefSeq) rho GTPase-activating protein REN1	NA	Rho GTPase-activating protein 15 {ECO:0000313|EMBL:KHN09017.1} Fragment OS=Glycine soja (Wild soybean) ORFNames=glysoja_021839 {ECO:0000313|EMBL:KHN09017.1} PE=4	NA	NA	Rho GTPase-activating protein 15, partial [Glycine soja]
chr10_175.2	sample.clean.counts_GATC.10	17539004	17540320	+	no KO assigned | (RefSeq) protein ASPARTIC PROTEASE IN GUARD CELL 2-like	GO:0006508	Uncharacterized protein {ECO:0000313|EnsemblPlants:GLYMA06G09830.1} OS=Glycine max (Soybean) (Glycine hispida) Name=LOC100816307 {ECO:0000313|EnsemblPlants:GLYMA06G09830.1} PE=3	Aspartyl protease AED3 {ECO:0000303|PubMed:24755512} EC=3.4.23.- {ECO:0000305} Apoplastic EDS1-dependent protein 3 {ECO:0000303|PubMed:24755512} Precursor OS=Arabidopsis thaliana (Mouse-ear cress) ORFNames=F21M12.13 {ECO:0000312|EMBL:AAB60729.1} PE=1	GO:0004190; aspartic-type endopeptidase activity; molecular_function-GO:0006508; proteolysis; biological_process	PREDICTED: protein ASPARTIC PROTEASE IN GUARD CELL 2-like [Glycine max]
chr10_175.7	sample.clean.counts_GATC.10	17552521	17553270	+	K15104 solute carrier family 25 (mitochondrial oxoglutarate transporter), member 11 | (RefSeq) mitochondrial uncoupling protein 4-like	GO:0031966	Uncharacterized protein {ECO:0000313|EMBL:BAT78433.1} OS=Vigna angularis var. angularis ORFNames=VIGAN_02111000 {ECO:0000313|EMBL:BAT78433.1} PE=3	Mitochondrial uncoupling protein 4 Short=AtPUMP4 Mitochondrial dicarboxylate carrier 2 OS=Arabidopsis thaliana (Mouse-ear cress) ORFNames=F22K18.230 PE=2	GO:0006839; mitochondrial transport; biological_process-GO:0031966; mitochondrial membrane; cellular_component	hypothetical protein VIGAN_02111000 [Vigna angularis var. angularis]
chr10_175.9	sample.clean.counts_GATC.10	17585469	17589519	+	no KO assigned | (RefSeq) uncharacterized LOC100790753	NA	Uncharacterized protein {ECO:0000313|EMBL:KHN08243.1} OS=Glycine soja (Wild soybean) ORFNames=glysoja_017721 {ECO:0000313|EMBL:KHN08243.1} PE=4	NA	NA	uncharacterized protein LOC100790753 [Glycine max]
[truncated: 44,674 more rows]
