# Supplementary material for: Chromosomal-level genome and multi-omics dataset of Pueraria lobata var. thomsonii provide new insights into legume family and the isoflavone and puerarin biosynthesis pathways
Source: Hortic Res. 2022 Jan 19;9:uhab035. doi: 10.1093/hr/uhab035 (PMC8881381; doi:10.1093/hr/uhab035)
Supplement: Web_Material_uhab035 [file web_material_uhab035.zip › Supplemantary file 2.xlsx]

## Sheet: Sheet1
Index	Formula	Compounds	物质	Class I	物质一级分类	Class II	物质二级分类	CAS	Level	ZG-39-RM-1	ZG-39-RM-2	ZG-39-RM-3	ZG-19-RM-1	ZG-19-RM-2	ZG-19-RM-3	VIP	Fold_Change	Log2FC	Type
pme3011	C4H9NO2	γ-Aminobutyric acid	γ-氨基丁酸	Organic acids	有机酸	Organic acids	有机酸	-	B	216300	216080	425250	447160	887790	1188600	1.20094	2.94247	1.55703	up
pme3033	C4H9NO2	N,N-Dimethylglycine	N,N-二甲基甘氨酸	Amino acids and derivatives	氨基酸及其衍生物	Amino acids and derivatives	氨基酸及其衍生物	1118-68-9	B	324120	383130	425050	457250	851680	1092600	1.15522	2.12093	1.0847	up
ML10172161	C3H4O4	Hydroxypyruvic acid	羟基丙酮酸	Organic acids	有机酸	Organic acids	有机酸	1113-60-6	A	884840	1219700	843010	3326100	3477700	2051600	1.40282	3.00433	1.58704	up
MA10014775	C6H6O2	Hydroquinone	对苯二酚	Phenolic acids	酚酸类	Phenolic acids	酚酸类	123-31-9	A	11141	17137	6886	101360	209160	149770	1.43829	13.0898	3.71037	up
pme0006	C5H9NO2	L-Proline	L-脯氨酸	Amino acids and derivatives	氨基酸及其衍生物	Amino acids and derivatives	氨基酸及其衍生物	147-85-3	A	3586700	3223800	5227500	2072900	2111700	1270600	1.28644	0.453165	-1.14189	down
pma0134	C4H8O4	D-(-)-Threose	D-(-)-苏阿糖	Others	其它类	Saccharides and Alcohols	糖及醇类	95-43-2	B	9	9	9	22573	11860	19859	1.47965	2010.81	10.9736	up
pmb0069	C7H7NO	Benzamide	苯甲酰胺	Phenolic acids	酚酸类	Phenolic acids	酚酸类	55-21-0	A	5032.8	5568.9	5885.6	17811	48204	33201	1.40017	6.01772	2.58922	up
mws0491	C8H11N	Phenethylamine	2-苯乙胺	Others	其它类	Others	其它	64-04-0	A	16160	15816	20606	59450	185980	103230	1.3839	6.63079	2.72918	up
ML10179289	C8H10O	2-Phenylethanol	2-苯乙醇	Phenolic acids	酚酸类	Phenolic acids	酚酸类	-	A	9	9	9	19147	33230	16258	1.48101	2542.04	11.3118	up
mws0425	C5H6O4	Citraconic acid	甲基马来酸	Organic acids	有机酸	Organic acids	有机酸	498-23-7	B	9	9	9	9	223270	147420	1.03398	13729.6	13.745	up
Lmbn001288	C5H8O4	(S)-2-hydroxy-2-methyl-3-oxobutanoic acid	(S)-2-羟基-2-甲基-3-氧代丁酸	Organic acids	有机酸	Organic acids	有机酸	71698-08-3	A	224420	105140	261670	146760	29026	44206	1.06895	0.372092	-1.42627	down
Lmmn000806	C5H8O4	Dimethylmalonic acid	二甲基丙二酸	Organic acids	有机酸	Organic acids	有机酸	595-46-0	A	186760	85088	224100	116940	25483	44548	1.06675	0.376997	-1.40737	down
pme0057	C4H9NO2S	L-Homocysteine	L-高半胱氨酸	Amino acids and derivatives	氨基酸及其衍生物	Amino acids and derivatives	氨基酸及其衍生物	6027-13-0	B	9477.5	7532.4	8853.5	21251	24775	11790	1.27167	2.23544	1.16056	up
pme0040	C5H5N5	Adenine	腺嘌呤	Nucleotides and derivatives	核苷酸及其衍生物	Nucleotides and derivatives	核苷酸及其衍生物	73-24-5	A	567620	584640	1154900	2214400	1832600	5581400	1.24791	4.17327	2.06118	up
HJKP000649	C8H9NO	N-benzylformamide	正苄基甲酰胺	Alkaloids	生物碱	Alkaloids	生物碱	6343-54-0	B	1112600	1310600	1086100	3054000	3396500	1641500	1.2962	2.30587	1.20531	up
pme1002	C8H11NO	L-Tyramine	L-酪胺	Amino acids and derivatives	氨基酸及其衍生物	Amino acids and derivatives	氨基酸及其衍生物	51-67-2	B	9	9	9	9	8083.5	5110.1	1.03387	488.985	8.93365	up
Lmbn002862	C7H6O3	3-Hydroxybenzoic Acid	3-羟基苯甲酸	Organic acids	有机酸	Organic acids	有机酸	-	A	885370	2331800	1468900	3796300	11594000	10251000	1.30603	5.47181	2.45202	up
Lmgn001670	C7H6O3	Salicylic acid	水杨酸	Phenolic acids	酚酸类	Phenolic acids	酚酸类	69-72-7	B	4827.9	3861.2	7569.9	8008.6	17138	30417	1.15296	3.41741	1.7729	up
mws0749	C7H6O3	4-Hydroxybenzoic acid	对羟基苯甲酸	Phenolic acids	酚酸类	Phenolic acids	酚酸类	99-96-7	B	38312	45498	60566	76797	101250	144820	1.27194	2.23629	1.16111	up
pmb0764	C6H9NOS	4-Methyl-5-thiazoleethanol	4-甲基-5-噻唑乙醇	Others	其它类	Others	其它	137-00-8	A	9	9	9	9	3258.3	6200.4	1.02966	350.656	8.45391	up
mws0208	C6H10O4	Adipic Acid	己二酸	Organic acids	有机酸	Organic acids	有机酸	124-04-9	B	569090	476470	628750	318080	114150	227100	1.26587	0.393792	-1.34449	down
Wmzn000227	C6H10O4	2,2-Dimethylsuccinic acid	2,2-二甲基琥珀酸	Organic acids	有机酸	Organic acids	有机酸	597-43-3	B	6228.4	5597.9	8465.3	10401	25192	11880	1.17645	2.33954	1.22622	up
mws0262	C4H6O6	L-Tartaric acid	L-酒石酸	Organic acids	有机酸	Organic acids	有机酸	87-69-4	B	1689500	1677400	2047300	579940	534480	619400	1.47153	0.320236	-1.64279	down
mws1499	C5H10O5	D-(-)-Arabinose	D-(-)-阿拉伯糖	Others	其它类	Saccharides and Alcohols	糖及醇类	10323-20-3	A	2988400	2291200	4062800	1329100	1359900	1630800	1.35299	0.462387	-1.11283	down
pme1109	C5H5N5O	Guanine*	鸟嘌呤*	Nucleotides and derivatives	核苷酸及其衍生物	Nucleotides and derivatives	核苷酸及其衍生物	73-40-5	A	22177	23589	37452	34964	63893	78546	1.13913	2.13179	1.09206	up
pme0256	C5H4N4O2	Xanthine	黄嘌呤	Nucleotides and derivatives	核苷酸及其衍生物	Nucleotides and derivatives	核苷酸及其衍生物	69-89-6	A	472180	353240	525160	167180	129140	164540	1.43819	0.341231	-1.55118	down
mws0458	C8H8O3	Vanillin	香草醛	Phenolic acids	酚酸类	Phenolic acids	酚酸类	121-33-5	B	118160	112320	100470	160390	365770	369180	1.25824	2.70536	1.43582	up
mws0213	C5H12O5	Ribitol*	阿东糖醇*	Others	其它类	Saccharides and Alcohols	糖及醇类	488-81-3	A	318200	213790	407360	122040	140120	163640	1.3219	0.453292	-1.14149	down
mws0437	C5H12O5	D-Arabitol*	D-阿拉伯糖醇*	Others	其它类	Saccharides and Alcohols	糖及醇类	488-82-4	A	271790	222830	381950	102200	125900	166720	1.3244	0.450415	-1.15067	down
mws0444	C7H7NO3	3-Aminosalicylic acid	3-氨基水杨酸	Phenolic acids	酚酸类	Phenolic acids	酚酸类	570-23-0	A	2165.8	9651.3	6732.9	80828	47118	20301	1.30618	7.99175	2.99851	up
mws0005	C10H12N2	Tryptamine	色胺	Alkaloids	生物碱	Plumerane	吲哚类生物碱	61-54-1	B	3887.3	7683	7177.4	7597.4	51161	37455	1.09993	5.13201	2.35952	up
pme3382	C6H11NO4	N-Acetyl-L-threonine	N-乙酰-L-苏氨酸	Amino acids and derivatives	氨基酸及其衍生物	Amino acids and derivatives	氨基酸及其衍生物	17093-74-2	B	68346	55166	72983	25882	23118	33052	1.42905	0.417578	-1.25988	down
pme1439	C9H8O3	p-Coumaric acid	对香豆酸	Phenolic acids	酚酸类	Phenolic acids	酚酸类	501-98-4	B	613890	694830	429930	117670	92123	386280	1.20842	0.342837	-1.54441	down
Lmmn001643	C9H8O3	2-Hydroxycinnamic acid	2-羟基肉桂酸	Organic acids	有机酸	Organic acids	有机酸	583-17-5	A	4962100	6909200	3862800	1157000	1027600	4216100	1.12647	0.406804	-1.29759	down
pme3083	C8H7NO3	2-(Formylamino)benzoic acid	2-(甲酰氨基)苯甲酸	Phenolic acids	酚酸类	Phenolic acids	酚酸类	3342-77-6	A	107890	124110	52830	471990	541600	515680	1.42033	5.36906	2.42467	up
mws0467	C9H10O3	3-(4-Hydroxyphenyl)-propionic acid	3-(4-羟基苯基)丙酸	Phenolic acids	酚酸类	Phenolic acids	酚酸类	501-97-3	B	37193	48889	25953	7476.7	9240	25782	1.18476	0.379334	-1.39846	down
Zmjp000624	C8H9NO3	Pyridoxal	吡哆醛	Others	其它类	Vitamin	维生素	66-72-8	B	37778	32212	19444	169960	65136	72166	1.26754	3.43563	1.78057	up
mws0028	C8H8O4	Vanillic acid	香草酸	Phenolic acids	酚酸类	Phenolic acids	酚酸类	121-34-6	B	3167.4	3336	3945.8	8201.7	17031	15242	1.38847	3.87347	1.95363	up
pme1383	C8H11NO3	Pyridoxine	吡哆醇	Others	其它类	Vitamin	维生素	65-23-6	B	28236	29856	16848	48214	79893	74883	1.33445	2.7087	1.4376	up
mws0981	C6H5N5O2	Isoxanthopterin	异黄蝶呤	Nucleotides and derivatives	核苷酸及其衍生物	Nucleotides and derivatives	核苷酸及其衍生物	529-69-1	B	10317	8723.2	6669.5	14013	19402	18055	1.34229	2.00197	1.00142	up
mws2212	C9H8O4	Caffeic acid	咖啡酸	Phenolic acids	酚酸类	Phenolic acids	酚酸类	331-39-5	A	22648	17685	29369	29810	65258	65461	1.16525	2.30308	1.20356	up
mws1350	C9H10O4	Syringaldehyde; 4-Hydroxy-3,5-Dimethoxybenzaldehyde	丁香醛; 4-羟基-3,5-二甲氧基苯甲醛	Phenolic acids	酚酸类	Phenolic acids	酚酸类	134-96-3	B	11691	6988.6	10639	28294	92045	234020	1.26413	12.0865	3.59532	up
pme2596	C8H9NO4	4-Pyridoxic acid	4-吡哆酸	Others	其它类	Vitamin	维生素	82-82-6	A	29422	33990	36532	12328	14504	18566	1.4118	0.454234	-1.13849	down
Zmgn000447	C3H7O7P	3-Phospho-D-glyceric acid	3-磷酸-D-甘油酸	Others	其它类	Saccharides and Alcohols	糖及醇类	820-11-1	B	28715000	19527000	12004000	7205200	7494700	7718500	1.30442	0.372114	-1.42618	down
pme0137	C7H12N2O4	N-Acetyl-L-Glutamine	N-乙酰-L-谷氨酰胺	Amino acids and derivatives	氨基酸及其衍生物	Amino acids and derivatives	氨基酸及其衍生物	2490-97-3	A	189310	185790	192800	6395900	1942900	2872500	1.44152	19.7417	4.30317	up
mws0193	C7H15N3O3	L-Homocitrulline	L-高瓜氨酸	Amino acids and derivatives	氨基酸及其衍生物	Amino acids and derivatives	氨基酸及其衍生物	1190-49-4	B	116690	126550	124550	272710	614660	367710	1.37425	3.41249	1.77083	up
pme0278	C7H14N2O4	2,6-Diaminooimelic acid	2,6-二氨基庚二酸	Amino acids and derivatives	氨基酸及其衍生物	Amino acids and derivatives	氨基酸及其衍生物	583-93-7	B	47834	33916	17056	52407	174090	133440	1.17817	3.64287	1.86507	up
pme2993	C10H8O4	Scopoletin (7-Hydroxy-5-methoxycoumarin)	东莨菪内酯	Lignans and Coumarins	木脂素和香豆素	Coumarins	香豆素	92-61-5	A	9	9	9	9	5993.1	7667.6	1.03264	506.285	8.98381	up
mws0014	C10H10O4	Ferulic acid	阿魏酸	Phenolic acids	酚酸类	Phenolic acids	酚酸类	537-98-4	B	12625	12979	13549	233050	474550	414140	1.46742	28.6502	4.84047	up
mws0027	C9H10O5	Syringic acid	丁香酸	Phenolic acids	酚酸类	Phenolic acids	酚酸类	530-57-4	B	5390.4	3768.4	4287.8	17391	31439	59720	1.37358	8.07267	3.01305	up
pme3443	C11H12O4	Sinapinaldehyde	芥子醛	Phenolic acids	酚酸类	Phenolic acids	酚酸类	4206-58-0	B	35524	30166	18925	154210	193850	183370	1.44823	6.28056	2.65089	up
mws0853	C11H14O4	Sinapyl alcohol	芥子醇	Phenolic acids	酚酸类	Phenolic acids	酚酸类	537-33-7	B	16379	16044	11628	9	9	5076	1.17809	0.115639	-3.1123	down
pme1654	C12H18O3	Jasmonic acid	茉莉酸	Organic acids	有机酸	Organic acids	有机酸	77026-92-7	B	9	9	9	23896	32311	93464	1.47159	5543.37	12.4365	up
pme0170	C8H16N4O3	N-Acetyl-L-Arginine	N-乙酰-L-精氨酸	Amino acids and derivatives	氨基酸及其衍生物	Amino acids and derivatives	氨基酸及其衍生物	155-84-0	B	16878	20350	13555	30911	104370	39464	1.21877	3.44101	1.78283	up
Smjp001258	C12H14N2O2	Abrine	相思豆碱	Alkaloids	生物碱	Alkaloids	生物碱	-	A	513470	172690	223120	915900	473090	1211700	1.1418	2.86016	1.5161	up
mws4174	C8H15NO6	N-Acetyl-D-mannosamine*	N-乙酰-D-甘露糖胺*	Others	其它类	Saccharides and Alcohols	糖及醇类	7772-94-3	B	302550	242720	129800	336430	612560	657140	1.17867	2.37921	1.25048	up
Hmcp002354	C14H14N2O	Crenatine	1-乙烯基-4-甲氧基-9H-吡啶并[3,4-b]吲哚	Alkaloids	生物碱	Plumerane	吲哚类生物碱	26585-14-8	B	17248	22379	18555	9	7716.9	9	1.1294	0.132943	-2.91112	down
mws0221	C6H12N2O4S2	L-Cystine	L-胱氨酸	Amino acids and derivatives	氨基酸及其衍生物	Amino acids and derivatives	氨基酸及其衍生物	56-89-3	B	5350.5	11051	7772.8	2887.4	3033.2	6019.9	1.1191	0.493934	-1.01761	down
ML10180524	C9H13N3O5	Cytarabine	胞嘧啶阿拉伯糖苷	Nucleotides and derivatives	核苷酸及其衍生物	Nucleotides and derivatives	核苷酸及其衍生物	147-94-4	B	100770	113310	85544	223100	187470	214950	1.43673	2.08768	1.0619	up
pme3732	C9H13N3O5	Cytidine	胞苷	Nucleotides and derivatives	核苷酸及其衍生物	Nucleotides and derivatives	核苷酸及其衍生物	65-46-3	B	61117	70862	29812	112350	110830	161310	1.24518	2.37646	1.24881	up
mws0248	C9H12N2O6	Uridine	尿嘧啶核苷	Nucleotides and derivatives	核苷酸及其衍生物	Nucleotides and derivatives	核苷酸及其衍生物	58-96-8	A	100250	135960	94939	240800	191190	332870	1.33478	2.30972	1.20772	up
pme2266	C10H16N2O3S	Biotin	D-生物素	Others	其它类	Vitamin	维生素	58-85-5	B	47377	40855	75996	28274	19273	20016	1.3191	0.411398	-1.28139	down
Smjp001498	C14H18N2O2	Hypaphorine	刺桐碱	Alkaloids	生物碱	Alkaloids	生物碱	487-58-1	A	4137200	1801200	3504200	7271400	18722000	28605000	1.26586	5.78214	2.5316	up
Lmhp002772	C14H20N2O2	p-Coumaroylcadaverine	对香豆酰尸胺	Alkaloids	生物碱	Phenolamine	酚胺	-	A	125380	50612	103430	209220	565240	852790	1.25248	5.82363	2.54192	up
pme0355	C15H10O4	Daidzein	大豆苷元	Flavonoids	黄酮	Isoflavones	异黄酮	486-66-8	A	190390	394340	153390	3556800	4901400	2514400	1.44724	14.8656	3.89391	up
mws0037	C16H12O4	Formononetin (7-Hydroxy-4'-methoxyisoflavone)	芒柄花素	Flavonoids	黄酮	Isoflavones	异黄酮	485-72-3	A	6634.6	15325	9	157870	722990	136370	1.12877	46.3038	5.53306	up
mws0063	C15H10O5	Genistein	染料木素 (金雀异黄素)	Flavonoids	黄酮	Isoflavones	异黄酮	446-72-0	A	11507	17224	8298.5	164650	253420	164880	1.46278	15.7429	3.97663	up
Lmyn006227	C15H10O5	Galangin (3,5,7-Trihydroxyflavone)	高良姜素	Flavonoids	黄酮	Flavonoid	黄酮	548-83-4	B	9	9	9	10921	20056	10828	1.48064	1548.33	10.5965	up
pmp000571	C15H10O5	Apigenin	芹菜素	Flavonoids	黄酮	Flavonoid	黄酮	520-36-5	A	11419	15225	10570	161240	261190	157180	1.47081	15.5751	3.96117	up
pmp000344	C15H10O5	3',4',7-Trihydroxyflavone	3',4',7-三羟基黄酮	Flavonoids	黄酮	Flavonoid	黄酮	2150-11-0	A	7167.3	10984	6882.9	105470	171750	101610	1.46726	15.1325	3.91958	up
pme0376	C15H12O5	Naringenin (5,7,4'-Trihydroxyflavanone)	柚皮素	Flavonoids	黄酮	Dihydroflavone	二氢黄酮	480-41-1	B	5626.1	9036.3	2688.9	45375	74408	19461	1.33601	8.02499	3.0045	up
mws1422	C15H14O5	Epiafzelechin	表阿夫儿茶精	Flavonoids	黄酮	Flavanols	黄烷醇类	24808-04-6	A	2247000	3871400	867900	6074500	15246000	5713100	1.19385	3.86952	1.95215	up
Lmhn002926	C13H12O7	p-Coumaroylmalic acid	对香豆酰苹果酸	Phenolic acids	酚酸类	Phenolic acids	酚酸类	-	A	7000400	7962200	2864500	29246000	36240000	35118000	1.39687	5.64332	2.49654	up
pme1178	C10H13N5O5	Guanosine	鸟苷	Nucleotides and derivatives	核苷酸及其衍生物	Nucleotides and derivatives	核苷酸及其衍生物	118-00-3	A	475690	441470	336090	886750	710890	1087100	1.35517	2.14222	1.09911	up
Zmyp000878	C10H13N5O5	2-Hydroxyadenosine	2-羟基腺苷	Nucleotides and derivatives	核苷酸及其衍生物	Nucleotides and derivatives	核苷酸及其衍生物	1818-71-9	B	84293	70373	63765	9	9	9	1.48207	0.000123609	-12.9819	down
pmp000416	C16H12O5	3'-Methoxydaidzein	3'-甲氧基大豆苷元	Flavonoids	黄酮	Isoflavones	异黄酮	21913-98-4	A	9	9	9	4143.1	2987.8	9	1.07248	264.441	8.0468	up
mws0908	C16H12O5	Glycitein	黄豆黄素	Flavonoids	黄酮	Isoflavones	异黄酮	40957-83-3	A	4505.7	3168.9	998.74	7467.8	45304	18424	1.22378	8.20858	3.03713	up
mws0918	C16H12O5	Prunetin (5,4'-Dihydroxy-7-methoxyisoflavone)	李属异黄酮(樱黄素)	Flavonoids	黄酮	Isoflavones	异黄酮	552-59-0	A	9	9	9	20475	26870	8649.7	1.47907	2073.88	11.0181	up
pme3233	C16H12O5	Calycosin	毛蕊异黄酮	Flavonoids	黄酮	Isoflavones	异黄酮	20575-57-9	A	7676.9	6635.2	826.62	13546	101190	41167	1.17509	10.2983	3.36433	up
Zmhn003059	C16H12O5	Emodin-1-methyl ether	大黄素-1-甲醚	Quinones	醌类	Anthraquinone	蒽醌	-	B	249670	58905	43530	505250	497590	327400	1.21631	3.77796	1.91761	up
Lmmn006306	C18H30O3	Machilusolide D	润楠丁内酯 D	Others	其它类	Others	其它	-	B	706320	940510	1101400	1720300	1948600	2215100	1.3807	2.14101	1.09829	up
Lmsn003588	C17H14O5	Pterocarpine	紫檀素	Flavonoids	黄酮	Isoflavones	异黄酮	524-97-0	B	9	9	9	4457.6	87854	7341	1.44006	3690.84	11.8497	up
HJAP140	C17H14O5	Puerol A	普埃洛尔 A	Phenolic acids	酚酸类	Phenolic acids	酚酸类	152784-32-2	B	2326.9	2955.9	9	12640	225090	15807	1.09181	47.9113	5.58229	up
Lmdp005525	C17H14O5	Afrormosin	阿夫罗摩辛	Flavonoids	黄酮	Isoflavones	异黄酮	550-79-8	B	2765.4	2452.6	9	12024	226690	18328	1.09609	49.1758	5.61988	up
Lmjp004941	C16H12O6	Rhamnocitrin (7-Methylkaempferol)	鼠李柠檬素	Flavonoids	黄酮	Flavonoid	黄酮	569-92-6	B	9	9	9	1500.9	3740.3	2971.6	1.47392	304.178	8.24877	up
Zmhn003257	C16H12O6	5,7,2'-Trhiyroxy-8-methoxyflavone	韧黄芩素 II	Flavonoids	黄酮	Flavonoid	黄酮	-	B	2973.6	2907.5	3080.3	26065	23656	10912	1.42964	6.76602	2.75831	up
mws0058	C16H12O6	Diosmetin (5,7,3'-Trihydroxy-4'-methoxyflavone)	香叶木素	Flavonoids	黄酮	Flavonoid	黄酮	520-34-3	B	4201.1	3543.1	2186.4	22200	19646	11797	1.41703	5.40179	2.43344	up
pmp000548	C16H12O6	Pratensein	红车轴草素	Flavonoids	黄酮	Isoflavones	异黄酮	2284-31-3	B	9	9	9	1725.4	3267.5	1901.8	1.47898	255.359	7.99638	up
Zmhn001926	C13H16O8	1-O-Salicyl-D-glucose	1-O-水杨酰-D-葡萄糖	Phenolic acids	酚酸类	Phenolic acids	酚酸类	60517-74-0	A	3430100	3738200	2219900	319860	2392500	332160	1.10712	0.324292	-1.62463	down
pmb2601	C15H16O7	7-Hydroxycoumarin-O-rhamnoside	7-羟基香豆素鼠李糖苷	Lignans and Coumarins	木脂素和香豆素	Coumarins	香豆素	-	B	11464	6068.4	4419.7	26639	47985	25809	1.35476	4.5751	2.1938	up
Lmhn003074	C14H14O8	Feruloylmalic acid	阿魏酰苹果酸	Phenolic acids	酚酸类	Phenolic acids	酚酸类	-	B	68580	58092	34901	1540900	1627400	2175900	1.46774	33.0761	5.04772	up
pmb2791	C18H30O4	9-Hydroperoxy-10E,12,15Z-octadecatrienoic acid	9-羟基过氧-10E,12,15Z-十八碳三烯酸	Lipids	脂质	Free fatty acids	游离脂肪酸	111004-08-1	B	13123	17161	26089	58816	36985	39613	1.30381	2.40211	1.2643	up
pme3967	C12H17N5O5	2-(Dimethylamino)guanosine	2-(二甲基氨基)鸟苷	Nucleotides and derivatives	核苷酸及其衍生物	Nucleotides and derivatives	核苷酸及其衍生物	2140-67-2	B	40852	34231	16916	47672	87279	72318	1.17662	2.25295	1.17181	up
pmp000804	C19H20O4	Isobavachalcone D	异补骨脂查耳酮 D	Flavonoids	黄酮	Chalcones	查耳酮	-	A	9	9	9	26360	169040	105620	1.46943	11148.9	13.4446	up
mws0582	C11H19N3O6S	S-(Methyl)glutathione	S-甲基谷胱甘肽	Amino acids and derivatives	氨基酸及其衍生物	Amino acids and derivatives	氨基酸及其衍生物	2922-56-7	B	2168100	2197100	1874400	292750	62642	306010	1.36901	0.106001	-3.23785	down
Lmbp003825	C15H16O8	Skimmin (7-Hydroxycoumarin-7-O-glucoside)	茵芋苷	Lignans and Coumarins	木脂素和香豆素	Coumarins	香豆素	93-39-0	B	17872	9864.7	13542	46737	36726	95261	1.32051	4.32969	2.11426	up
pmn001691	C18H32O5	9,12,13-Trihydroxy-10,15-octadecadienoic acid	9,12,13-三羟基-10,15-十八碳二烯酸	Lipids	脂质	Free fatty acids	游离脂肪酸	-	A	2826.4	5214.3	7287.8	14456	18653	23656	1.34597	3.70323	1.88879	up
pmn001517	C15H22O8	3,4,5-Trimethoxyphenyl-1-O-Glucoside	3,4,5-三甲氧基苯基-1-O-葡萄糖苷	Phenolic acids	酚酸类	Phenolic acids	酚酸类	-	A	26918	26636	16395	75670	208120	172120	1.37885	6.51775	2.70437	up
Lmbn004240	C18H34O5	9,10-Dihydroxy-12,13-epoxyoctadecanoic acid	9,10-二羟基-12,13-环氧十八酸	Lipids	脂质	Free fatty acids	游离脂肪酸	-	A	12732	13067	19141	20784	35066	45201	1.21083	2.24858	1.16901	up
pmb0789	C14H21NO8	Pyridoxine-5'-O-glucoside	吡哆醇-5'-O-葡萄糖苷	Others	其它类	Vitamin	维生素	-	B	3686.8	6720.4	1753.3	84052	64287	14066	1.32087	13.3551	3.73932	up
pmc0066	C10H13N4O7P	2'-Deoxyinosine-5'-monophosphate	2'-脱氧肌苷-5'-单磷酸	Nucleotides and derivatives	核苷酸及其衍生物	Nucleotides and derivatives	核苷酸及其衍生物	3393-18-8	B	2152500	1314300	2996100	634010	63529	183970	1.27185	0.136395	-2.87413	down
pmn001518	C13H16O10	1-O-Galloyl-D-glucose	1-O-没食子酰-D-葡萄糖	Phenolic acids	酚酸类	Phenolic acids	酚酸类	58511-73-2	A	9	9	9	63963	146440	67162	1.48033	10280.2	13.3276	up
Lmmn001294	C14H20O9	Koaburaside	3,5-二甲氧基-4-羟基苯酚-1-O-葡萄糖苷	Phenolic acids	酚酸类	Phenolic acids	酚酸类	41653-73-0	A	100320	70183	26956	235280	470590	346600	1.32594	5.33007	2.41415	up
pmp000351	C20H18O5	Eurycarpin A	黄甘草异黄酮 A	Flavonoids	黄酮	Isoflavones	异黄酮	166547-20-2	B	7267.4	9	9	7141.5	10959	4035.3	1.0236	3.03838	1.6033	up
pmn001420	C15H18O9	1-O-[(E)-Caffeoyl]-D-glucose	1-O-[(E)-咖啡酰]-D-葡萄糖	Phenolic acids	酚酸类	Phenolic acids	酚酸类	-	A	383980	226500	148110	716820	1270500	682150	1.31268	3.51899	1.81516	up
mws0906	C16H22O8	Coniferin	松柏苷	Phenolic acids	酚酸类	Phenolic acids	酚酸类	531-29-3	A	338160	184010	154380	715020	1237800	609160	1.33882	3.78683	1.92099	up
pmb0981	C10H14N5O7P	Adenosine 5'-monophosphate	腺苷-5'-单磷酸	Nucleotides and derivatives	核苷酸及其衍生物	Nucleotides and derivatives	核苷酸及其衍生物	61-19-8	A	657400	453410	699460	41807	227740	353210	1.08744	0.344013	-1.53946	down
pmb2848	C21H13ClO3	3(2'-Chlorophenyl)-7-hydroxy-4-phenylcoumarin	3(2'-氯苯基)-7-羟基-4-苯基香豆素	Lignans and Coumarins	木脂素和香豆素	Coumarins	香豆素	-	B	9	3505.2	9	27937	47729	21966	1.26014	27.7112	4.7924	up
pmn001389	C21H20O5	Gancaonin G	甘草宁 G	Flavonoids	黄酮	Isoflavones	异黄酮	126716-34-5	B	3968.1	3698.2	4133.5	6252.8	7989.4	10136	1.35987	2.06598	1.04683	up
pmb3107	C15H20O10	Glucosyringic Acid	葡萄糖基丁香酸	Phenolic acids	酚酸类	Phenolic acids	酚酸类	-	A	96165	52601	24569	352480	911840	774750	1.37682	11.7638	3.55628	up
pmp000362	C21H20O6	Glisoflavone	7,3',4'-三羟基-5-甲氧基-5'-异黄酮	Flavonoids	黄酮	Isoflavones	异黄酮	125709-32-2	B	9	9	9	1611.1	10803	4756.6	1.45803	635.952	9.31277	up
mws4064	C21H20O6	Glycycoumarin	甘草香豆素	Lignans and Coumarins	木脂素和香豆素	Coumarins	香豆素	94805-82-0	B	240660	8280.7	9	9	9	9	1.01929	0.000108456	-13.1706	down
Lmbp002255	C16H18O10	Fraxetin-8-O-glucoside (Fraxin)	秦皮苷	Lignans and Coumarins	木脂素和香豆素	Coumarins	香豆素	524-30-1	B	9	3734.9	9	6189.2	17319	8872.1	1.16814	8.62807	3.10904	up
Cmjp004217	C16H22O10	Secologanic acid	断马钱子酸	Terpenoids	萜类	Sesquiterpenoids	倍半萜	60077-46-5	B	84571	64019	46754	15712	39563	26568	1.22007	0.418969	-1.25509	down
mws0232	C17H20N4O6	Riboflavin	核黄素	Others	其它类	Vitamin	维生素	83-88-5	B	73133	70347	52077	145050	109520	247270	1.26566	2.56621	1.35964	up
pmp000368	C22H22O6	Licoricone	甘草酮	Flavonoids	黄酮	Isoflavones	异黄酮	51847-92-8	B	53069	9	9	52183	91448	26990	1.02713	3.21399	1.68436	up
pmb0681	C20H18O9	Apigenin-8-C-Arabinoside	芹菜素-8-C-阿拉伯糖苷	Flavonoids	黄酮	Flavonoid	黄酮	-	A	40796	59860	22764	267820	358850	154120	1.38842	6.32628	2.66136	up
mws0043	C21H22O8	Nobiletin (5,6,7,8,3',4'-Hexamethoxyflavone)	川陈皮素 (5,6,7,8,3',4'-六甲氧基黄酮)	Flavonoids	黄酮	Flavonoid	黄酮	478-01-3	A	1664500	92320	40779	3576500	1119700	1998700	1.04581	3.72436	1.89699	up
pmn001738	C17H24O11	Oleoside 11-methyl ester	油酸 11-甲酯	Phenolic acids	酚酸类	Phenolic acids	酚酸类	60539-23-3	B	12922	12879	6133.4	19146	33510	32874	1.26241	2.6783	1.42132	up
mws1597	C21H20O9	Puerarin	葛根素	Flavonoids	黄酮	Isoflavones	异黄酮	3681-99-0	A	604290	807230	311870	1350300	1650600	1150900	1.26369	2.40909	1.26849	up
pme1587	C21H20O9	Daidzein-7-O-glucoside(Daidzin)*	大豆苷元-7-O-葡萄糖苷（大豆苷）*	Flavonoids	黄酮	Isoflavones	异黄酮	552-66-9	A	796260	1487300	395290	3676200	3856700	2019000	1.27018	3.56567	1.83417	up
pmp000417	C21H20O9	Daidzein-4'-O-glucoside*	大豆苷元-4'-O-葡萄糖苷*	Flavonoids	黄酮	Isoflavones	异黄酮	-	A	37746	154920	36147	2785000	2416300	744490	1.40249	25.9854	4.69963	up
HJAP012	C20H18O10	Luteolin-8-C-arabinoside	木犀草素-8-C-阿拉伯糖苷	Flavonoids	黄酮	Flavonoid carbonoside	黄酮碳糖苷	-	B	9044.9	14019	5696.4	26565	112320	17041	1.13046	5.42157	2.43871	up
pmp000384	C21H22O9	Isoliquiritin	异甘草苷	Flavonoids	黄酮	Chalcones	查耳酮	5041-81-6	B	9	10580	9	27639	68038	10375	1.14917	10.0068	3.32291	up
pmp000818	C25H22O6	Cyclomorusin A	环桑皮素 A	Flavonoids	黄酮	Other Flavonoids	其它类黄酮	62596-34-3	A	4040.8	2030	3141.2	32659	264750	210060	1.38016	55.0878	5.78366	up
pmb0864	C19H40NO7P	LysoPE 14:0	溶血磷脂酰乙醇胺 14:0	Lipids	脂质	LPE	溶血磷脂酰乙醇胺	-	A	28825	4504.2	13805	1924.9	2187.2	3805.6	1.21805	0.167982	-2.57362	down
pme3504	C22H22O9	Formononetin-7-O-glycoside (Ononin)	芒柄花素-7-O-葡萄糖苷(芒柄花苷)	Flavonoids	黄酮	Isoflavones	异黄酮	486-62-4	A	3140600	3529900	1124700	475580	1274300	496410	1.15666	0.288163	-1.79504	down
HJN089	C21H20O10	Sophoricoside	槐角苷	Flavonoids	黄酮	Isoflavones	异黄酮	152-95-4	B	12269	46085	23683	1321400	1090200	297900	1.41446	33.0278	5.04561	up
mws0895	C21H20O10	Genistein-7-O-Glucoside (Genistin)	染料木苷(金雀异黄苷)	Flavonoids	黄酮	Isoflavones	异黄酮	529-59-9	B	331090	466570	288580	1830100	2031900	1091800	1.42557	4.5605	2.18919	up
mws0048	C21H20O10	Apigenin-8-C-Glucoside (Vitexin)*	芹菜素-8-C-葡萄糖苷 (牡荆素)*	Flavonoids	黄酮	Flavonoid carbonoside	黄酮碳糖苷	3681-93-4	A	781050	2528300	212140	29418000	32646000	10863000	1.3551	20.7091	4.3722	up
mws0072	C21H20O10	Apigenin-5-O-glucoside	芹菜素-5-O-葡萄糖苷	Flavonoids	黄酮	Flavonoid	黄酮	28757-27-9	A	43844	127170	9861.5	1833200	1997900	775140	1.36824	25.4664	4.67052	up
mws1434	C21H20O10	Apigenin-6-C-glucoside (Isovitexin)*	芹菜素-6-C-葡萄糖苷 (异牡荆素)*	Flavonoids	黄酮	Flavonoid carbonoside	黄酮碳糖苷	29702-25-8	A	925660	2998800	237020	31006000	33084000	12007000	1.34603	18.286	4.19267	up
pmn001336	C21H20O10	Aloeemodin-8-O-D-glucoside	芦荟大黄素-8-O-D-葡萄糖苷	Quinones	醌类	Anthraquinone	蒽醌	-	B	9441	27236	14499	725510	571270	153380	1.41311	28.3367	4.8246	up
Lmgp004731	C21H20O10	5,7,4'-Trihydroxyisoflavone-7-O-galactoside	5,7,4'-三羟基异黄酮-7-O-半乳糖苷	Flavonoids	黄酮	Isoflavones	异黄酮	-	A	41845	173350	68664	3461400	3021900	795650	1.39912	25.6428	4.68048	up
pmp000413	C21H20O10	Genistein-8-C-glucoside	染料木素-8-C-葡萄糖苷	Flavonoids	黄酮	Isoflavones	异黄酮	66026-80-0	A	4108700	8563700	1200700	53991000	55345000	33222000	1.35772	10.2759	3.36119	up
Lmlp005572	C21H20O10	Galangin-7-O-glucoside	高良姜素-7-O-葡萄糖苷	Flavonoids	黄酮	Flavonoid	黄酮	-	A	2889700	3679800	2973800	9732500	10313000	6196700	1.4101	2.7498	1.45933	up
pmb3006	C21H20O10	Apigenin-7-O-glucoside(Cosmosiin)	芹菜素-7-O-葡萄糖苷	Flavonoids	黄酮	Flavonoid	黄酮	578-74-5	A	220120	391350	160150	1268900	1236600	547620	1.31854	3.95677	1.98432	up
mws2186	C20H18O11	Avicularin	扁蓄苷	Flavonoids	黄酮	Flavonols	黄酮醇	572-30-5	B	31328	14639	26481	6366.9	15300	8376.8	1.18455	0.414693	-1.26988	down
pme1611	C21H22O10	Isohemiphloin	异柚葡萄糖苷	Flavonoids	黄酮	Flavonoid carbonoside	黄酮碳糖苷	-	B	249440	658570	81903	7016400	6873300	2424400	1.36127	16.4803	4.04267	up
mws1179	C21H22O10	Naringenin-7-O-glucoside (Prunin)	柚皮素-7-O-葡萄糖苷 (樱桃苷)	Flavonoids	黄酮	Dihydroflavone	二氢黄酮	529-55-5	B	66520	46966	22793	1083400	965220	175390	1.3342	16.3195	4.02853	up
Lmhp009187	C20H42NO7P	LysoPE 15:0	溶血磷脂酰乙醇胺 15:0	Lipids	脂质	LPE	溶血磷脂酰乙醇胺	-	A	33775	7927.4	22089	5841.5	4348.1	5656.7	1.22716	0.248408	-2.00922	down
pmp000412	C22H22O10	3'-Methoxypuerarin	3'-甲氧基葛根素	Flavonoids	黄酮	Flavonoid carbonoside	黄酮碳糖苷	117047-07-1	A	989740	1101800	350920	5091200	22887000	24306000	1.36081	21.4064	4.41997	up
pmp000550	C22H22O10	Calycosin-7-O-glucoside	毛蕊异黄酮苷	Flavonoids	黄酮	Isoflavones	异黄酮	20633-67-4	B	68177	95596	182060	1242700	2653700	5153800	1.40628	26.1693	4.7098	up
pmp000415	C22H22O10	3'-Methoxydaidzin	3'-甲氧基黄豆苷	Flavonoids	黄酮	Isoflavones	异黄酮	200127-80-6	A	224160	377130	113420	2537200	1514000	626220	1.30046	6.5445	2.71028	up
mws1299	C21H20O11	Luteolin-8-C-glucoside (Orientin)	木犀草素-8-C-葡萄糖苷 (荭草苷)	Flavonoids	黄酮	Flavonoid carbonoside	黄酮碳糖苷	28608-75-5	A	57967	38743	30980	523080	948480	1259200	1.44455	21.3859	4.41859	up
mws0089	C21H20O11	Kaempferol-7-O-glucoside	山奈酚-7-O-葡萄糖苷	Flavonoids	黄酮	Flavonols	黄酮醇	16290-07-6	B	15910	12832	22012	20821	64025	35242	1.08292	2.36608	1.2425	up
Lmlp003531	C21H20O11	Luteolin-3'-O-glucoside	木犀草素-3'-O-葡萄糖苷	Flavonoids	黄酮	Flavonoid	黄酮	5154-41-6	B	14274	15827	30712	58426	31894	37239	1.16836	2.09756	1.06871	up
Lmmn004625	C21H22O11	Dihydrokaempferol-7-O-glucoside	二氢山奈酚-7-O-葡萄糖苷	Flavonoids	黄酮	Flavonols	黄酮醇	-	B	10189	12055	13227	113830	158180	43413	1.39614	8.89242	3.15258	up
pmb0876	C21H44NO7P	LysoPE 16:0	溶血磷脂酰乙醇胺 16:0	Lipids	脂质	LPE	溶血磷脂酰乙醇胺	53862-35-4	A	6455300	693270	6288700	864340	175200	933530	1.05112	0.146836	-2.76773	down
Lmdn006811	C30H48O3	Soyasapogenol E	大豆皂醇 E	Terpenoids	萜类	Triterpene	三萜	6750-59-0	B	9	9	9	86495	1011100	272960	1.46814	50761.3	15.6314	up
mad2085	C22H18O11	Caffeoyl-p-coumaroyltartaric acid	咖啡酰对香豆酰酒石酸	Phenolic acids	酚酸类	Phenolic acids	酚酸类	-	B	163900	226630	91598	384960	516340	330220	1.2856	2.55434	1.35295	up
pmn001315	C20H26O12	Regaloside	王百合苷	Phenolic acids	酚酸类	Phenolic acids	酚酸类	-	B	2875600	3611100	788590	5357500	9405100	4598100	1.09626	2.66116	1.41205	up
pmb2654	C19H27NO12	Anthranilate-1-O-Sophoroside	邻氨基苯甲酸-1-O-槐糖苷	Phenolic acids	酚酸类	Phenolic acids	酚酸类	-	B	139530	156540	202800	254500	674890	464860	1.24866	2.79482	1.48275	up
Lmhn002321	C21H18O12	Vnilloylcaffeoyltartaric acid	香草酰咖啡酰酒石酸	Phenolic acids	酚酸类	Phenolic acids	酚酸类	-	B	1287000	1496900	911690	4892600	3695400	3664600	1.43112	3.31547	1.72921	up
Lmpn006208	C22H22O11	8-Methoxykaempferol-7-O-rhamnoside	8-甲氧基山奈酚-7-O-鼠李糖苷	Flavonoids	黄酮	Flavonols	黄酮醇	-	B	4942.1	12091	3354.4	63908	320860	161160	1.39329	26.7776	4.74295	up
HJAP011	C22H22O11	Chrysoeriol-8-C-glucoside (Scoparin)	金圣草黄素-8-C-葡萄糖苷 (金雀花素)	Flavonoids	黄酮	Flavonoid	黄酮	301-16-6	B	22934	24412	9076.3	168860	473220	421000	1.41364	18.8415	4.23584	up
Lmhp009769	C22H44NO7P	LysoPE 17:1	溶血磷脂酰乙醇胺 17:1	Lipids	脂质	LPE	溶血磷脂酰乙醇胺	-	A	9431.6	2597.6	11777	1197.8	1037.4	1915.5	1.27323	0.174354	-2.51991	down
pmd0130	C22H46NO7P	LysoPC 14:0	溶血磷脂酰胆碱 14:0	Lipids	脂质	LPC	溶血磷脂酰胆碱	20559-16-4	A	136800	32153	64083	14014	11003	13463	1.32964	0.165125	-2.59837	down
pmp000581	C23H22O11	Apigenin-7-O-(6''-acetyl)glucoside	芹菜素-7-O-(6''-乙酰)葡萄糖苷	Flavonoids	黄酮	Flavonoid	黄酮	72741-92-5	A	209410	570980	253350	2116200	4371100	2287000	1.40866	8.48792	3.08541	up
pmp000191	C23H22O11	6''-O-Acetylgenistin	6''-O-乙酰染料木苷	Flavonoids	黄酮	Isoflavones	异黄酮	73566-30-0	A	186130	487740	226900	1926100	3698500	1942700	1.4156	8.40092	3.07055	up
pmb0881	C23H44NO7P	LysoPE 18:2	溶血磷脂酰乙醇胺 18:2	Lipids	脂质	LPE	溶血磷脂酰乙醇胺	-	A	591100	136420	728850	102070	69638	73372	1.23596	0.168281	-2.57105	down
pmb2260	C23H46NO7P	LysoPC 15:1	溶血磷脂酰胆碱 15:1	Lipids	脂质	LPC	溶血磷脂酰胆碱	-	A	198810	44601	78606	13915	21854	16318	1.30999	0.161752	-2.62814	down
mws0289	C23H46NO7P	LysoPE 18:1	溶血磷脂酰乙醇胺 18:1	Lipids	脂质	LPE	溶血磷脂酰乙醇胺	89576-29-4	A	73895	9	78315	9	9	9	1.06936	0.000177376	-12.4609	down
pmb2319	C23H48NO7P	LysoPC 15:0	溶血磷脂酰胆碱 15:0	Lipids	脂质	LPC	溶血磷脂酰胆碱	108273-89-8	A	17193	5253.5	12440	4643.4	2234.3	4342.6	1.18278	0.321623	-1.63656	down
Hmyn007168	C22H45O9P	LysoPG 16:0	溶血磷脂酰甘油 16:0	Lipids	脂质	Glycerol ester	甘油酯	-	A	1903600	1420500	786700	233030	937580	300060	1.11691	0.357758	-1.48295	down
pmb2723	C21H26O13	4-Hydroxycoumarin di-glucoside	4-羟基香豆素 二葡萄糖苷	Lignans and Coumarins	木脂素和香豆素	Coumarins	香豆素	-	B	2443.3	2893.5	1106.2	15137	17472	56073	1.3658	13.7641	3.78284	up
pmp000192	C24H24O11	Acetylglycitin	乙酰黄豆黄苷	Flavonoids	黄酮	Isoflavones	异黄酮	134859-96-4	B	5451.1	10175	3674.8	95844	253370	307980	1.43126	34.0499	5.08958	up
Lmmn000214	C18H32O15	Solatriose	茄三糖	Others	其它类	Saccharides and Alcohols	糖及醇类	528-40-5	B	12164	9349.7	34565	23481	80774	43061	1.00843	2.62695	1.39339	up
pmp001270	C24H48NO7P	LysoPC 16:1	溶血磷脂酰胆碱 16:1	Lipids	脂质	LPC	溶血磷脂酰胆碱	76790-27-7	A	527010	126400	215750	49645	80998	57499	1.26139	0.216464	-2.2078	down
pmb0855	C24H50NO7P	LysoPC 16:0	溶血磷脂酰胆碱 16:0	Lipids	脂质	LPC	溶血磷脂酰胆碱	17364-16-8	A	26481000	5203800	22280000	4717400	898500	2463000	1.20211	0.149707	-2.73979	down
pmp000193	C24H22O12	6''-O-Malonyldaidzin	6''-O-丙二酰黄豆苷	Flavonoids	黄酮	Isoflavones	异黄酮	124590-31-4	A	1859300	2711200	1229200	5138800	5590300	3817700	1.32353	2.5082	1.32665	up
HJAP135	C24H24O12	Pinocembrin-7-O-(6''-O-malonyl)glucoside	乔松素-7-O-(6''-O-丙二酰)葡萄糖苷	Flavonoids	黄酮	Flavonoid	黄酮	-	A	8077.2	16034	46945	202720	497050	58560	1.22808	10.6723	3.41579	up
Zmdp004305	C28H24O9	Daidzein-7-O-(2''-benzoyl)rhamnoside	大豆苷元-7-O-(2''-苯甲酰)鼠李糖苷	Flavonoids	黄酮	Flavonoid	黄酮	-	A	5853700	9619800	4040200	17103000	20224000	12931000	1.30534	2.57552	1.36487	up
mws1589	C18H32O16	D-Panose*	D-潘糖*	Others	其它类	Saccharides and Alcohols	糖及醇类	33401-87-5	B	9	4373.9	18170	123830	76176	74025	1.05144	12.1506	3.60295	up
pme0500	C18H32O16	D-(+)-Melezitose*	D-(+)-松三糖*	Others	其它类	Saccharides and Alcohols	糖及醇类	597-12-6	B	1130.1	2451.3	14321	41014	47097	49954	1.28108	7.71209	2.94712	up
pme2125	C18H32O16	Raffinose*	棉籽糖*	Others	其它类	Saccharides and Alcohols	糖及醇类	512-69-6	B	16055	16378	101130	408640	330060	444450	1.33141	8.85837	3.14704	up
N8992	C30H48O6	kudzusapogenol B	葛根皂醇B	Others	其它类	Others	其它	-	A	6352.2	3302.9	9	9	9	9	1.04139	0.00279385	-8.48353	down
Lmhp008718	C25H48NO7P	LysoPC 17:2	溶血磷脂酰胆碱 17:2	Lipids	脂质	LPC	溶血磷脂酰胆碱	-	A	219560	64005	106090	26955	17579	21734	1.3591	0.170068	-2.55581	down
Lmhp009590	C25H50NO7P	LysoPC 17:1	溶血磷脂酰胆碱 17:1	Lipids	脂质	LPC	溶血磷脂酰胆碱	-	A	520230	104270	177330	61384	91539	64297	1.12029	0.270905	-1.88414	down
Zmdp005767	C25H24O12	Formononetin-7-O-(6''-Malonyl)glucoside	芒柄花素-7-O-(6''-丙二酰)葡萄糖苷	Flavonoids	黄酮	Isoflavones	异黄酮	-	A	1078800	2813600	178730	30778000	23234000	3275800	1.19799	14.0717	3.81473	up
pmb0854	C26H48NO7P	LysoPC 18:3	溶血磷脂酰胆碱 18:3	Lipids	脂质	LPC	溶血磷脂酰胆碱	-	A	338760	59782	351720	56775	10169	39494	1.164	0.141868	-2.81738	down
pmp000194	C24H22O13	6''-O-Malonylgenistin	6''-O-丙二酰染料木苷	Flavonoids	黄酮	Isoflavones	异黄酮	51011-05-3	A	512750	656790	422860	1228800	1511600	1205300	1.42087	2.47783	1.30908	up
pmp000585	C24H22O13	Apigenin-7-O-(6''-malonyl)glucoside	芹菜素-7-O-(6''-丙二酰)葡萄糖苷	Flavonoids	黄酮	Flavonoid	黄酮	86546-87-4	A	1566700	2261000	1432200	4270000	5158000	4120200	1.42018	2.57575	1.36499	up
pmp001273	C26H50NO7P	LysoPC 18:2	溶血磷脂酰胆碱 18:2	Lipids	脂质	LPC	溶血磷脂酰胆碱	-	A	4499500	1029500	4847300	710630	189110	1468300	1.07861	0.228216	-2.13153	down
pma0791	C24H24O13	Naringenin-7-O-(6''-malonyl)glucoside	柚皮素-7-O-(6''-丙二酰)葡萄糖苷	Flavonoids	黄酮	Flavanols	黄烷醇类	-	B	1497300	2006200	1322200	4153200	4541900	3863500	1.43915	2.60244	1.37987	up
pmp001281	C26H52NO7P	LysoPC 18:1	溶血磷脂酰胆碱 18:1	Lipids	脂质	LPC	溶血磷脂酰胆碱	-	A	9	62839	553960	9	9	9	1.02682	4.37738e-05	-14.4796	down
Lmtn003096	C26H36O11	(-)-Secoisolariciresinol 4-O-glucoside	开环异落叶松树脂酚-4-O-葡萄糖苷	Lignans and Coumarins	木脂素和香豆素	Lignans	木脂素	-	A	5009.9	4424.7	1800.9	28187	13337	16396	1.34783	5.15509	2.366	up
pmp000195	C25H24O13	6''-O-Malonylglycitin	6''-O-丙二酰黄豆豆苷	Flavonoids	黄酮	Isoflavones	异黄酮	137705-39-6	A	1015700	1861300	1411700	18678000	26969000	29213000	1.46574	17.4552	4.12558	up
Lmdp004892	C24H22O14	Kaempferol-3-O-(6''-malonyl)galactoside	山奈酚-3-O-(6''-丙二酰)半乳糖苷	Flavonoids	黄酮	Flavonols	黄酮醇	-	B	9	9	9	889380	969790	1275100	1.48118	116084	16.8248	up
pmp001110	C25H26O13	Apigenin-6-C-xyloside-8-C-arabinoside	芹菜素-6-C-木糖苷-8-C-阿拉伯糖苷	Flavonoids	黄酮	Flavonoid carbonoside	黄酮碳糖苷	-	B	9	9	9	9	20400	30884	1.03212	1899.74	10.8916	up
pmb0608	C25H24O14	Chrysoeriol-7-O-(6''-malonyl)glucoside	金圣草黄素-7-O-(6''-丙二酰)葡萄糖苷	Flavonoids	黄酮	Flavonoid	黄酮	-	A	136970	151480	124280	827210	883960	878010	1.47987	6.2733	2.64923	up
pmp000410	C26H28O13	Mirificin	葛根素芹菜糖苷	Flavonoids	黄酮	Flavonoid carbonoside	黄酮碳糖苷	103654-50-8	A	38734000	31380000	30846000	11815000	9771000	23288000	1.27803	0.444473	-1.16983	down
pmp000395	C27H30O13	Glycyroside	黄甘草苷	Flavonoids	黄酮	Isoflavones	异黄酮	125310-04-5	B	2100100	2730300	785610	407280	975900	371690	1.11054	0.312476	-1.67818	down
pmp000660	C27H30O13	Kushenol O	苦参醇 O	Flavonoids	黄酮	Other Flavonoids	其它类黄酮	102390-91-0	A	5627800	7870100	2204800	1127000	2943300	1152500	1.07796	0.332605	-1.58812	down
mws1660	C26H28O14	Schaftoside	夏佛塔苷	Flavonoids	黄酮	Flavonoid carbonoside	黄酮碳糖苷	51938-32-0	B	8534.8	20413	2882	25005	39692	17844	1.05374	2.5932	1.37473	up
Lmnp003080	C26H28O14	Hispidulin-8-C-(2''-O-xylosyl)xyloside	高车前素-8-C-(2''-O-木糖基)木糖苷	Flavonoids	黄酮	Flavonoid carbonoside	黄酮碳糖苷	-	B	147600	288660	92098	431550	928550	450560	1.25821	3.42696	1.77693	up
Zmpn004068	C26H32O14	Phloretin-2'-O-(6''-O-xylosyl)glucoside	根皮素-2'-O-(6''-O-木糖基)葡萄糖苷	Flavonoids	黄酮	Flavonoid	黄酮	-	A	65108	112730	37028	308410	383310	220670	1.3547	4.24632	2.08621	up
Lmpp003930	C30H26O12	Apigenin-7-O-(6''-p-Coumaryl)glucoside	芹菜素-7-O-(6''-对香豆酰)葡萄糖苷	Flavonoids	黄酮	Flavonoid	黄酮	-	A	253760	327240	125840	321280	1016400	456720	1.05599	2.53862	1.34405	up
Lmgp004474	C27H30O14	5,7,4'-Trihydroxyisoflavone-7-O-galactoside-rhamnose	5,7,4'-三羟基异黄酮-7-O-半乳糖苷-鼠李糖	Flavonoids	黄酮	Isoflavones	异黄酮	-	A	277670	328910	130910	319330	1050700	462740	1.02751	2.48515	1.31333	up
pmp000414	C27H30O14	Puerarin-4'-O-glucoside	葛根素-4'-O-葡萄糖苷	Flavonoids	黄酮	Isoflavones	异黄酮	117047-08-2	A	291210	795310	60852	2105100	4276500	1047600	1.18521	6.47497	2.69487	up
mws1066	C27H32O14	Naringenin-7-O-Rutinoside(Narirutin)*	柚皮素-7-O-芸香糖苷(芸香柚皮苷)*	Flavonoids	黄酮	Dihydroflavone	二氢黄酮	14259-46-2	B	9	9	9	20971	34928	11478	1.47946	2495.44	11.2851	up
mws0046	C27H32O14	Naringenin-7-O-Neohesperidoside(Naringin)*	柚皮素-7-O-新橙皮糖苷(柚皮苷)*	Flavonoids	黄酮	Dihydroflavone	二氢黄酮	10236-47-2	B	553190	1168300	298340	1066300	4871000	1926500	1.11271	3.8933	1.96099	up
Lmqn001932	C28H36O13	Syringaresinol-4'-O-glucoside	丁香树脂酚-4'-O-葡萄糖苷	Lignans and Coumarins	木脂素和香豆素	Lignans	木脂素	7374-79-0	B	9	9	9	142940	265520	28162	1.47181	16171.2	13.9811	up
pmb2936	C28H32O14	Disinapoyl glucoside	二芥子酰葡萄糖苷	Phenolic acids	酚酸类	Phenolic acids	酚酸类	-	B	9	9	9	5647.1	3650.4	9195.8	1.47462	684.937	9.41983	up
mws0059	C27H30O16	Quercetin-3-O-rutinoside (Rutin)	槲皮素-3-O-芸香糖苷 (芦丁)	Flavonoids	黄酮	Flavonols	黄酮醇	153-18-4	B	26943	37669	24781	51796	88166	50833	1.28744	2.13434	1.09379	up
Rfmb26201	C30H38O14	Syringaresinol-4'-O-(6''-acetyl)glucoside	丁香树脂酚-4'-O-(6''-乙酰)葡萄糖苷	Lignans and Coumarins	木脂素和香豆素	Lignans	木脂素	-	A	471470	941830	355200	199120	285600	382420	1.01968	0.490325	-1.02819	down
Lmdp004200	C36H58O9	Soyasapogenol B-3-O-glucuronide	大豆皂醇 B-3-O-葡萄糖醛酸苷	Terpenoids	萜类	Triterpene	三萜	-	B	5021.7	1518.5	3557.1	34644	101420	89376	1.40334	22.3268	4.4807	up
Hmqp003435	C29H30O17	Apigenin-7-O-(2''-O-apiosyl)(6''-Malonyl)glucoside	芹菜素-7-O-(2''-O-芹糖基)(6''-丙二酰)葡萄糖苷	Flavonoids	黄酮	Flavonoid	黄酮	-	A	5432.4	5660.1	6011.2	31482	9817.1	8473.2	1.09494	2.91003	1.54103	up
pmb2653	C24H42O20	D(+)-Melezitose O-rhamnoside	松三糖 O-鼠李糖苷	Others	其它类	Saccharides and Alcohols	糖及醇类	-	B	9	9	7682.4	13674	36711	27450	1.14809	10.1079	3.33741	up
mws4163	C24H42O21	Nystose	耐斯糖(蔗果四糖)	Others	其它类	Saccharides and Alcohols	糖及醇类	13133-07-8	B	9	9	9	20902	10663	11802	1.4806	1606.19	10.6494	up
pmf0287	C21H33N7O13P2S-2	3'-Dephospho-CoA	3'-脱磷酸辅酶A	Nucleotides and derivatives	核苷酸及其衍生物	Nucleotides and derivatives	核苷酸及其衍生物	3633-59-8	B	18669	21343	6787.3	5617.5	4123.7	5587.5	1.1857	0.327541	-1.61025	down
Lmdp005647	C41H66O13	Soyasaponin IV	大豆皂苷 IV	Terpenoids	萜类	Triterpene Saponin	三萜皂苷	108906-97-4	A	14275	3045.6	12464	79319	288770	208640	1.35669	19.3633	4.27526	up
HJN098	C42H68O13	Azukisaponin I	赤豆皂苷 I	Terpenoids	萜类	Triterpene Saponin	三萜皂苷	82793-02-0	A	7400.3	11330	14811	23294	36168	34528	1.34241	2.80222	1.48657	up
pmp000197	C42H68O14	Soyasaponin βb'	大豆皂苷 βb'	Terpenoids	萜类	Triterpene Saponin	三萜皂苷	-	A	165280	95583	217530	999320	1303900	932780	1.42731	6.76431	2.75794	up
Lmdp005678	C42H68O14	Soyasaponin III	大豆皂苷 III	Terpenoids	萜类	Triterpene Saponin	三萜皂苷	55304-02-4	A	32079	26832	40681	190410	228790	218550	1.46398	6.40363	2.67889	up
Lmmp007156	C42H64O16	Ceanothic acid-3-O-glucuronic acid-glucose	美洲茶酸-3-O-葡萄糖醛酸-葡萄糖	Terpenoids	萜类	Triterpene Saponin	三萜皂苷	-	A	13451	22673	6845.3	9	9	9	1.47337	0.000628356	-10.6361	down
pmp000198	C47H76O17	Soyasaponin βc	大豆皂苷 βc	Terpenoids	萜类	Triterpene Saponin	三萜皂苷	-	A	19207	10205	14921	61361	106870	77681	1.41943	5.54693	2.47169	up
pmp000511	C48H78O17	Kaikasaponin II	槐花皂苷 II	Terpenoids	萜类	Triterpene Saponin	三萜皂苷	-	A	217120	295790	338650	783170	1125300	1113500	1.42654	3.54875	1.82731	up
HJAP139	C48H76O18	Dehydrosoyasaponin I	脱氢大豆皂苷 I	Terpenoids	萜类	Triterpene Saponin	三萜皂苷	117210-14-7	A	8415.2	10835	10503	26873	16153	34207	1.31114	2.59579	1.37617	up
Lmmp008478	C48H76O18	Soyasapogenol E-3-O-rhamnosyl(1,2)glucosyl(1,2)glucuronide	大豆皂醇 E-3-O-鼠李糖基(1,2)葡萄糖基(1,2)葡萄糖醛酸苷	Terpenoids	萜类	Triterpene Saponin	三萜皂苷	-	A	62613	100870	158430	4182700	3219800	3147600	1.46587	32.7731	5.03444	up
pmp000201	C48H78O18	Soyasaponin βb (Soyasaponin I)	大豆皂苷 βb	Terpenoids	萜类	Triterpene Saponin	三萜皂苷	-	A	516200	431940	679070	2706000	3512400	2799700	1.45671	5.54206	2.47042	up
pmp000203	C48H78O19	Soyasaponin βa (Soyasaponin V)	大豆皂苷 βa	Terpenoids	萜类	Triterpene Saponin	三萜皂苷	114590-20-4	A	6874.7	14708	18484	32037	24700	35211	1.21584	2.29487	1.19841	up
Lmmn004491	C48H76O21	Medicagenic acid-3-O-glucosyl-(1,6)-glucosyl-(1,3)-glucoside	苜蓿酸-3-O-葡萄糖基-(1,6)-葡萄糖基-(1,3)-葡萄糖苷	Terpenoids	萜类	Triterpene Saponin	三萜皂苷	37838-43-0	B	4465500	4769100	940490	17848	9	9	1.30883	0.00175586	-9.15361	down
Lmmn005003	C52H80O24	Medicagenic acid-3-O-glucuronide-28-O-xylosyl(1,4)-rhamnosyl(1,2)-arabinoside	苜蓿酸-3-O-葡萄糖醛酸苷-28-O-木糖基(1,4)-鼠李糖基(1,2)-阿拉伯糖苷	Terpenoids	萜类	Triterpene Saponin	三萜皂苷	128192-15-4	B	2625000	2280800	2422100	17558000	17946000	15527000	1.47959	6.96393	2.7999	up
Lmmp005587	C54H88O23	Soyasapogenol A-3-O-rhamnosyl(1,2)glucosyl(1,2)glucuronide-28-O-rhamnoside	大豆皂醇 A-3-O-鼠李糖基(1,2)葡萄糖基(1,2)葡萄糖醛酸苷-28-O-鼠李糖苷	Terpenoids	萜类	Triterpene Saponin	三萜皂苷	-	A	145320	136010	84331	140870	556870	248310	1.01922	2.58723	1.37141	up
