# Supplementary material for: Chromosomal-level genome and multi-omics dataset of Pueraria lobata var. thomsonii provide new insights into legume family and the isoflavone and puerarin biosynthesis pathways
Source: Hortic Res. 2022 Jan 19;9:uhab035. doi: 10.1093/hr/uhab035 (PMC8881381; doi:10.1093/hr/uhab035)
Supplement: Web_Material_uhab035 [file web_material_uhab035.zip › Supplemantary file 3.xlsx]

## Sheet: Supplementary_file_3_puerarin_a
Cinnamic_acid_4-hydroxylase	chr4_722.0
Cinnamic_acid_4-hydroxylase	chr4_662.20
Cinnamic_acid_4-hydroxylase	chr4_658.0
Cinnamic_acid_4-hydroxylase	chr3_763.30
Cinnamic_acid_4-hydroxylase	chr3_763.11
Cinnamic_acid_4-hydroxylase	chr3_756.0
Cinnamic_acid_4-hydroxylase	chr3_762.0
Cinnamic_acid_4-hydroxylase	chr3_1053.0
Cinnamic_acid_4-hydroxylase	chr3_1058.3
Cinnamic_acid_4-hydroxylase	chr3_1322.3
Cinnamic_acid_4-hydroxylase	chr3_427.0
Cinnamic_acid_4-hydroxylase	chr3_428.0
Cinnamic_acid_4-hydroxylase	chr3_428.4
Cinnamic_acid_4-hydroxylase	chr3_429.0
Cinnamic_acid_4-hydroxylase	chr1_1591.6
Cinnamic_acid_4-hydroxylase	chr1_1628.14
Cinnamic_acid_4-hydroxylase	chr6_724.23
Cinnamic_acid_4-hydroxylase	chr6_745.13
Cinnamic_acid_4-hydroxylase	chr8_865.9
Cinnamic_acid_4-hydroxylase	chr1_1636.15
4-Coumarate_CoA_ligase	chr9_185.6
4-Coumarate_CoA_ligase	chr4_517.4
4-Coumarate_CoA_ligase	chr9_185.5
4-Coumarate_CoA_ligase	chr8_877.5
4-Coumarate_CoA_ligase	chr8_256.16
4-Coumarate_CoA_ligase	chr8_188.20
4-Coumarate_CoA_ligase	chr7_725.16
4-Coumarate_CoA_ligase	chr7_152.6
4-Coumarate_CoA_ligase	chr7_1100.1
4-Coumarate_CoA_ligase	chr6_980.16
4-Coumarate_CoA_ligase	chr6_990.0
4-Coumarate_CoA_ligase	chr9_332.32
4-Coumarate_CoA_ligase	chr10_326.13
4-Coumarate_CoA_ligase	chr2_475.0
4-Coumarate_CoA_ligase	chr5_1255.0
4-Coumarate_CoA_ligase	chr7_727.1
4-Coumarate_CoA_ligase	chr7_732.1
4-Coumarate_CoA_ligase	chr10_564.6
4-Coumarate_CoA_ligase	chr10_574.0
4-Coumarate_CoA_ligase	chr2_431.0
4-Coumarate_CoA_ligase	chr6_1027.1
4-Coumarate_CoA_ligase	chr6_983.3
4-Coumarate_CoA_ligase	chr4_121.9
4-Coumarate_CoA_ligase	chr4_135.11
4-Coumarate_CoA_ligase	chr4_1205.12
4-Coumarate_CoA_ligase	chr4_121.0
4-Coumarate_CoA_ligase	chr4_121.3
4-Coumarate_CoA_ligase	chr4_135.0
4-Coumarate_CoA_ligase	chr4_135.4
4-Coumarate_CoA_ligase	chr7_270.41
4-Coumarate_CoA_ligase	chr4_121.4
4-Coumarate_CoA_ligase	chr4_135.5
4-Coumarate_CoA_ligase	chr4_1189.2
4-Coumarate_CoA_ligase	chr7_163.1
4-Coumarate_CoA_ligase	chr3_1113.0
4-Coumarate_CoA_ligase	chr3_1114.4
4-Coumarate_CoA_ligase	chr6_828.0
4-Coumarate_CoA_ligase	chr6_834.15
4-Coumarate_CoA_ligase	chr2_205.10
4-Coumarate_CoA_ligase	chr6_858.11
4-Coumarate_CoA_ligase	chr1_1500.3
4-Coumarate_CoA_ligase	chr1_1513.7
4-Coumarate_CoA_ligase	chr3_337.2
4-Coumarate_CoA_ligase	chr3_345.0
4-Coumarate_CoA_ligase	chr6_724.0
4-Coumarate_CoA_ligase	chr6_745.0
4-Coumarate_CoA_ligase	chr1_1288.16
4-Coumarate_CoA_ligase	chr1_1288.19
4-Coumarate_CoA_ligase	chr11_236.4
4-Coumarate_CoA_ligase	chr4_457.23
4-Coumarate_CoA_ligase	chr4_458.13
4-Coumarate_CoA_ligase	chr4_458.20
4-Coumarate_CoA_ligase	chr4_458.24
4-Coumarate_CoA_ligase	chr4_460.10
4-Coumarate_CoA_ligase	chr4_460.5
4-Coumarate_CoA_ligase	chr4_70.1
4-Coumarate_CoA_ligase	chr4_71.7
4-Coumarate_CoA_ligase	chr6_763.7
4-Coumarate_CoA_ligase	chr8_876.12
4-Coumarate_CoA_ligase	chr9_145.5
4-Coumarate_CoA_ligase	chr8_877.2
4-Coumarate_CoA_ligase	chr10_326.1
4-Coumarate_CoA_ligase	chr7_725.0
4-Coumarate_CoA_ligase	chr7_726.0
2-hydroxyisoflavanone_dehydratase	chr8_180.5
2-hydroxyisoflavanone_dehydratase	chr8_46.0
2-hydroxyisoflavanone_dehydratase	chr6_1042.1
2-hydroxyisoflavanone_dehydratase	chr3_263.4
2-hydroxyisoflavanone_dehydratase	chr3_264.6
2-hydroxyisoflavanone_dehydratase	chr2_799.1
2-hydroxyisoflavanone_dehydratase	chr2_822.1
2-hydroxyisoflavanone_dehydratase	chr4_836.0
2-hydroxyisoflavanone_dehydratase	chr4_840.8
2-hydroxyisoflavanone_dehydratase	chr10_37.3
2-hydroxyisoflavanone_dehydratase	chr10_95.13
2-hydroxyisoflavanone_dehydratase	chr2_637.1
2-hydroxyisoflavanone_dehydratase	chr8_180.13
2-hydroxyisoflavanone_dehydratase	chr8_180.9
Phenylalanine_ammonia-lyase	chr1_1323.3
Phenylalanine_ammonia-lyase	chr1_1323.5
Phenylalanine_ammonia-lyase	chr1_675.16
Phenylalanine_ammonia-lyase	chr1_682.17
Phenylalanine_ammonia-lyase	chr1_801.0
Phenylalanine_ammonia-lyase	chr1_803.0
Phenylalanine_ammonia-lyase	chr2_220.11
Phenylalanine_ammonia-lyase	chr8_976.17
Chalcone_reductase	chr8_979.8
Chalcone_reductase	chr8_979.5
Chalcone_reductase	chr8_979.14
Chalcone_reductase	chr8_979.0
Chalcone_reductase	chr7_293.6
Chalcone_reductase	chr7_238.12
Chalcone_reductase	chr5_1141.26
Chalcone_reductase	chr5_290.5
Chalcone_reductase	chr5_1141.24
Chalcone_reductase	chr5_290.3
Chalcone_reductase	chr3_156.5
Chalcone_reductase	chr3_156.2
Chalcone_reductase	chr3_149.4
Chalcone_reductase	chr3_156.6
Chalcone_reductase	chr3_1068.6
Chalcone_reductase	chr3_137.6
Chalcone_reductase	chr3_149.10
Chalcone_reductase	chr3_149.12
Chalcone_reductase	chr3_151.0
Chalcone_reductase	chr3_155.2
Chalcone_reductase	chr3_156.0
Chalcone_reductase	chr7_312.38
Chalcone_reductase	chr7_316.2
Chalcone_reductase	chr8_887.6
Chalcone_reductase	chr1_723.6
Chalcone_reductase	chr2_187.9
Chalcone_reductase	chr2_191.14
Chalcone_reductase	chr2_191.9
Chalcone_reductase	chr10_136.8
Chalcone_reductase	chr8_345.33
Chalcone_reductase	chr8_346.50
Chalcone_reductase	chr2_795.3
Chalcone_reductase	chr2_794.3
Chalcone_reductase	chr2_794.10
Chalcone_reductase	chr2_1283.15
Chalcone_reductase	chr2_1019.10
Chalcone_reductase	chr1_864.0
Chalcone_reductase	chr11_648.0
Chalcone_reductase	chr11_648.9
Chalcone_reductase	chr11_650.0
Chalcone_reductase	chr1_836.2
Chalcone_synthase	chr9_509.6
Chalcone_synthase	chr9_515.6
Chalcone_synthase	chr8_705.20
Chalcone_synthase	chr8_730.0
Chalcone_synthase	chr8_731.0
Chalcone_synthase	chr8_705.19
Chalcone_synthase	chr8_705.21
Chalcone_synthase	chr8_730.1
Chalcone_synthase	chr8_731.1
Chalcone_synthase	chr8_189.12
Chalcone_synthase	chr6_1137.0
Chalcone_synthase	chr6_1137.2
Chalcone_synthase	chr7_258.26
Chalcone_synthase	chr3_1118.10
Chalcone_synthase	chr2_459.8
Chalcone_synthase	chr5_1222.9
Chalcone_synthase	chr2_450.0
Chalcone_synthase	chr1_1669.6
Chalcone_synthase	chr2_459.1
Chalcone_synthase	chr5_1222.2
Chalcone_synthase	chr8_189.6
Chalcone_synthase	chr9_509.0
Chalcone_synthase	chr9_515.0
Chalcone_synthase	chr10_234.4
Chalcone_synthase	chr10_234.20
Chalcone_synthase	chr10_235.10
Chalcone_synthase	chr10_234.13
Chalcone_synthase	chr10_235.3
2-hydroxyisoflavanone_synthase	chr9_430.3
2-hydroxyisoflavanone_synthase	chr8_854.1
2-hydroxyisoflavanone_synthase	chr8_16.0
2-hydroxyisoflavanone_synthase	chr8_13.2
2-hydroxyisoflavanone_synthase	chr8_15.0
2-hydroxyisoflavanone_synthase	chr6_934.9
2-hydroxyisoflavanone_synthase	chr6_933.19
2-hydroxyisoflavanone_synthase	chr6_933.26
2-hydroxyisoflavanone_synthase	chr6_934.1
2-hydroxyisoflavanone_synthase	chr6_242.1
2-hydroxyisoflavanone_synthase	chr4_995.5
2-hydroxyisoflavanone_synthase	chr4_851.0
2-hydroxyisoflavanone_synthase	chr4_838.0
2-hydroxyisoflavanone_synthase	chr4_382.22
2-hydroxyisoflavanone_synthase	chr9_113.42
2-hydroxyisoflavanone_synthase	chr4_233.38
2-hydroxyisoflavanone_synthase	chr4_186.12
2-hydroxyisoflavanone_synthase	chr3_917.5
2-hydroxyisoflavanone_synthase	chr4_722.46
2-hydroxyisoflavanone_synthase	chr3_858.0
2-hydroxyisoflavanone_synthase	chr3_858.2
2-hydroxyisoflavanone_synthase	chr3_853.16
2-hydroxyisoflavanone_synthase	chr3_854.1
2-hydroxyisoflavanone_synthase	chr3_854.2
2-hydroxyisoflavanone_synthase	chr3_854.4
2-hydroxyisoflavanone_synthase	chr3_856.0
2-hydroxyisoflavanone_synthase	chr3_857.0
2-hydroxyisoflavanone_synthase	chr3_762.13
2-hydroxyisoflavanone_synthase	chr3_756.11
2-hydroxyisoflavanone_synthase	chr3_630.20
2-hydroxyisoflavanone_synthase	chr2_1224.3
2-hydroxyisoflavanone_synthase	chr2_1223.20
2-hydroxyisoflavanone_synthase	chr2_1223.13
2-hydroxyisoflavanone_synthase	chr1_816.16
2-hydroxyisoflavanone_synthase	chr1_816.30
2-hydroxyisoflavanone_synthase	chr1_817.0
2-hydroxyisoflavanone_synthase	chr2_287.18
2-hydroxyisoflavanone_synthase	chr2_289.14
2-hydroxyisoflavanone_synthase	chr2_716.5
2-hydroxyisoflavanone_synthase	chr2_724.0
2-hydroxyisoflavanone_synthase	chr6_1187.2
2-hydroxyisoflavanone_synthase	chr11_786.3
2-hydroxyisoflavanone_synthase	chr11_786.0
2-hydroxyisoflavanone_synthase	chr1_1683.16
2-hydroxyisoflavanone_synthase	chr1_1635.0
2-hydroxyisoflavanone_synthase	chr3_160.1
2-hydroxyisoflavanone_synthase	chr4_380.2
2-hydroxyisoflavanone_synthase	chr9_1024.4
2-hydroxyisoflavanone_synthase	chr9_110.43
2-hydroxyisoflavanone_synthase	chr9_113.54
2-hydroxyisoflavanone_synthase	chr9_186.38
2-hydroxyisoflavanone_synthase	chr9_935.7
2-hydroxyisoflavanone_synthase	chr9_937.14
2-hydroxyisoflavanone_synthase	chr9_938.0
2-hydroxyisoflavanone_synthase	chr1_1627.8
2-hydroxyisoflavanone_synthase	chr10_415.1
2-hydroxyisoflavanone_synthase	chr10_551.10
2-hydroxyisoflavanone_synthase	chr11_760.0
2-hydroxyisoflavanone_synthase	chr2_313.5
2-hydroxyisoflavanone_synthase	chr3_762.19
2-hydroxyisoflavanone_synthase	chr5_988.0
2-hydroxyisoflavanone_synthase	chr5_993.0
2-hydroxyisoflavanone_synthase	chr3_756.24
2-hydroxyisoflavanone_synthase	chr3_763.28
2-hydroxyisoflavanone_synthase	chr1_1309.8
2-hydroxyisoflavanone_synthase	chr1_1281.11
2-hydroxyisoflavanone_synthase	chr11_108.0
2-hydroxyisoflavanone_synthase	chr11_110.0
2-hydroxyisoflavanone_synthase	chr7_194.5
2-hydroxyisoflavanone_synthase	chr7_195.0
2-hydroxyisoflavanone_synthase	chr7_195.7
2-hydroxyisoflavanone_synthase	chr7_196.0
2-hydroxyisoflavanone_synthase	chr10_399.14
2-hydroxyisoflavanone_synthase	chr10_400.0
2-hydroxyisoflavanone_synthase	chr10_404.13
2-hydroxyisoflavanone_synthase	chr10_405.0
2-hydroxyisoflavanone_synthase	chr2_1223.2
2-hydroxyisoflavanone_synthase	chr4_186.0
2-hydroxyisoflavanone_synthase	chr4_186.4
2-hydroxyisoflavanone_synthase	chr4_186.5
2-hydroxyisoflavanone_synthase	chr4_187.12
2-hydroxyisoflavanone_synthase	chr4_187.7
2-hydroxyisoflavanone_synthase	chr4_187.8
2-hydroxyisoflavanone_synthase	chr6_72.1
2-hydroxyisoflavanone_synthase	chr6_84.0
2-hydroxyisoflavanone_synthase	chr6_88.0
2-hydroxyisoflavanone_synthase	chr9_418.19
Chalcone_isomerase	chr4_891.23
Chalcone_isomerase	chr2_262.0
Chalcone_isomerase	chr1_1470.4
Chalcone_isomerase	chr1_1607.26
Chalcone_isomerase	chr1_1470.13
Chalcone_isomerase	chr1_1607.16
Chalcone_isomerase	chr1_1470.0
Chalcone_isomerase	chr1_1607.23
Chalcone_isomerase	chr10_273.21
glycosyltransferase	chr9_450.7
glycosyltransferase	chr9_454.0
glycosyltransferase	chr10_417.0
glycosyltransferase	chr9_356.19
glycosyltransferase	chr9_257.35
glycosyltransferase	chr9_257.4
glycosyltransferase	chr9_257.2
glycosyltransferase	chr9_257.3
glycosyltransferase	chr9_184.11
glycosyltransferase	chr9_140.0
glycosyltransferase	chr9_287.0
glycosyltransferase	chr9_137.7
glycosyltransferase	chr8_975.15
glycosyltransferase	chr8_848.31
glycosyltransferase	chr8_844.10
glycosyltransferase	chr8_844.18
glycosyltransferase	chr8_848.18
glycosyltransferase	chr8_848.22
glycosyltransferase	chr8_766.0
glycosyltransferase	chr8_706.0
glycosyltransferase	chr8_705.4
glycosyltransferase	chr8_705.9
glycosyltransferase	chr8_725.0
glycosyltransferase	chr8_730.2
glycosyltransferase	chr8_732.0
glycosyltransferase	chr8_731.2
glycosyltransferase	chr8_1065.15
glycosyltransferase	chr8_1061.14
glycosyltransferase	chr8_1049.21
glycosyltransferase	chr8_1049.9
glycosyltransferase	chr8_1061.0
glycosyltransferase	chr7_665.15
glycosyltransferase	chr7_665.2
glycosyltransferase	chr7_665.9
glycosyltransferase	chr7_666.1
glycosyltransferase	chr7_666.8
glycosyltransferase	chr7_679.3
glycosyltransferase	chr9_118.1
glycosyltransferase	chr7_665.0
glycosyltransferase	chr7_624.0
glycosyltransferase	chr7_607.0
glycosyltransferase	chr7_607.4
glycosyltransferase	chr7_608.0
glycosyltransferase	chr7_609.0
glycosyltransferase	chr7_622.0
glycosyltransferase	chr7_623.0
glycosyltransferase	chr7_355.3
glycosyltransferase	chr7_195.13
glycosyltransferase	chr6_865.6
glycosyltransferase	chr6_869.19
glycosyltransferase	chr6_835.41
glycosyltransferase	chr6_838.23
glycosyltransferase	chr6_827.0
glycosyltransferase	chr6_735.21
glycosyltransferase	chr10_336.0
glycosyltransferase	chr10_348.0
glycosyltransferase	chr6_340.0
glycosyltransferase	chr8_16.11
glycosyltransferase	chr1_1010.2
glycosyltransferase	chr1_972.0
glycosyltransferase	chr3_193.4
glycosyltransferase	chr9_416.0
glycosyltransferase	chr7_485.4
glycosyltransferase	chr7_671.3
glycosyltransferase	chr1_1045.3
glycosyltransferase	chr1_1010.1
glycosyltransferase	chr1_1045.4
glycosyltransferase	chr1_972.1
glycosyltransferase	chr1_1644.7
glycosyltransferase	chr4_720.1
glycosyltransferase	chr6_339.0
glycosyltransferase	chr9_189.0
glycosyltransferase	chr9_210.0
glycosyltransferase	chr1_1644.8
glycosyltransferase	chr3_728.0
glycosyltransferase	chr4_1237.11
glycosyltransferase	chr6_339.1
glycosyltransferase	chr6_340.1
glycosyltransferase	chr9_243.6
glycosyltransferase	chr2_838.0
glycosyltransferase	chr4_632.2
glycosyltransferase	chr4_720.0
glycosyltransferase	chr8_707.0
glycosyltransferase	chr9_600.0
glycosyltransferase	chr3_193.2
glycosyltransferase	chr6_1170.8
glycosyltransferase	chr6_1112.0
glycosyltransferase	chr6_1111.9
glycosyltransferase	chr6_1111.3
glycosyltransferase	chr6_1110.1
glycosyltransferase	chr6_1017.23
glycosyltransferase	chr6_1014.2
glycosyltransferase	chr6_1014.24
glycosyltransferase	chr6_1017.0
glycosyltransferase	chr6_1017.21
glycosyltransferase	chr5_848.2
glycosyltransferase	chr5_853.0
glycosyltransferase	chr6_1172.0
glycosyltransferase	chr5_821.0
glycosyltransferase	chr5_821.1
glycosyltransferase	chr5_809.0
glycosyltransferase	chr5_815.0
glycosyltransferase	chr5_807.17
glycosyltransferase	chr5_806.13
glycosyltransferase	chr5_805.16
glycosyltransferase	chr5_822.0
glycosyltransferase	chr5_823.0
glycosyltransferase	chr5_545.11
glycosyltransferase	chr5_551.14
glycosyltransferase	chr5_449.0
glycosyltransferase	chr5_455.0
glycosyltransferase	chr5_436.7
glycosyltransferase	chr5_263.10
glycosyltransferase	chr5_298.13
glycosyltransferase	chr5_138.0
glycosyltransferase	chr7_249.4
glycosyltransferase	chr10_115.3
glycosyltransferase	chr10_41.8
glycosyltransferase	chr10_723.5
glycosyltransferase	chr11_94.5
glycosyltransferase	chr1_846.3
glycosyltransferase	chr3_985.1
glycosyltransferase	chr5_138.9
glycosyltransferase	chr5_230.37
glycosyltransferase	chr5_235.29
glycosyltransferase	chr7_250.17
glycosyltransferase	chr8_191.9
glycosyltransferase	chr10_723.9
glycosyltransferase	chr9_872.0
glycosyltransferase	chr10_755.7
glycosyltransferase	chr1_592.2
glycosyltransferase	chr1_597.3
glycosyltransferase	chr1_599.0
glycosyltransferase	chr3_981.0
glycosyltransferase	chr4_674.0
glycosyltransferase	chr4_674.17
glycosyltransferase	chr4_680.0
glycosyltransferase	chr4_680.2
glycosyltransferase	chr5_262.42
glycosyltransferase	chr5_299.0
glycosyltransferase	chr8_1076.0
glycosyltransferase	chr8_426.0
glycosyltransferase	chr8_435.0
glycosyltransferase	chr4_54.16
glycosyltransferase	chr4_54.15
glycosyltransferase	chr4_54.14
glycosyltransferase	chr4_138.25
glycosyltransferase	chr4_1246.27
glycosyltransferase	chr4_1032.0
glycosyltransferase	chr4_1105.14
glycosyltransferase	chr11_869.2
glycosyltransferase	chr2_1188.18
glycosyltransferase	chr2_1196.19
glycosyltransferase	chr6_831.4
glycosyltransferase	chr10_444.0
glycosyltransferase	chr4_134.0
glycosyltransferase	chr4_168.10
glycosyltransferase	chr7_659.5
glycosyltransferase	chr7_662.4
glycosyltransferase	chr3_874.20
glycosyltransferase	chr3_878.14
glycosyltransferase	chr3_881.23
glycosyltransferase	chr3_1309.21
glycosyltransferase	chr3_1308.30
glycosyltransferase	chr3_1308.39
glycosyltransferase	chr3_1308.7
glycosyltransferase	chr4_1054.0
glycosyltransferase	chr6_167.0
glycosyltransferase	chr6_180.0
glycosyltransferase	chr6_193.0
glycosyltransferase	chr6_370.0
glycosyltransferase	chr6_375.0
glycosyltransferase	chr6_379.0
glycosyltransferase	chr6_382.0
glycosyltransferase	chr6_383.0
glycosyltransferase	chr6_394.0
glycosyltransferase	chr6_480.0
glycosyltransferase	chr6_484.7
glycosyltransferase	chr8_173.2
glycosyltransferase	chr3_1111.10
glycosyltransferase	chr3_1111.36
glycosyltransferase	chr3_1112.0
glycosyltransferase	chr3_1112.14
glycosyltransferase	chr6_826.17
glycosyltransferase	chr6_838.14
glycosyltransferase	chr3_1111.21
glycosyltransferase	chr2_79.11
glycosyltransferase	chr5_805.1
glycosyltransferase	chr5_806.1
glycosyltransferase	chr5_807.3
glycosyltransferase	chr5_814.3
glycosyltransferase	chr4_6.2
glycosyltransferase	chr4_7.0
glycosyltransferase	chr5_159.19
glycosyltransferase	chr5_263.14
glycosyltransferase	chr5_71.2
glycosyltransferase	chr5_71.21
glycosyltransferase	chr5_71.38
glycosyltransferase	chr5_71.50
glycosyltransferase	chr5_71.57
glycosyltransferase	chr6_1131.0
glycosyltransferase	chr6_1132.17
glycosyltransferase	chr6_1132.32
glycosyltransferase	chr6_1134.7
glycosyltransferase	chr7_901.33
glycosyltransferase	chr6_1134.0
glycosyltransferase	chr6_1134.45
glycosyltransferase	chr6_1134.16
glycosyltransferase	chr5_1228.14
glycosyltransferase	chr2_354.0
glycosyltransferase	chr2_1338.0
glycosyltransferase	chr2_1168.0
glycosyltransferase	chr3_684.0
glycosyltransferase	chr3_688.2
glycosyltransferase	chr3_1142.32
glycosyltransferase	chr2_1127.1
glycosyltransferase	chr2_1128.0
glycosyltransferase	chr3_307.1
glycosyltransferase	chr3_324.3
glycosyltransferase	chr3_329.3
glycosyltransferase	chr3_341.0
glycosyltransferase	chr5_360.19
glycosyltransferase	chr5_361.2
glycosyltransferase	chr5_362.0
glycosyltransferase	chr5_562.2
glycosyltransferase	chr5_562.5
glycosyltransferase	chr5_563.12
glycosyltransferase	chr9_61.11
glycosyltransferase	chr2_1002.23
glycosyltransferase	chr2_321.5
glycosyltransferase	chr2_324.5
glycosyltransferase	chr2_865.4
glycosyltransferase	chr1_694.0
glycosyltransferase	chr1_1177.0
glycosyltransferase	chr1_693.20
glycosyltransferase	chr4_552.6
glycosyltransferase	chr4_555.6
glycosyltransferase	chr1_677.13
glycosyltransferase	chr1_684.14
glycosyltransferase	chr1_329.0
glycosyltransferase	chr11_89.24
glycosyltransferase	chr11_89.35
glycosyltransferase	chr11_90.8
glycosyltransferase	chr11_79.58
glycosyltransferase	chr3_992.3
glycosyltransferase	chr11_787.11
glycosyltransferase	chr9_243.7
glycosyltransferase	chr1_1623.20
glycosyltransferase	chr1_1623.17
glycosyltransferase	chr1_1441.4
glycosyltransferase	chr1_1576.2
glycosyltransferase	chr10_578.0
glycosyltransferase	chr10_624.0
glycosyltransferase	chr1_1278.5
glycosyltransferase	chr1_1453.23
glycosyltransferase	chr1_1453.3
glycosyltransferase	chr1_1622.8
glycosyltransferase	chr1_1623.0
glycosyltransferase	chr9_101.27
glycosyltransferase	chr9_355.20
glycosyltransferase	chr9_362.24
glycosyltransferase	chr1_1434.14
glycosyltransferase	chr1_1570.4
glycosyltransferase	chr9_871.0
glycosyltransferase	chr9_874.0
glycosyltransferase	chr1_1431.16
glycosyltransferase	chr1_1431.6
glycosyltransferase	chr1_1566.16
glycosyltransferase	chr1_1566.6
glycosyltransferase	chr8_766.3
glycosyltransferase	chr1_1431.0
glycosyltransferase	chr1_1566.0
glycosyltransferase	chr4_326.16
glycosyltransferase	chr1_1281.20
glycosyltransferase	chr1_1177.1
glycosyltransferase	chr1_1159.11
glycosyltransferase	chr1_1159.0
glycosyltransferase	chr1_1158.10
glycosyltransferase	chr1_1157.5
glycosyltransferase	chr1_1158.0
glycosyltransferase	chr7_939.2
glycosyltransferase	chr7_942.25
glycosyltransferase	chr7_942.7
glycosyltransferase	chr10_222.0
glycosyltransferase	chr10_222.11
glycosyltransferase	chr10_222.21
glycosyltransferase	chr10_223.0
glycosyltransferase	chr10_223.10
glycosyltransferase	chr10_223.18
glycosyltransferase	chr10_223.26
glycosyltransferase	chr1_1158.17
glycosyltransferase	chr1_1158.25
glycosyltransferase	chr1_1159.13
glycosyltransferase	chr1_1159.20
glycosyltransferase	chr11_11.23
glycosyltransferase	chr11_108.16
glycosyltransferase	chr11_110.16
glycosyltransferase	chr1_1064.1
glycosyltransferase	chr1_1078.0
glycosyltransferase	chr10_152.0
glycosyltransferase	chr8_63.11
