# Supplementary material for: Chromosomal-level genome and multi-omics dataset of Pueraria lobata var. thomsonii provide new insights into legume family and the isoflavone and puerarin biosynthesis pathways
Source: Hortic Res. 2022 Jan 19;9:uhab035. doi: 10.1093/hr/uhab035 (PMC8881381; doi:10.1093/hr/uhab035)
Supplement: Web_Material_uhab035 [file web_material_uhab035.zip › Supplemantary file 4.xlsx]

## Sheet: Supplementary_file_4_puerarin_f
# gene_id ZG_39_R_1 ZG_39_R_2 ZG_39_R_3 ZG_19_R_1 ZG_19_R_2 ZG_19_R_3
# 2-hydroxyisoflavanone_dehydratase
chr3_263.4	0.84	1.38	0.67	0.51	5.1	1.04
chr10_37.3	6.59	3.41	8.59	2.47	3.2	0.76
chr10_95.13	6.59	3.41	8.59	2.47	3.2	0.76
chr2_637.1	0	0	0.23	2.65	9.21	1.69
chr8_180.13	44.43	37.5	30.13	34.49	54.63	27.3
chr8_180.9	71.73	119.75	37.53	71.97	150.01	32.91
# 2-hydroxyisoflavanone_synthase
chr9_430.3	45.29	113.88	41.08	17.35	30.21	156.14
chr8_854.1	0	0	9.41	0	0	0
chr4_382.22	9.5	49.95	12.56	4.88	2.89	4.92
chr9_113.42	0.66	10.34	1.61	0.34	0.43	1.24
chr4_186.12	0	7.43	0.84	0	0	0
chr3_917.5	6.86	1.14	2.41	0.85	2.01	0
chr4_722.46	24.01	19.13	26.9	23.95	21.78	24.8
chr3_858.0	99.72	126.83	89.95	165.49	239.4	90.76
chr3_858.2	308.46	224.92	156.68	173.72	376.04	134.69
chr3_853.16	5.33	1.3	1.68	8.54	16.17	0.45
chr3_854.1	7.52	5.38	1	0	0.28	0
chr3_854.4	1.73	0.36	2.23	3.53	23.59	3.03
chr3_856.0	24.41	16.41	23.37	35.73	74.76	23.92
chr3_857.0	0	0	3.17	0	0	0
chr3_762.13	4.61	4.03	3.17	0	0	0
chr3_756.11	0	3	3.1	0	0	2.02
chr1_816.30	26.43	48.5	40.48	25.79	35.45	19.45
chr2_716.5	0.1	0.94	0.08	0.35	2.19	0.85
chr2_724.0	0	3.84	0.61	0.64	2.04	1.79
chr1_1683.16	0.85	1.81	3.56	0	0	0
chr3_160.1	22.22	30.32	22.02	34.52	22.29	36.01
chr4_380.2	4.04	1.46	4.36	1.99	6.1	6.41
chr9_110.43	0	0	0	12.69	24.12	13.39
chr9_113.54	43.44	15.56	27.02	10.38	19.88	6.88
chr9_186.38	181.05	146.4	138.32	148.79	180.9	171.68
chr9_935.7	0.48	1.65	1.06	3.58	10.53	1.54
chr9_937.14	10.5	14.2	15.53	7.56	7.75	11.06
chr5_993.0	0	0	5.57	0	0	0
chr4_186.4	0	4.54	0.12	0	0	0
chr4_187.7	0	6.56	1.8	0	0	0
# 4-Coumarate_CoA_ligase
chr9_185.6	0.73	0.15	1.48	0.21	2.07	2.61
chr4_517.4	1.13	0.51	1.15	1.22	2.56	1.13
chr9_185.5	49.98	58.27	117.42	68.56	71.04	71.17
chr8_256.16	106.9	39.59	54.13	40.95	119.33	46.07
chr8_188.20	0	2.76	0.22	0.95	0.44	0
chr7_725.16	9.45	6.54	4.89	9.85	31.21	9.64
chr6_980.16	43.22	21.88	32.38	38.11	41.87	32.81
chr9_332.32	5.47	1.73	6.44	19.73	1.93	2
chr10_326.13	0.12	0.61	0.5	0.42	1.15	0.78
chr5_1255.0	0.73	1.15	1.09	0.61	0.06	1.09
chr7_727.1	0.91	1.29	1.57	1.87	0.51	4.77
chr7_732.1	0.18	0.36	0.29	0.45	0.8	1.39
chr10_564.6	0.12	0	0.15	0.4	11.45	0.49
chr10_574.0	0.3	0.23	1.01	0.46	9.51	0.44
chr2_431.0	5.09	8.42	8.21	3.99	5.71	10.36
chr6_1027.1	3.86	3.62	5.12	1.8	2.54	2.84
chr4_1205.12	0.34	1.85	1.44	5.34	32.58	2.97
chr4_121.3	0.56	0.63	1.19	2.43	17.95	2.84
chr4_135.0	0	1.78	0.94	3	2.24	0
chr4_135.4	0.83	2.05	1.55	3.91	26.66	3.3
chr4_1189.2	29.77	37.25	29.41	21.89	31.54	35.73
chr7_163.1	18.53	12.97	17.22	15.56	9.69	7.49
chr6_828.0	4.74	7.15	6.37	2.4	1.2	3.08
chr6_834.15	0.94	3.73	1.6	5.08	2.3	9.25
chr3_337.2	10.86	18.26	17.39	21.94	10.84	10.35
chr3_345.0	2.23	2.63	1.74	8.97	6.81	1.74
chr6_724.0	0.51	0.33	0.12	0.47	1.26	0.75
chr6_745.0	0.51	0.33	0.12	0.47	1.26	0.75
chr4_458.24	1.47	1.78	0.1	3.09	3.11	5.07
chr4_460.10	3.78	4.65	0.84	4.13	2.25	2.66
chr4_70.1	1.11	0.82	0.58	1.06	0.8	0
chr4_71.7	27.2	30.58	21.38	19.16	28.4	12.1
chr6_763.7	1.02	0.11	1.66	1.64	0	0.38
chr8_877.2	38.65	27.41	13.89	22.43	22.26	12.62
chr10_326.1	39.84	42.87	24.68	40.72	41.04	28.44
chr7_725.0	2.23	7.62	13.13	9.63	13.41	8.92
chr7_726.0	0.66	0.27	0.63	0.87	2.28	0.11
# Chalcone_isomerase
chr4_891.23	0	0	4.7	0	12.13	20.72
chr2_262.0	0.34	0.63	2.92	1.34	8.78	5.7
chr1_1470.4	101.79	116.22	142.97	62.88	78.56	63.26
chr1_1607.26	0	0.23	0	71.28	42.98	97.43
chr1_1470.13	0.24	1.13	2.58	1.07	3.77	2.73
chr1_1470.0	55.78	75.96	27.85	23.2	32.68	60.51
chr1_1607.23	0	0.79	0.3	1.16	2.82	7.15
chr10_273.21	100.77	245.34	260.49	269.13	243.33	235.09
# Chalcone_reductase
chr8_979.8	37.01	40.91	48.2	0	24.43	8.84
chr8_979.5	46.5	186.58	229.29	66.68	165.38	122.52
chr8_979.14	12.78	20.57	49.59	9.91	23.85	0.06
chr8_979.0	37.27	77.93	102.1	23.91	57.92	31.32
chr7_238.12	117.18	85.37	150.99	114.53	121.37	104.18
chr5_1141.26	4.82	2.02	12.27	3.89	5.66	0
chr5_290.5	0	8.09	1.53	7.78	16.99	0
chr5_1141.24	7.4	20.02	13.8	7.44	11	22.13
chr5_290.3	7.4	20.02	13.8	7.44	11	22.13
chr3_156.2	42.99	23.23	19.48	19.49	20.58	23.38
chr3_149.4	14.19	27.05	18.29	25.84	18.01	24.58
chr3_156.6	25.62	52.45	23.42	31.33	7.31	45.73
chr3_1068.6	499.52	512.73	488.2	488.68	387.99	379.6
chr3_137.6	0.06	0.09	0.25	36.43	41.61	25.72
chr3_149.10	5.42	4.23	7.22	5.16	8.56	5.81
chr3_151.0	94.19	49.49	101.56	56.42	71.13	70.01
chr3_156.0	0.41	0.06	0.31	0.48	2.03	1.39
chr7_312.38	2.83	2.63	4.83	1.61	4.21	3.43
chr7_316.2	0.29	0.19	0.86	2.66	3.88	4.11
chr1_723.6	3.57	2.51	4.64	4.57	13.91	8.64
chr2_187.9	0	0	0	4.27	4.01	2.53
chr2_191.14	0	0	0	4.27	4.01	2.53
chr2_191.9	31.3	21.52	30.86	21.94	27.08	26.36
chr10_136.8	22.21	25.13	23.12	23.01	18.6	25.59
chr8_345.33	49.89	46.53	96.32	50	36.53	36.74
chr8_346.50	8.94	2.75	7.03	53.48	38.26	31.35
chr2_794.3	3.03	5.94	11.5	3.6	7.36	10.77
chr2_1283.15	2.89	50.94	20.28	3.1	8.46	4.43
chr1_864.0	38.27	21.26	25.13	0	0	0
chr11_648.0	1.07	52	2.86	3.9	1.14	0.4
chr11_648.9	0.31	4.21	0.66	0	0	0
chr11_650.0	0.17	18.08	0.56	0.6	0	0
chr1_836.2	30.17	9.27	24.61	18.85	26.54	13.49
# Chalcone_synthase
chr8_189.12	50.6	0	0	0	62.54	0
chr6_1137.2	2.59	1.57	1.56	3.3	5.42	2.76
chr3_1118.10	34.75	34.94	31.87	41.53	42.62	31.23
chr8_189.6	76.78	142.33	129.76	45.03	44.36	27.29
# Cinnamic_acid_4-hydroxylase
chr3_763.30	21.71	212.24	43.32	20.78	13.47	64.34
chr3_763.11	5.62	28.51	5.61	4.09	3.01	7.68
chr3_756.0	0	0	0	5.19	0.24	3.53
chr3_762.0	3.66	25.19	4.11	4.86	0.19	3.28
chr6_724.23	0	0.84	0	1.93	14.8	1.99
chr6_745.13	0.75	2.56	1.96	4.82	31.1	3.61
chr8_865.9	33.1	131.77	24.88	28.25	47.98	20.05
chr1_1636.15	3.81	2.79	3.1	5.37	4.48	3
# glycosyltransferase
chr9_450.7	9.2	13.07	7.76	4.57	8.98	7.12
chr9_454.0	1.77	2.52	1.79	4.34	9.38	7.85
chr10_417.0	0.88	1.48	5.41	2.05	1.57	2.15
chr9_257.35	7.83	28.37	27.89	42.54	13.92	14.75
chr9_257.4	1.57	10.1	9.14	9.74	4.63	3.37
chr9_184.11	1.17	0.36	2.25	0.52	2.09	0
chr8_975.15	1.87	2	2.7	4.55	8.31	2.32
chr8_848.31	2.17	4.63	8.62	5.15	8.6	17.08
chr8_844.10	3.2	1.14	1.98	2.09	2.54	2.36
chr8_844.18	3.53	5.2	4.02	11.98	22.77	15.12
chr8_848.18	2.56	2.36	2.21	2.48	3.06	2.33
chr8_848.22	29.07	17.96	26.17	12.89	7.45	9.01
chr7_665.15	2.85	1.58	1.48	0.37	1.58	0.23
chr7_665.2	59.25	14.84	29.92	13.43	16.5	4.71
chr7_665.9	136.83	37.23	65.6	56.13	87.27	25.38
chr7_666.8	48.16	37.26	13.5	7.03	4.45	5.33
chr7_679.3	70.05	54.91	25.62	32.02	21.18	14.18
chr9_118.1	0	3.29	0.2	0	0	0
chr7_665.0	46.43	35.46	50.63	0.85	1.13	0
chr7_624.0	1.44	1.05	0.6	2.32	6.28	0.96
chr7_607.4	7.6	3.37	12.12	9.04	9.55	0.09
chr7_609.0	8.84	3.88	4.54	4.52	3.94	2.8
chr7_622.0	0.66	0.49	1.09	9.7	4.64	1.4
chr7_355.3	15.83	15.95	17.74	15.36	17.76	27.29
chr6_869.19	0.84	0.15	0.66	0.86	1.97	1.54
chr6_735.21	11.95	6.34	8.31	2.22	2.26	8.79
chr10_336.0	0.95	0.57	2.91	0.66	2.17	0.78
chr10_348.0	0.95	3.47	1.46	2	1.56	0.78
chr7_485.4	5.57	0.42	0.92	0	0	0
chr1_1644.7	0	0	0	1.67	2.24	0
chr6_339.0	0	0	0	6.1	0	1.69
chr6_339.1	0	0	0	11.66	0	0
chr6_1110.1	1.9	6.81	4.45	9.94	0.4	20.03
chr6_1014.24	2.61	4.7	1.29	2.5	2.15	5.72
chr6_1017.0	0.83	0.61	0	1.31	0.55	2.43
chr6_1017.21	4.55	8.23	6.33	1.8	0	3.18
chr5_809.0	0	0.71	0.74	0.07	0	1.77
chr5_815.0	0	0.71	0.74	0.07	0	1.77
chr5_263.10	0	0	0	2.11	0.83	1.54
chr5_298.13	9.39	9.28	7.74	6.22	11.56	6.07
chr10_755.7	0	0.04	0	4.64	1.74	4.76
chr4_54.16	8.27	3.65	5.61	8.11	7.95	7.64
chr4_54.15	0	0	0	0	3.55	0.56
chr4_54.14	7.4	1.75	3.43	10.55	6.7	4.72
chr4_1246.27	58.83	32.74	41.98	37.36	122.84	41.55
chr4_1032.0	13.44	17.21	11.78	8.17	3.34	3.65
chr4_1105.14	0	0	0	2.96	4.87	2.12
chr11_869.2	39.16	28.12	28.35	17.52	62.28	18.41
chr2_1188.18	0	0	0	0	5.47	0
chr2_1196.19	6.1	3.88	7.78	6.24	3.5	4.08
chr6_831.4	3.85	4.04	3.98	2.95	3.32	4.95
chr10_444.0	3.93	4.01	4.53	8.93	16.43	7.73
chr4_134.0	1.24	0.57	2.11	13.12	16.71	12.63
chr4_168.10	30.51	18.53	33.16	23.58	23.9	22.14
chr7_659.5	0.17	0.72	0.71	1.8	2.54	0
chr3_1308.30	1.98	2.07	1.29	0.2	0.45	0.41
chr3_1308.39	0	0	0.11	0	6.82	0
chr3_1308.7	0.68	0.62	0.77	0.59	1.3	0.51
chr6_382.0	0.26	1.42	0.57	0	1.07	0
chr8_173.2	5.34	6.99	1.81	0.42	1.42	1.26
chr3_1111.10	5.89	12.78	3.45	6.19	6.67	4.06
chr3_1111.36	0.72	0.47	0.18	1.23	2.38	3.53
chr3_1112.0	9.1	10.75	2.52	3.76	1.86	1.05
chr3_1112.14	2.31	0.34	0.18	1.54	3.39	1.33
chr6_826.17	0.1	2.3	0.36	1.07	0	0.57
chr2_79.11	79.78	54.88	70.55	39.28	63.61	17.88
chr5_805.1	0	0	0	0.91	0.96	2.61
chr5_263.14	5.29	4.21	5.23	3.65	5.31	3.9
chr5_71.2	13.56	4.78	10.6	7.37	7.45	3.77
chr5_71.21	10.92	6.92	7.36	0	4.17	0.16
chr5_71.57	4.78	4.15	3	4.79	8.49	4.64
chr6_1132.32	78.34	65.38	58.12	49.2	60.37	39.17
chr6_1134.0	0.73	1.72	1.37	1.24	1.37	0.73
chr6_1134.45	3.39	1.02	2.71	1.49	5.87	3.06
chr2_354.0	5.2	11.82	11.58	4.64	6.46	16.72
chr2_1338.0	0	0	0	1.46	0.57	3.19
chr3_684.0	1.2	1.11	1.14	5.98	8.38	8.89
chr3_688.2	13.88	3.39	7.63	4.82	5.92	5.25
chr3_329.3	1.07	3.42	3.8	1.3	7.3	2.14
chr3_341.0	3.76	5.82	5.81	0.17	1.48	0
chr9_61.11	2.15	0.85	2.55	6.13	2.12	5.53
chr1_694.0	1.1	1.46	1.03	1.09	1.46	0.43
chr1_329.0	13.51	10.45	19.1	12.3	24.68	33.69
chr11_787.11	5.42	4.61	6.33	1.14	4.42	10.64
chr9_243.7	0.57	1.69	4.63	3.21	3.49	1.7
chr1_1441.4	12.72	22.02	21.77	10.07	6.22	12.39
chr1_1576.2	1.38	1.82	0.65	12.16	4.82	15.69
chr1_1434.14	40.91	33.1	36.74	39.04	27.56	30
chr1_1570.4	0	0	0	15.82	12.74	12.1
chr9_871.0	1.52	1.52	2.35	1.01	1.49	2.34
chr9_874.0	3.02	0	0.64	2.33	4.33	1.72
chr1_1431.16	1.67	0.61	1.09	0.07	0.34	0.28
chr1_1566.16	0	0.3	0	1.01	1.99	0.78
chr1_1566.0	0	0	0	6.48	8.03	1.66
chr1_1159.0	10.83	0	4.65	5.01	20.45	4.73
chr1_1158.0	10.27	1.69	4.49	4.56	20.55	7.2
chr7_939.2	12.48	7.92	14.5	7.61	38.8	6.15
chr7_942.25	0.9	0.8	1.15	0.28	1.89	0.42
chr7_942.7	0.48	2.5	0.93	0.16	0.73	1.05
chr10_223.0	0	0	0	1.46	12.76	0.99
chr10_223.18	1.99	0.45	1.91	3.55	18.9	0.39
chr1_1158.17	0	0	0	0.45	3.07	0.52
chr1_1158.25	63.37	5.51	45.44	68.05	284.41	89.83
chr1_1159.13	36.53	4.62	21.77	30	70.08	11.89
# Phenylalanine_ammonia-lyase
chr1_1323.5	0.21	2.29	1.35	0.62	3.89	0.58
chr1_675.16	1.43	6.04	5.26	19.75	25.61	7.91
chr1_682.17	0.36	5	1.75	12.69	10.57	9.89
chr2_220.11	0.8	10.27	2.84	4.55	6.31	1.66
chr8_976.17	3.76	3.65	6.38	7.03	2.71	1.45
