# Supplementary material for: Chromosomal-level genome and multi-omics dataset of Pueraria lobata var. thomsonii provide new insights into legume family and the isoflavone and puerarin biosynthesis pathways
Source: Hortic Res. 2022 Jan 19;9:uhab035. doi: 10.1093/hr/uhab035 (PMC8881381; doi:10.1093/hr/uhab035)
Supplement: Web_Material_uhab035 [file web_material_uhab035.zip › Supplemantary file 5.xlsx]

## Sheet: Supplementary_file_5_Puerarin.c
geneName	--	metaName	Formula	Compounds	物质	PCC	PCCP
chr6_803.22	K00827	mws1597	C21H20O9	Puerarin	葛根素	-0.963	3.2e-05
chr10_382.19	K17279	mws1597	C21H20O9	Puerarin	葛根素	-0.938	0.000181
chr9_833.3	K20181	mws1597	C21H20O9	Puerarin	葛根素	-0.921	0.000428
chr6_952.6	K00799	mws1597	C21H20O9	Puerarin	葛根素	-0.92	0.000433
chr7_834.2	--	mws1597	C21H20O9	Puerarin	葛根素	-0.92	0.000449
chr5_3.59	--	mws1597	C21H20O9	Puerarin	葛根素	-0.917	0.000499
chr1_1571.1	--	mws1597	C21H20O9	Puerarin	葛根素	-0.915	0.000548
chr1_1575.5	--	mws1597	C21H20O9	Puerarin	葛根素	-0.913	0.000578
chr2_141.9	K01881	mws1597	C21H20O9	Puerarin	葛根素	-0.913	0.000584
chr4_30.0	--	mws1597	C21H20O9	Puerarin	葛根素	-0.912	0.000613
chr6_247.0	--	mws1597	C21H20O9	Puerarin	葛根素	-0.907	0.000738
chr4_1029.2	--	mws1597	C21H20O9	Puerarin	葛根素	-0.903	0.000838
chr1_1604.4	--	mws1597	C21H20O9	Puerarin	葛根素	-0.894	0.001148
chr4_401.3	--	mws1597	C21H20O9	Puerarin	葛根素	-0.893	0.001175
chr7_745.8	--	mws1597	C21H20O9	Puerarin	葛根素	-0.891	0.001245
chr1_1609.7	--	mws1597	C21H20O9	Puerarin	葛根素	-0.881	0.001678
chr9_230.0	--	mws1597	C21H20O9	Puerarin	葛根素	-0.88	0.001764
chr7_667.32	K00074	mws1597	C21H20O9	Puerarin	葛根素	-0.878	0.001863
chr1_1625.11	K08511	mws1597	C21H20O9	Puerarin	葛根素	-0.869	0.00238
chr1_1627.9	K12885	mws1597	C21H20O9	Puerarin	葛根素	-0.861	0.002872
chr1_1565.5	K00083	mws1597	C21H20O9	Puerarin	葛根素	-0.855	0.003293
chr4_400.0	--	mws1597	C21H20O9	Puerarin	葛根素	-0.855	0.003319
chr6_793.0	K05857	mws1597	C21H20O9	Puerarin	葛根素	-0.853	0.003448
chr9_170.1	K10899	mws1597	C21H20O9	Puerarin	葛根素	-0.852	0.003534
chr11_220.5	K07375	mws1597	C21H20O9	Puerarin	葛根素	-0.851	0.003634
chr6_604.1	K17795	mws1597	C21H20O9	Puerarin	葛根素	-0.85	0.003717
chr5_464.8	--	mws1597	C21H20O9	Puerarin	葛根素	-0.849	0.003768
chr9_318.17	--	mws1597	C21H20O9	Puerarin	葛根素	-0.846	0.004051
chr4_442.18	K18757	mws1597	C21H20O9	Puerarin	葛根素	-0.845	0.004107
chr7_639.1	--	mws1597	C21H20O9	Puerarin	葛根素	-0.843	0.004345
chr3_810.0	K08516	mws1597	C21H20O9	Puerarin	葛根素	-0.842	0.00437
chr3_1230.1	--	mws1597	C21H20O9	Puerarin	葛根素	-0.84	0.004555
chr8_666.0	--	mws1597	C21H20O9	Puerarin	葛根素	-0.839	0.004672
chr1_689.10	--	mws1597	C21H20O9	Puerarin	葛根素	-0.838	0.004765
chr3_379.1	K03949	mws1597	C21H20O9	Puerarin	葛根素	-0.836	0.00502
chr1_1616.26	--	mws1597	C21H20O9	Puerarin	葛根素	-0.835	0.005128
chr8_197.4	--	mws1597	C21H20O9	Puerarin	葛根素	-0.835	0.005067
chr1_1560.0	--	mws1597	C21H20O9	Puerarin	葛根素	-0.833	0.005251
chr1_1604.0	--	mws1597	C21H20O9	Puerarin	葛根素	-0.833	0.005326
chr5_160.45	--	mws1597	C21H20O9	Puerarin	葛根素	-0.832	0.005366
chr1_707.9	--	mws1597	C21H20O9	Puerarin	葛根素	-0.831	0.005478
chr1_1110.0	K06636	mws1597	C21H20O9	Puerarin	葛根素	-0.829	0.00575
chr1_1586.0	--	mws1597	C21H20O9	Puerarin	葛根素	-0.825	0.006223
chr3_675.3	--	mws1597	C21H20O9	Puerarin	葛根素	-0.825	0.006167
chr11_868.21	K01535	mws1597	C21H20O9	Puerarin	葛根素	-0.822	0.006584
chr2_1273.2	--	mws1597	C21H20O9	Puerarin	葛根素	-0.822	0.0065
chr5_185.0	K03844	mws1597	C21H20O9	Puerarin	葛根素	-0.821	0.006649
chr10_583.0	--	mws1597	C21H20O9	Puerarin	葛根素	-0.82	0.006817
chr1_1560.20	K01358	mws1597	C21H20O9	Puerarin	葛根素	-0.82	0.00678
chr1_1110.18	--	mws1597	C21H20O9	Puerarin	葛根素	-0.818	0.007114
chr1_1116.2	K03593	mws1597	C21H20O9	Puerarin	葛根素	-0.817	0.007218
chr4_891.13	--	mws1597	C21H20O9	Puerarin	葛根素	-0.817	0.007118
chr1_1604.5	K00995	mws1597	C21H20O9	Puerarin	葛根素	-0.816	0.007367
chr1_1624.2	K02639	mws1597	C21H20O9	Puerarin	葛根素	-0.816	0.007262
chr7_661.0	--	mws1597	C21H20O9	Puerarin	葛根素	-0.813	0.007746
chr6_287.6	K14432	mws1597	C21H20O9	Puerarin	葛根素	-0.812	0.007914
chr8_667.2	--	mws1597	C21H20O9	Puerarin	葛根素	-0.808	0.008482
chr4_686.0	K14662	mws1597	C21H20O9	Puerarin	葛根素	-0.807	0.008527
chr3_191.1	--	mws1597	C21H20O9	Puerarin	葛根素	-0.806	0.008656
chr6_242.4	--	mws1597	C21H20O9	Puerarin	葛根素	-0.806	0.008744
chr1_1569.1	--	mws1597	C21H20O9	Puerarin	葛根素	-0.805	0.008803
chr1_1612.6	K08596	mws1597	C21H20O9	Puerarin	葛根素	-0.805	0.008804
chr5_844.6	K01662	mws1597	C21H20O9	Puerarin	葛根素	-0.803	0.00916
chr11_50.6	--	mws1597	C21H20O9	Puerarin	葛根素	-0.802	0.009379
chr1_1401.13	--	mws1597	C21H20O9	Puerarin	葛根素	0.803	0.009219
chr5_523.1	--	mws1597	C21H20O9	Puerarin	葛根素	0.803	0.009217
chr6_842.0	--	mws1597	C21H20O9	Puerarin	葛根素	0.803	0.009186
chr4_504.0	K15040	mws1597	C21H20O9	Puerarin	葛根素	0.804	0.008982
chr1_1426.1	--	mws1597	C21H20O9	Puerarin	葛根素	0.806	0.008702
chr11_59.19	--	mws1597	C21H20O9	Puerarin	葛根素	0.809	0.008246
chr4_377.5	--	mws1597	C21H20O9	Puerarin	葛根素	0.809	0.008269
chr5_222.0	--	mws1597	C21H20O9	Puerarin	葛根素	0.81	0.008108
chr8_959.1	K18045	mws1597	C21H20O9	Puerarin	葛根素	0.816	0.007325
chr4_331.7	--	mws1597	C21H20O9	Puerarin	葛根素	0.822	0.006597
chr1_1435.0	--	mws1597	C21H20O9	Puerarin	葛根素	0.826	0.00611
chr3_854.1	K13257	mws1597	C21H20O9	Puerarin	葛根素	0.828	0.005893
chr1_1450.5	K19476	mws1597	C21H20O9	Puerarin	葛根素	0.829	0.005707
chr3_958.6	--	mws1597	C21H20O9	Puerarin	葛根素	0.831	0.00548
chr3_724.1	--	mws1597	C21H20O9	Puerarin	葛根素	0.832	0.005412
chr10_61.4	--	mws1597	C21H20O9	Puerarin	葛根素	0.833	0.005351
chr1_660.1	K00799	mws1597	C21H20O9	Puerarin	葛根素	0.833	0.005342
chr6_804.2	--	mws1597	C21H20O9	Puerarin	葛根素	0.833	0.005326
chr1_195.5	K01303	mws1597	C21H20O9	Puerarin	葛根素	0.834	0.005173
chr4_251.0	K03327	mws1597	C21H20O9	Puerarin	葛根素	0.839	0.00473
chr11_116.66	K03283	mws1597	C21H20O9	Puerarin	葛根素	0.844	0.004182
chr11_133.55	K03283	mws1597	C21H20O9	Puerarin	葛根素	0.844	0.004182
chr1_1452.0	--	mws1597	C21H20O9	Puerarin	葛根素	0.844	0.004208
chr8_822.24	K01623	mws1597	C21H20O9	Puerarin	葛根素	0.847	0.003989
chr5_359.0	K15095	mws1597	C21H20O9	Puerarin	葛根素	0.849	0.003766
chr11_207.12	K14724	mws1597	C21H20O9	Puerarin	葛根素	0.85	0.003675
chr3_1181.3	K00083	mws1597	C21H20O9	Puerarin	葛根素	0.85	0.003729
chr1_1143.29	K14487	mws1597	C21H20O9	Puerarin	葛根素	0.851	0.003616
chr6_902.5	--	mws1597	C21H20O9	Puerarin	葛根素	0.851	0.003627
chr6_893.24	K08867	mws1597	C21H20O9	Puerarin	葛根素	0.853	0.003491
chr11_37.0	K16302	mws1597	C21H20O9	Puerarin	葛根素	0.854	0.003416
chr1_1462.14	K00799	mws1597	C21H20O9	Puerarin	葛根素	0.854	0.003347
chr1_1430.5	K00083	mws1597	C21H20O9	Puerarin	葛根素	0.855	0.003329
chr8_287.12	--	mws1597	C21H20O9	Puerarin	葛根素	0.856	0.003208
chr4_729.5	K01937	mws1597	C21H20O9	Puerarin	葛根素	0.857	0.00317
chr8_1010.14	--	mws1597	C21H20O9	Puerarin	葛根素	0.864	0.002686
chr1_1421.0	K01897	mws1597	C21H20O9	Puerarin	葛根素	0.865	0.002585
chr11_133.39	--	mws1597	C21H20O9	Puerarin	葛根素	0.869	0.002352
chr6_1018.21	K01662	mws1597	C21H20O9	Puerarin	葛根素	0.869	0.002357
chr7_199.10	K11252	mws1597	C21H20O9	Puerarin	葛根素	0.872	0.002148
chr7_948.7	--	mws1597	C21H20O9	Puerarin	葛根素	0.872	0.002167
chr5_145.4	--	mws1597	C21H20O9	Puerarin	葛根素	0.876	0.001942
chr9_412.8	K11593	mws1597	C21H20O9	Puerarin	葛根素	0.877	0.001879
chr1_1480.2	K03768	mws1597	C21H20O9	Puerarin	葛根素	0.881	0.001725
chr5_147.13	--	mws1597	C21H20O9	Puerarin	葛根素	0.881	0.001721
chr3_1286.7	--	mws1597	C21H20O9	Puerarin	葛根素	0.883	0.001614
chr8_915.20	--	mws1597	C21H20O9	Puerarin	葛根素	0.885	0.001522
chr3_1236.18	--	mws1597	C21H20O9	Puerarin	葛根素	0.887	0.001443
chr10_332.0	K07304	mws1597	C21H20O9	Puerarin	葛根素	0.891	0.001255
chr5_222.7	--	mws1597	C21H20O9	Puerarin	葛根素	0.891	0.001251
chr9_113.4	--	mws1597	C21H20O9	Puerarin	葛根素	0.892	0.001238
chr6_883.23	K02995	mws1597	C21H20O9	Puerarin	葛根素	0.894	0.001142
chr1_1366.8	--	mws1597	C21H20O9	Puerarin	葛根素	0.896	0.001066
chr8_218.0	--	mws1597	C21H20O9	Puerarin	葛根素	0.896	0.001071
chr1_1469.7	K02918	mws1597	C21H20O9	Puerarin	葛根素	0.9	0.000956
chr8_195.5	--	mws1597	C21H20O9	Puerarin	葛根素	0.901	0.000908
chr10_265.14	--	mws1597	C21H20O9	Puerarin	葛根素	0.902	0.000888
chr6_594.17	--	mws1597	C21H20O9	Puerarin	葛根素	0.904	0.000809
chr10_150.12	--	mws1597	C21H20O9	Puerarin	葛根素	0.905	0.000785
chr1_1595.7	K02639	mws1597	C21H20O9	Puerarin	葛根素	0.905	0.000792
chr1_1472.20	K01938	mws1597	C21H20O9	Puerarin	葛根素	0.907	0.000739
chr2_1294.2	K10355	mws1597	C21H20O9	Puerarin	葛根素	0.908	0.000706
chr1_1476.40	K13199	mws1597	C21H20O9	Puerarin	葛根素	0.911	0.000637
chr1_1481.6	--	mws1597	C21H20O9	Puerarin	葛根素	0.913	0.000582
chr1_1425.14	K01358	mws1597	C21H20O9	Puerarin	葛根素	0.914	0.000557
chr1_1459.33	--	mws1597	C21H20O9	Puerarin	葛根素	0.914	0.000568
chr11_43.69	K13176	mws1597	C21H20O9	Puerarin	葛根素	0.917	0.000506
chr1_1469.2	K12830	mws1597	C21H20O9	Puerarin	葛根素	0.921	0.000426
chr1_1479.6	K10884	mws1597	C21H20O9	Puerarin	葛根素	0.921	0.000423
chr1_1456.13	K13091	mws1597	C21H20O9	Puerarin	葛根素	0.922	0.000405
chr2_1253.12	--	mws1597	C21H20O9	Puerarin	葛根素	0.925	0.000351
chr11_348.0	--	mws1597	C21H20O9	Puerarin	葛根素	0.926	0.000336
chr2_1004.0	--	mws1597	C21H20O9	Puerarin	葛根素	0.931	0.000263
chr1_1134.22	--	mws1597	C21H20O9	Puerarin	葛根素	0.932	0.000249
chr6_956.14	K00799	mws1597	C21H20O9	Puerarin	葛根素	0.938	0.000189
chr10_356.0	--	mws1597	C21H20O9	Puerarin	葛根素	0.939	0.000171
chr1_1282.0	--	mws1597	C21H20O9	Puerarin	葛根素	0.94	0.000168
chr1_1438.12	K03118	mws1597	C21H20O9	Puerarin	葛根素	0.94	0.000161
chr7_369.0	--	mws1597	C21H20O9	Puerarin	葛根素	0.94	0.000161
chr1_1479.13	K09131	mws1597	C21H20O9	Puerarin	葛根素	0.941	0.000152
chr1_1594.17	K20471	mws1597	C21H20O9	Puerarin	葛根素	0.942	0.000145
chr8_191.6	--	mws1597	C21H20O9	Puerarin	葛根素	0.942	0.000142
chr8_677.0	K07910	mws1597	C21H20O9	Puerarin	葛根素	0.942	0.000143
chr6_795.9	K02865	mws1597	C21H20O9	Puerarin	葛根素	0.943	0.000141
chr11_118.15	K14490	mws1597	C21H20O9	Puerarin	葛根素	0.944	0.000131
chr1_1097.17	--	mws1597	C21H20O9	Puerarin	葛根素	0.944	0.000132
chr1_1393.0	K00818	mws1597	C21H20O9	Puerarin	葛根素	0.944	0.000131
chr3_151.4	K09422	mws1597	C21H20O9	Puerarin	葛根素	0.944	0.000128
chr1_1594.5	K08511	mws1597	C21H20O9	Puerarin	葛根素	0.945	0.000122
chr4_421.7	--	mws1597	C21H20O9	Puerarin	葛根素	0.945	0.000119
chr5_299.19	K02991	mws1597	C21H20O9	Puerarin	葛根素	0.945	0.000124
chr1_1457.3	K09537	mws1597	C21H20O9	Puerarin	葛根素	0.946	0.000117
chr1_1472.21	--	mws1597	C21H20O9	Puerarin	葛根素	0.946	0.000116
chr1_1481.0	--	mws1597	C21H20O9	Puerarin	葛根素	0.946	0.000111
chr9_47.0	K14299	mws1597	C21H20O9	Puerarin	葛根素	0.946	0.000117
chr9_136.14	--	mws1597	C21H20O9	Puerarin	葛根素	0.949	9.1e-05
chr1_1439.0	--	mws1597	C21H20O9	Puerarin	葛根素	0.95	8.9e-05
chr1_1440.5	--	mws1597	C21H20O9	Puerarin	葛根素	0.95	8.7e-05
chr1_1436.11	--	mws1597	C21H20O9	Puerarin	葛根素	0.951	8e-05
chr4_85.36	--	mws1597	C21H20O9	Puerarin	葛根素	0.951	8.4e-05
chr1_1454.17	K12868	mws1597	C21H20O9	Puerarin	葛根素	0.954	6.4e-05
chr4_418.0	--	mws1597	C21H20O9	Puerarin	葛根素	0.954	6.6e-05
chr1_1592.0	--	mws1597	C21H20O9	Puerarin	葛根素	0.955	6.2e-05
chr1_1468.1	--	mws1597	C21H20O9	Puerarin	葛根素	0.957	5.2e-05
chr9_865.11	--	mws1597	C21H20O9	Puerarin	葛根素	0.958	4.7e-05
chr1_1439.4	K16282	mws1597	C21H20O9	Puerarin	葛根素	0.959	4.4e-05
chr1_648.0	K13082	mws1597	C21H20O9	Puerarin	葛根素	0.959	4.6e-05
chr7_199.0	K11252	mws1597	C21H20O9	Puerarin	葛根素	0.96	4.2e-05
chr1_1458.1	K11804	mws1597	C21H20O9	Puerarin	葛根素	0.964	2.8e-05
chr6_1016.11	--	mws1597	C21H20O9	Puerarin	葛根素	0.965	2.6e-05
chr11_33.1	--	mws1597	C21H20O9	Puerarin	葛根素	0.966	2.4e-05
chr6_1134.25	--	mws1597	C21H20O9	Puerarin	葛根素	0.968	1.9e-05
chr1_1595.0	--	mws1597	C21H20O9	Puerarin	葛根素	0.976	6e-06
chr1_1438.0	--	mws1597	C21H20O9	Puerarin	葛根素	0.979	4e-06
chr1_1463.12	--	mws1597	C21H20O9	Puerarin	葛根素	0.982	3e-06
