# Supplementary material for: Chromosomal-level genome and multi-omics dataset of Pueraria lobata var. thomsonii provide new insights into legume family and the isoflavone and puerarin biosynthesis pathways
Source: Hortic Res. 2022 Jan 19;9:uhab035. doi: 10.1093/hr/uhab035 (PMC8881381; doi:10.1093/hr/uhab035)
Supplement: Web_Material_uhab035 [file web_material_uhab035.zip › Supplemantary file 6.xlsx]

## Sheet: Supplementary_file_6_uniq_famil
Pathway Hierarchy1	Pathway Hierarchy2	KEGG Pathway	Pathway ID	Gene Number	Background number	P-Value	Q-Value	Gene IDs	Hyperlink
Genetic Information Processing	Translation	Ribosome	ko03010	40	403	4.68809e-19	2.90662e-17	chr8_165.5,chr8_935.2,chr8_150.5,chr2_406.7,chr7_956.1,chr8_130.33,chr1_200.6,chr7_279.23,chr9_944.10,chr8_951.10,chr8_131.3,chr2_52.33,chr8_83.14,chr8_123.1,chr8_133.35,chr1_1392.19,chr10_787.56,chr8_123.3,chr1_200.80,chr8_129.5,chr8_163.4,ctg003516F_0.6,chr2_63.22,chr8_151.1,chr8_158.2,chr2_64.11,chr10_35.0,chr10_285.6,ctg002866F_0.5,chr7_923.14,chr6_641.4,ctg003703F_0.6,chr11_291.7,chr6_671.19…	http://www.genome.jp/kegg-bin/show_pathway?ko03010/K02913%09yellow/K02953%09yellow/K02892%09yellow/K02939%09yellow/K02874%09yellow/K02950%09yellow/K02886%09yellow/K02963%09yellow/K02954%09yellow/K02935%09yellow
Genetic Information Processing	Folding, sorting and degradation	Protein processing in endoplasmic reticulum	ko04141	14	216	1.69897e-05	0.000526682	chr3_870.1,chr3_878.43,chr3_881.6,chr3_883.13,chr3_878.27,chr3_884.1,chr3_879.16,chr3_996.0,chr3_872.15,chr3_871.13,chr3_872.0,chr3_879.0,chr3_874.0,chr3_874.34	http://www.genome.jp/kegg-bin/show_pathway?ko04141/K13993%09yellow
Metabolism	Energy metabolism	Photosynthesis	ko00195	9	135	0.000265369	0.00434272	chr3_633.15,chr8_741.0,chr4_1201.24,chr3_1250.21,chr4_1136.1,chr8_757.4,chr11_282.0,chr7_316.5,chr7_312.32	http://www.genome.jp/kegg-bin/show_pathway?ko00195/K02640%09yellow/K03542%09yellow/K02709%09yellow/K02112%09yellow/K02639%09yellow
Organismal Systems	Environmental adaptation	Circadian rhythm - plant	ko04712	4	31	0.000280175	0.00434272	chr2_694.0,chr2_747.0,chr2_747.1,chr2_691.0	http://www.genome.jp/kegg-bin/show_pathway?ko04712/K16241%09yellow
Metabolism	Carbohydrate metabolism	Glyoxylate and dicarboxylate metabolism	ko00630	7	95	0.000465724	0.00511055	chr2_1317.1,chr1_636.5,chr1_625.0,chr1_621.0,chr1_636.0,chr1_619.0,chr2_1314.1	http://www.genome.jp/kegg-bin/show_pathway?ko00630/K01602%09yellow/K01569%09yellow
Metabolism	Energy metabolism	Oxidative phosphorylation	ko00190	10	173	0.00049457	0.00511055	chr3_1130.13,chr11_326.23,chr11_291.12,chr11_282.0,chr6_273.0,chr11_286.24,chr2_52.13,chr11_289.19,chr7_141.37,chr7_172.18	http://www.genome.jp/kegg-bin/show_pathway?ko00190/K05582%09yellow/K05581%09yellow/K02112%09yellow/K00332%09yellow/K05574%09yellow/K05576%09yellow
Metabolism	Energy metabolism	Nitrogen metabolism	ko00910	4	48	0.00216936	0.0192143	chr1_347.11,chr1_347.6,chr1_348.0,chr1_347.1	http://www.genome.jp/kegg-bin/show_pathway?ko00910/K01672%09yellow
Metabolism	Biosynthesis of other secondary metabolites	Streptomycin biosynthesis	ko00521	2	16	0.00324256	0.0231864	chr11_185.10,chr11_179.2	http://www.genome.jp/kegg-bin/show_pathway?ko00521/K01092%09yellow
Metabolism	Glycan biosynthesis and metabolism	Various types of N-glycan biosynthesis	ko00513	4	53	0.00336577	0.0231864	chr7_346.5,chr1_1177.4,chr4_552.13,chr4_555.8	http://www.genome.jp/kegg-bin/show_pathway?ko00513/K07432%09yellow
Cellular Processes	Cell growth and death	Apoptosis - fly	ko04214	2	20	0.00623914	0.0322356	chr2_177.27,chr2_180.12	http://www.genome.jp/kegg-bin/show_pathway?ko04214/K03386%09yellow
Metabolism	Glycan biosynthesis and metabolism	N-Glycan biosynthesis	ko00510	4	59	0.00535398	0.0322356	chr7_346.5,chr4_555.8,chr4_552.13,chr1_1177.4	http://www.genome.jp/kegg-bin/show_pathway?ko00510/K07432%09yellow
Metabolism	Metabolism of cofactors and vitamins	Vitamin B6 metabolism	ko00750	2	20	0.00623914	0.0322356	chr4_1235.4,chr2_248.2	http://www.genome.jp/kegg-bin/show_pathway?ko00750/K13248%09yellow
Genetic Information Processing	Transcription	RNA polymerase	ko03020	4	67	0.00913562	0.0435699	chr5_1013.4,chr5_1011.15,chr1_1609.2,chr1_1468.5	http://www.genome.jp/kegg-bin/show_pathway?ko03020/K03040%09yellow/K03014%09yellow
Metabolism	Xenobiotics biodegradation and metabolism	Drug metabolism - cytochrome P450	ko00982	5	97	0.0107995	0.0468119	chr4_205.1,chr4_205.0,chr5_551.14,chr4_204.5,chr5_545.11	http://www.genome.jp/kegg-bin/show_pathway?ko00982/K00799%09yellow/K00699%09yellow
Metabolism	Xenobiotics biodegradation and metabolism	Metabolism of xenobiotics by cytochrome P450	ko00980	5	98	0.0113255	0.0468119	chr4_205.0,chr4_205.1,chr5_545.11,chr4_204.5,chr5_551.14	http://www.genome.jp/kegg-bin/show_pathway?ko00980/K00799%09yellow/K00699%09yellow
Metabolism	Carbohydrate metabolism	Fructose and mannose metabolism	ko00051	4	72	0.0122612	0.0475123	chr5_564.1,chr5_360.11,chr1_685.2,chr1_678.2	http://www.genome.jp/kegg-bin/show_pathway?ko00051/K17497%09yellow/K01803%09yellow
Metabolism	Carbohydrate metabolism	Inositol phosphate metabolism	ko00562	4	76	0.0152318	0.0555513	chr1_678.2,chr1_685.2,chr11_185.10,chr11_179.2	http://www.genome.jp/kegg-bin/show_pathway?ko00562/K01803%09yellow/K01092%09yellow
Organismal Systems	Immune system	Cytosolic DNA-sensing pathway	ko04623	2	30	0.0193179	0.0665393	chr1_1609.2,chr1_1468.5	http://www.genome.jp/kegg-bin/show_pathway?ko04623/K03014%09yellow
Cellular Processes	Cell growth and death	Cell cycle - Caulobacter	ko04112	2	34	0.0269326	0.0878852	chr11_723.11,chr11_727.2	http://www.genome.jp/kegg-bin/show_pathway?ko04112/K01338%09yellow
Metabolism	Nucleotide metabolism	Pyrimidine metabolism	ko00240	6	158	0.0325135	0.100792	chr1_1468.5,chr5_1011.15,chr4_1104.16,chr1_1609.2,chr4_1032.14,chr5_1013.4	http://www.genome.jp/kegg-bin/show_pathway?ko00240/K03014%09yellow/K03040%09yellow/K00943%09yellow
Metabolism	Energy metabolism	Carbon fixation in photosynthetic organisms	ko00710	4	94	0.0344442	0.101692	chr1_685.2,chr2_1317.1,chr2_1314.1,chr1_678.2	http://www.genome.jp/kegg-bin/show_pathway?ko00710/K01803%09yellow/K01602%09yellow
Cellular Processes	Cell growth and death	Cell cycle - yeast	ko04111	4	97	0.0386513	0.10419	chr8_1059.3,chr1_1509.13,chr8_1051.10,chr1_1518.18	http://www.genome.jp/kegg-bin/show_pathway?ko04111/K06669%09yellow/K12412%09yellow
Cellular Processes	Cell growth and death	p53 signaling pathway	ko04115	2	39	0.0383831	0.10419	chr9_906.0,chr9_909.37	http://www.genome.jp/kegg-bin/show_pathway?ko04115/K05868%09yellow
Metabolism	Amino acid metabolism	Arginine biosynthesis	ko00220	2	42	0.0462627	0.119512	chr1_203.39,chr1_193.1	http://www.genome.jp/kegg-bin/show_pathway?ko00220/K00145%09yellow
Organismal Systems	Endocrine system	Progesterone-mediated oocyte maturation	ko04914	2	46	0.0579047	0.143604	chr9_909.37,chr9_906.0	http://www.genome.jp/kegg-bin/show_pathway?ko04914/K05868%09yellow
Cellular Processes	Cell growth and death	Cell cycle	ko04110	4	114	0.068235	0.151092	chr9_909.37,chr9_906.0,chr8_1051.10,chr8_1059.3	http://www.genome.jp/kegg-bin/show_pathway?ko04110/K05868%09yellow/K06669%09yellow
Metabolism	Metabolism of other amino acids	Glutathione metabolism	ko00480	3	80	0.0675702	0.151092	chr4_204.5,chr4_205.1,chr4_205.0	http://www.genome.jp/kegg-bin/show_pathway?ko00480/K00799%09yellow
Organismal Systems	Aging	Longevity regulating pathway - multiple species	ko04213	2	49	0.0674539	0.151092	chr5_817.5,chr5_812.5	http://www.genome.jp/kegg-bin/show_pathway?ko04213/K03695%09yellow
Environmental Information Processing	Signal transduction	MAPK signaling pathway - yeast	ko04011	2	51	0.0741927	0.158619	chr1_1509.13,chr1_1518.18	http://www.genome.jp/kegg-bin/show_pathway?ko04011/K12412%09yellow
Metabolism	Metabolism of cofactors and vitamins	Ubiquinone and other terpenoid-quinone biosynthesis	ko00130	2	52	0.0776703	0.160519	chr9_940.4,chr9_1023.0	http://www.genome.jp/kegg-bin/show_pathway?ko00130/K03809%09yellow
Genetic Information Processing	Folding, sorting and degradation	RNA degradation	ko03018	4	121	0.083256	0.166512	chr4_190.14,chr4_203.3,chr5_177.15,chr5_176.17	http://www.genome.jp/kegg-bin/show_pathway?ko03018/K11600%09yellow/K12604%09yellow
Metabolism	Lipid metabolism	Steroid hormone biosynthesis	ko00140	2	55	0.0885201	0.171508	chr5_545.11,chr5_551.14	http://www.genome.jp/kegg-bin/show_pathway?ko00140/K00699%09yellow
Environmental Information Processing	Signal transduction	FoxO signaling pathway	ko04068	2	57	0.0960875	0.175218	chr9_909.37,chr9_906.0	http://www.genome.jp/kegg-bin/show_pathway?ko04068/K05868%09yellow
Genetic Information Processing	Transcription	Basal transcription factors	ko03022	2	57	0.0960875	0.175218	chr1_1640.25,chr8_1018.22	http://www.genome.jp/kegg-bin/show_pathway?ko03022/K03133%09yellow
Metabolism	Glycan biosynthesis and metabolism	Glycosylphosphatidylinositol(GPI)-anchor biosynthesis	ko00563	1	29	0.106223	0.188166	chr2_539.5	http://www.genome.jp/kegg-bin/show_pathway?ko00563/K05290%09yellow
Metabolism	Xenobiotics biodegradation and metabolism	Drug metabolism - other enzymes	ko00983	2	63	0.12027	0.207132	chr5_551.14,chr5_545.11	http://www.genome.jp/kegg-bin/show_pathway?ko00983/K00699%09yellow
Genetic Information Processing	Folding, sorting and degradation	Proteasome	ko03050	2	65	0.128786	0.215804	chr8_562.9,chr8_560.0	http://www.genome.jp/kegg-bin/show_pathway?ko03050/K02735%09yellow
Environmental Information Processing	Signal transduction	Phosphatidylinositol signaling system	ko04070	2	67	0.13751	0.224358	chr11_179.2,chr11_185.10	http://www.genome.jp/kegg-bin/show_pathway?ko04070/K01092%09yellow
Metabolism	Metabolism of cofactors and vitamins	Retinol metabolism	ko00830	2	68	0.141946	0.225657	chr5_551.14,chr5_545.11	http://www.genome.jp/kegg-bin/show_pathway?ko00830/K00699%09yellow
Metabolism	Amino acid metabolism	Arginine and proline metabolism	ko00330	2	70	0.150958	0.233985	chr4_450.10,chr4_447.17	http://www.genome.jp/kegg-bin/show_pathway?ko00330/K00472%09yellow
Organismal Systems	Endocrine system	Glucagon signaling pathway	ko04922	2	72	0.160149	0.242177	chr3_767.5,chr3_761.0	http://www.genome.jp/kegg-bin/show_pathway?ko04922/K01834%09yellow
Organismal Systems	Immune system	NOD-like receptor signaling pathway	ko04621	2	74	0.169506	0.250223	chr8_654.3,chr8_666.4	http://www.genome.jp/kegg-bin/show_pathway?ko04621/K03671%09yellow
Metabolism	Overview	2-Oxocarboxylic acid metabolism	ko01210	2	75	0.174243	0.251234	chr1_203.39,chr1_193.1	http://www.genome.jp/kegg-bin/show_pathway?ko01210/K00145%09yellow
Cellular Processes	Cell growth and death	Meiosis - yeast	ko04113	2	78	0.188671	0.265855	chr8_1059.3,chr8_1051.10	http://www.genome.jp/kegg-bin/show_pathway?ko04113/K06669%09yellow
Environmental Information Processing	Signal transduction	MAPK signaling pathway - plant	ko04016	3	124	0.215011	0.294331	chr3_20.0,chr3_17.4,chr3_21.0	http://www.genome.jp/kegg-bin/show_pathway?ko04016/K13449%09yellow
Metabolism	Energy metabolism	Methane metabolism	ko00680	2	84	0.218375	0.294331	chr3_767.5,chr3_761.0	http://www.genome.jp/kegg-bin/show_pathway?ko00680/K01834%09yellow
Metabolism	Carbohydrate metabolism	Glycolysis / Gluconeogenesis	ko00010	4	172	0.235256	0.310338	chr1_678.2,chr3_761.0,chr3_767.5,chr1_685.2	http://www.genome.jp/kegg-bin/show_pathway?ko00010/K01803%09yellow/K01834%09yellow
Cellular Processes	Cell growth and death	Oocyte meiosis	ko04114	2	90	0.24896	0.31501	chr8_1059.3,chr8_1051.10	http://www.genome.jp/kegg-bin/show_pathway?ko04114/K06669%09yellow
Metabolism	Amino acid metabolism	Glycine, serine and threonine metabolism	ko00260	2	90	0.24896	0.31501	chr3_761.0,chr3_767.5	http://www.genome.jp/kegg-bin/show_pathway?ko00260/K01834%09yellow
Organismal Systems	Environmental adaptation	Plant-pathogen interaction	ko04626	3	135	0.260555	0.323088	chr3_17.4,chr3_21.0,chr3_20.0	http://www.genome.jp/kegg-bin/show_pathway?ko04626/K13449%09yellow
Genetic Information Processing	Translation	Ribosome biogenesis in eukaryotes	ko03008	2	99	0.295879	0.341469	chr7_386.17,chr7_386.19	http://www.genome.jp/kegg-bin/show_pathway?ko03008/K03685%09yellow
Metabolism	Metabolism of cofactors and vitamins	Porphyrin and chlorophyll metabolism	ko00860	2	97	0.285382	0.341469	chr5_551.14,chr5_545.11	http://www.genome.jp/kegg-bin/show_pathway?ko00860/K00699%09yellow
Metabolism	Nucleotide metabolism	Purine metabolism	ko00230	4	189	0.297409	0.341469	chr1_1609.2,chr1_1468.5,chr5_1013.4,chr5_1011.15	http://www.genome.jp/kegg-bin/show_pathway?ko00230/K03014%09yellow/K03040%09yellow
Metabolism	Overview	Biosynthesis of amino acids	ko01230	6	281	0.29497	0.341469	chr1_678.2,chr1_203.39,chr1_193.1,chr1_685.2,chr3_767.5,chr3_761.0	http://www.genome.jp/kegg-bin/show_pathway?ko01230/K01803%09yellow/K00145%09yellow/K01834%09yellow
Cellular Processes	Transport and catabolism	Lysosome	ko04142	2	104	0.32221	0.356732	chr7_713.0,chr7_711.3	http://www.genome.jp/kegg-bin/show_pathway?ko04142/K12386%09yellow
Metabolism	Carbohydrate metabolism	Ascorbate and aldarate metabolism	ko00053	2	103	0.316938	0.356732	chr5_545.11,chr5_551.14	http://www.genome.jp/kegg-bin/show_pathway?ko00053/K00699%09yellow
Metabolism	Carbohydrate metabolism	Pyruvate metabolism	ko00620	2	122	0.416335	0.452856	chr7_163.18,chr7_152.1	http://www.genome.jp/kegg-bin/show_pathway?ko00620/K01759%09yellow
Metabolism	Overview	Carbon metabolism	ko01200	6	326	0.435905	0.465967	chr2_1317.1,chr3_761.0,chr3_767.5,chr1_685.2,chr2_1314.1,chr1_678.2	http://www.genome.jp/kegg-bin/show_pathway?ko01200/K01602%09yellow/K01834%09yellow/K01803%09yellow
Metabolism	Carbohydrate metabolism	Amino sugar and nucleotide sugar metabolism	ko00520	2	140	0.505976	0.531703	chr5_360.11,chr5_564.1	http://www.genome.jp/kegg-bin/show_pathway?ko00520/K17497%09yellow
Environmental Information Processing	Signal transduction	Plant hormone signal transduction	ko04075	3	197	0.525725	0.543249	chr3_17.4,chr3_21.0,chr3_20.0	http://www.genome.jp/kegg-bin/show_pathway?ko04075/K13449%09yellow
Metabolism	Carbohydrate metabolism	Pentose and glucuronate interconversions	ko00040	2	170	0.637694	0.648148	chr5_551.14,chr5_545.11	http://www.genome.jp/kegg-bin/show_pathway?ko00040/K00699%09yellow
Genetic Information Processing	Transcription	Spliceosome	ko03040	2	191	0.714209	0.714209	chr2_810.1,chr2_814.1	http://www.genome.jp/kegg-bin/show_pathway?ko03040/K12873%09yellow
